# Supplementary material for: SEDA: A software package for the Statistical Earthquake Data Analysis
Source: Sci Rep. 2017 Mar 14;7:44171. doi: 10.1038/srep44171 (PMC5349582; doi:10.1038/srep44171)
Supplement: Supplementary Dataset 1 [file srep44171-s2.zip › cat_sim.txt]

 2000    1    7   19   12   54.52      47.054      10.009       0.000   3.3
 2000    1    9   18   53   55.91      37.116      15.742       0.000   2.8
 2000    1   11   10   20   46.04      42.741      12.772       0.000   2.6
 2000    1   12    9   48   53.27      37.759      14.518       0.000   3.3
 2000    1   13    1   19    7.82      42.731      12.771       0.000   2.6
 2000    1   13    3   47   42.41      42.728      12.765       0.000   2.6
 2000    1   13   18   40   49.18      42.730      12.772       0.000   3.9
 2000    1   13   19   22    0.78      42.971      12.760       0.000   2.6
 2000    1   15    4   49   15.05      37.155      16.311       0.000   2.5
 2000    1   15    7   23    9.58      37.157      16.314       0.000   4.4
 2000    1   15    7   38   47.43      36.746      16.533       0.000   2.9
 2000    1   15    7   50   16.43      37.143      16.301       0.000   2.9
 2000    1   15    8   13   35.21      37.179      16.324       0.000   2.5
 2000    1   15    8   35   57.30      37.164      16.320       0.000   3.0
 2000    1   15    8   44   58.41      36.773      16.511       0.000   2.8
 2000    1   15   10    0   42.30      37.159      16.325       0.000   2.6
 2000    1   15   10    6   59.27      37.170      16.300       0.000   3.4
 2000    1   15   10   10   54.76      37.182      16.258       0.000   2.7
 2000    1   16    9   36   53.61      44.110      10.488       0.000   2.6
 2000    1   16   10   57   32.98      38.494      14.775       0.000   2.7
 2000    1   18    1   12   35.69      37.115      16.295       0.000   3.4
 2000    1   18    5   19   44.77      37.110      16.293       0.000   2.8
 2000    1   19    0    3   33.90      36.821      15.110       0.000   2.5
 2000    1   19   15   59   39.68      37.130      16.277       0.000   2.8
 2000    1   19   21   19   24.77      37.137      16.278       0.000   2.9
 2000    1   19   21   52    3.19      37.132      16.294       0.000   2.7
 2000    1   20    2   44   51.16      37.146      16.282       0.000   2.6
 2000    1   21   17   45   37.46      37.046      16.105       0.000   3.3
 2000    1   21   17   54    4.87      37.040      16.102       0.000   2.9
 2000    1   21   21    2   27.00      37.077      16.095       0.000   2.8
 2000    1   24    4    2   22.49      37.051      16.137       0.000   2.8
 2000    1   26    7   39   19.97      37.815      15.011       0.000   2.5
 2000    1   28    4   22   27.80      38.464      13.746       0.000   3.3
 2000    1   28    4   41    6.93      38.464      13.753       0.000   2.5
 2000    1   28   18    1   25.69      38.458      13.745       0.000   2.5
 2000    1   29   15   18   23.14      41.999      15.861       0.000   3.7
 2000    1   29   16    7   56.70      41.867      16.005       0.000   2.5
 2000    1   29   17   59   26.88      41.996      15.851       0.000   2.8
 2000    1   29   18   31    2.02      41.983      15.869       0.000   2.7
 2000    1   29   21    9   22.28      44.443      11.157       0.000   2.6
 2000    1   29   21   18   40.11      44.452      11.153       0.000   2.9
 2000    1   31    5    4   37.90      44.531      10.152       0.000   2.9
 2000    1   31    9   32   49.63      41.926      12.485       0.000   3.3
 2000    1   31   10   13   42.11      41.631      12.508       0.000   2.9
 2000    2    3    8   26   56.86      38.958      11.791       0.000   3.0
 2000    2    3    9   21   46.82      38.962      11.813       0.000   2.9
 2000    2    4    4    6    5.30      38.929      11.721       0.000   3.1
 2000    2    4    6   35   42.33      42.427      13.418       0.000   3.3
 2000    2    4    8   34   42.57      44.812       9.524       0.000   2.6
 2000    2    4   10   28   26.40      44.791       9.529       0.000   2.7
 2000    2    4   13   36    4.20      44.871       9.609       0.000   2.7
 2000    2    4   22   42   21.91      44.824       9.583       0.000   2.5
 2000    2    5    3   14    3.09      38.510      17.287       0.000   3.2
 2000    2    5   11   38   27.68      45.751      12.584       0.000   2.6
 2000    2    5   21    8    3.51      39.294      16.850       0.000   3.5
 2000    2    5   22   10   26.33      39.162      16.924       0.000   2.9
 2000    2    7   18   14    0.12      47.195      10.274       0.000   2.7
 2000    2    8    9   36   30.12      39.015      17.087       0.000   2.5
 2000    2    8   19   20   40.69      37.762      17.357       0.000   2.7
 2000    2    9    1   24   28.10      39.653      16.636       0.000   2.5
 2000    2    9   11   26   21.92      41.717      15.427       0.000   2.7
 2000    2    9   11   28   43.32      45.250      12.262       0.000   2.5
 2000    2    9   11   30   26.15      41.725      15.429       0.000   2.7
 2000    2    9   11   46   59.20      41.751      15.429       0.000   2.9
 2000    2    9   12   55   33.14      41.722      15.473       0.000   3.1
 2000    2   10   13   21   38.03      36.887      16.418       0.000   2.6
 2000    2   10   20   17   32.27      36.877      16.479       0.000   2.7
 2000    2   11    0    3    9.18      36.885      16.420       0.000   2.8
 2000    2   12    9   10    9.41      40.411      15.749       0.000   4.1
 2000    2   12    9   45   46.47      39.326      16.945       0.000   2.5
 2000    2   12   19   17    8.43      40.408      15.764       0.000   3.0
 2000    2   12   21   51   45.73      40.419      15.738       0.000   3.1
 2000    2   13   21   13   15.30      40.620      15.969       0.000   3.5
 2000    2   13   22   35   30.58      40.613      15.962       0.000   2.6
 2000    2   14    1    0   26.81      40.613      15.963       0.000   2.5
 2000    2   15   12   25    3.59      37.053      16.157       0.000   2.8
 2000    2   15   13    5   38.60      37.055      16.148       0.000   2.6
 2000    2   15   19   30   51.75      43.869       9.833       0.000   2.6
 2000    2   17    8    2   32.49      38.663      14.668       0.000   2.9
 2000    2   20   20   23   42.73      37.311      16.214       0.000   3.7
 2000    2   20   20   34    7.63      37.317      16.220       0.000   2.8
 2000    2   20   23   20   41.46      37.319      16.212       0.000   2.6
 2000    2   22    2   32   40.62      37.827      14.759       0.000   2.6
 2000    2   24   18   58   59.47      37.969      14.771       0.000   2.6
 2000    2   25    0    7   37.47      38.199      15.218       0.000   2.5
 2000    2   26    1   30   17.47      40.607      15.955       0.000   2.8
 2000    2   27   16   34   51.03      37.724      15.186       0.000   2.8
 2000    2   29    4   48   15.23      37.391      15.834       0.000   3.0
 2000    2   29    9    2   58.97      44.455       9.352       0.000   3.3
 2000    2   29   10   30   34.28      41.761      14.354       0.000   3.1
 2000    2   29   16   13   30.24      44.459       9.315       0.000   2.5
 2000    2   29   16   34   12.47      44.489       9.283       0.000   2.5
 2000    3    1    4   25    0.73      38.921      13.601       0.000   2.5
 2000    3    2   14   15    0.33      38.678      12.639       0.000   2.7
 2000    3    2   19   49   13.89      38.680      12.639       0.000   3.0
 2000    3    5   13   52   59.00      44.892      10.513       0.000   2.8
 2000    3    5   20   25   36.11      44.279       9.654       0.000   2.5
 2000    3    7    1   29   31.66      37.622      14.985       0.000   2.5
 2000    3    7    2   18   55.99      37.606      14.992       0.000   2.7
 2000    3   10   11   31    3.06      42.091      15.823       0.000   2.5
 2000    3   12   18   28   32.55      41.828      15.824       0.000   3.3
 2000    3   12   18   28   37.16      41.827      15.828       0.000   2.5
 2000    3   12   22   24   12.61      42.446      13.320       0.000   2.6
 2000    3   14   10   13   50.35      41.824      15.838       0.000   2.9
 2000    3   14   22   25   59.40      38.017      16.904       0.000   2.9
 2000    3   15    0   58   13.65      42.729      15.687       0.000   2.6
 2000    3   15   13    6   18.15      41.822      15.837       0.000   3.0
 2000    3   15   16   12   37.18      41.827      15.853       0.000   2.8
 2000    3   16   18   45   50.76      42.093      15.790       0.000   2.7
 2000    3   19   13   20   50.24      44.335       6.901       0.000   2.7
 2000    3   20    0    1    2.62      45.274      14.910       0.000   2.5
 2000    3   20    2   38   55.03      45.283      14.880       0.000   3.9
 2000    3   20    2   47   57.54      45.282      14.881       0.000   3.0
 2000    3   20   13    6   39.90      45.336      14.908       0.000   2.5
 2000    3   22    9   52   55.27      41.204      14.421       0.000   2.6
 2000    3   23   20   25   18.97      42.558      13.328       0.000   2.8
 2000    3   24    5    9   23.82      46.019      11.166       0.000   3.2
 2000    3   24    5   19   48.06      42.567      13.315       0.000   3.5
 2000    3   24    6    2   21.72      42.571      13.320       0.000   2.7
 2000    3   24   17   57    2.68      40.562      16.244       0.000   2.6
 2000    3   24   18    5   53.32      40.537      16.249       0.000   2.5
 2000    3   24   21   21   17.49      42.563      13.319       0.000   2.6
 2000    3   25    4   43   10.36      37.329      16.034       0.000   3.7
 2000    3   25    7   44    6.39      37.326      16.034       0.000   2.5
 2000    3   25   10   18   18.63      37.331      16.037       0.000   2.5
 2000    3   25   17    0   31.86      40.537      16.253       0.000   3.4
 2000    3   25   17   49   54.21      40.502      16.303       0.000   2.6
 2000    3   28   18   25   14.14      39.424      16.913       0.000   2.7
 2000    4    1    8   33   28.74      45.776       6.821       0.000   2.5
 2000    4    1   16   35   55.96      45.771       6.819       0.000   3.0
 2000    4    1   16   51    1.67      45.763       6.835       0.000   3.4
 2000    4    1   16   52    9.57      45.820       6.733       0.000   4.1
 2000    4    2   22   35   22.34      44.183      11.937       0.000   2.5
 2000    4    2   22   40   32.81      44.182      11.958       0.000   2.8
 2000    4    2   23    5    8.06      37.307      16.023       0.000   3.3
 2000    4    3   10   15    4.17      45.764       6.841       0.000   2.9
 2000    4    3   15    7   24.95      45.762       6.841       0.000   2.8
 2000    4    3   16   57    8.17      45.755       6.842       0.000   2.6
 2000    4    3   20    2   34.47      45.757       6.822       0.000   2.8
 2000    4    4   10   46   22.18      37.793      14.577       0.000   3.5
 2000    4    4   11   29   14.96      37.782      14.568       0.000   2.6
 2000    4    4   12   31   49.64      37.793      14.594       0.000   2.5
 2000    4    6   15   46    8.55      42.409      13.436       0.000   3.1
 2000    4   10    7   31   43.49      42.398      13.399       0.000   2.8
 2000    4   11   13   34   42.79      38.580      14.847       0.000   2.6
 2000    4   11   16   28   44.85      38.301      13.774       0.000   3.3
 2000    4   12   22   29   50.77      38.596      14.835       0.000   3.3
 2000    4   13    0   45   42.85      38.574      14.839       0.000   3.0
 2000    4   13    0   52   15.06      38.553      14.743       0.000   3.1
 2000    4   13    2   56   24.45      38.508      14.782       0.000   2.9
 2000    4   13    3    4   38.83      38.511      14.782       0.000   2.9
 2000    4   13   22   28   52.76      38.516      15.009       0.000   3.9
 2000    4   14    2   21   49.35      38.521      15.027       0.000   2.9
 2000    4   19    3   36   27.16      45.810       6.750       0.000   3.4
 2000    4   20    0   35   22.56      45.835       6.645       0.000   3.3
 2000    4   20    0   54   28.21      45.828       6.656       0.000   2.6
 2000    4   21   23    9   46.89      38.610      14.219       0.000   2.9
 2000    4   22    5   42   24.65      38.571      14.201       0.000   2.6
 2000    4   22    6    7   24.29      38.564      14.199       0.000   2.7
 2000    4   22    7   48   30.06      44.768      10.512       0.000   3.2
 2000    4   23   12   32   14.69      45.703       6.841       0.000   2.5
 2000    4   23   12   46   36.24      45.709       6.828       0.000   2.6
 2000    4   24   20   51   19.25      44.331       6.920       0.000   2.8
 2000    4   25   19    3   41.26      41.978      15.845       0.000   3.0
 2000    4   26   11   49   25.87      41.606      14.591       0.000   2.6
 2000    4   27   17   15   42.19      42.671      12.891       0.000   3.3
 2000    4   28   19   29   36.93      42.397      15.601       0.000   2.5
 2000    4   30   16    8    2.30      40.581      15.821       0.000   2.7
 2000    4   30   19   15   23.95      38.599      12.568       0.000   2.5
 2000    5    4    9   59   53.19      44.867       7.956       0.000   2.7
 2000    5    5    5   52   36.37      38.959      13.175       0.000   3.5
 2000    5    5   13   36    5.84      41.464      14.282       0.000   2.5
 2000    5    5   16   35   42.11      38.546      12.638       0.000   2.6
 2000    5    6    7    7   57.69      38.493      12.436       0.000   3.0
 2000    5    6    8   40   15.45      38.499      12.428       0.000   2.6
 2000    5    6    8   58   58.04      43.713      12.066       0.000   3.3
 2000    5    6   10   20   27.17      38.948      13.149       0.000   2.5
 2000    5    6   12    0   25.05      42.506      13.260       0.000   2.5
 2000    5    6   18    4   52.02      38.338      13.652       0.000   2.5
 2000    5    6   18   26   16.76      38.495      12.432       0.000   2.9
 2000    5    7   17   59    2.65      38.484      12.447       0.000   3.2
 2000    5    9   14   21    5.19      44.452       7.117       0.000   2.6
 2000    5   10   11   45   40.43      39.859      12.369       0.000   3.2
 2000    5   10   14   19   50.04      39.855      12.361       0.000   2.5
 2000    5   10   17   52   40.99      38.350      13.639       0.000   2.6
 2000    5   10   20   54   42.28      44.035       7.098       0.000   3.1
 2000    5   12   13   28    1.35      38.142      13.427       0.000   2.6
 2000    5   14    7   48   59.06      38.450      12.398       0.000   2.7
 2000    5   15   18   39   13.27      47.006       9.465       0.000   2.5
 2000    5   17   13   18   54.23      37.705      15.263       0.000   3.7
 2000    5   18   23   13   19.80      38.445      12.400       0.000   3.5
 2000    5   19   22   31   50.74      40.088      15.792       0.000   2.6
 2000    5   19   23   58    9.26      45.197      11.101       0.000   3.3
 2000    5   22    0   47    5.24      44.092       7.738       0.000   3.3
 2000    5   22    0   59    5.07      44.091       7.723       0.000   2.6
 2000    5   22    4   22   47.58      38.545      14.723       0.000   2.6
 2000    5   23    6   46   37.56      44.060       7.775       0.000   3.0
 2000    5   24   21   14   49.89      39.356      16.654       0.000   3.7
 2000    5   24   22   48   12.92      39.327      16.626       0.000   2.6
 2000    5   26    1    5   23.44      43.854      10.872       0.000   2.5
 2000    5   27    5   53   11.31      44.510      12.999       0.000   3.6
 2000    5   27    6    2   36.88      44.513      13.034       0.000   2.5
 2000    5   27    6   58   13.65      44.520      12.997       0.000   2.6
 2000    5   27    7   24   22.50      44.518      13.013       0.000   4.6
 2000    5   27    7   24   58.10      44.520      12.995       0.000   2.6
 2000    5   27    7   31   13.83      44.537      13.013       0.000   3.1
 2000    5   27    7   37   17.70      44.382      12.889       0.000   2.8
 2000    5   27    7   43   30.79      44.569      12.993       0.000   3.4
 2000    5   27    8   24   36.12      44.529      12.979       0.000   3.3
 2000    5   27    9    4   40.81      44.535      12.984       0.000   2.6
 2000    5   27    9   11   38.73      44.572      13.173       0.000   2.7
 2000    5   27    9   28    3.54      44.554      13.008       0.000   5.1
 2000    5   27    9   36   11.34      44.525      12.977       0.000   2.6
 2000    5   27    9   46   21.74      44.526      13.000       0.000   3.2
 2000    5   27    9   47   46.11      44.613      13.102       0.000   2.7
 2000    5   27    9   57   28.83      44.523      13.072       0.000   2.5
 2000    5   27   12   44   57.36      44.504      12.997       0.000   2.5
 2000    5   27   12   47   26.34      44.535      13.003       0.000   2.7
 2000    5   27   15    2    3.93      44.537      13.017       0.000   3.0
 2000    5   27   17    2   49.63      44.571      13.016       0.000   3.0
 2000    5   27   17   18   58.62      44.598      12.996       0.000   2.7
 2000    5   27   22    9   10.20      44.303      12.924       0.000   2.8
 2000    5   28    5   16   28.33      38.572      13.713       0.000   3.1
 2000    5   28    6   44   40.22      44.497      13.054       0.000   2.6
 2000    5   28    7   45   39.99      44.317      12.919       0.000   2.7
 2000    5   28   10   21    6.06      37.953      15.025       0.000   2.6
 2000    5   28   10   53   24.05      37.925      15.032       0.000   3.8
 2000    5   28   12   36    4.75      37.860      14.576       0.000   2.7
 2000    5   28   16   30   50.10      44.731      10.037       0.000   3.3
 2000    5   28   20   11   44.88      37.698      15.276       0.000   2.7
 2000    5   28   21   14   34.07      39.952      15.779       0.000   3.0
 2000    5   29    0   25   33.25      39.981      15.780       0.000   3.5
 2000    5   29    1   36   38.14      46.307      12.744       0.000   2.5
 2000    5   29    3   34    0.82      46.295      12.728       0.000   3.2
 2000    5   29    9   55   32.81      44.764      10.059       0.000   2.5
 2000    5   29   14   45   16.70      39.556      17.800       0.000   3.1
 2000    5   29   21   18   39.29      38.895      14.012       0.000   2.8
 2000    5   29   21   31    8.12      38.903      14.009       0.000   2.5
 2000    5   30    2   41   18.08      37.440      15.674       0.000   2.6
 2000    5   30    5    4   17.96      37.882      14.556       0.000   2.5
 2000    5   30    7   52    2.31      44.684      10.042       0.000   3.7
 2000    5   30   12   11   25.55      44.600      13.102       0.000   2.8
 2000    5   30   17    7   27.80      44.523      13.045       0.000   2.5
 2000    5   30   19   12   12.13      38.979      14.451       0.000   3.1
 2000    5   30   22   10   13.48      44.405       9.033       0.000   3.0
 2000    5   30   22   23   15.26      44.393       9.030       0.000   4.4
 2000    5   30   22   26   23.79      44.204       9.489       0.000   2.6
 2000    5   30   22   45    4.39      44.424       8.967       0.000   3.6
 2000    5   30   22   55   39.84      44.428       8.976       0.000   2.5
 2000    5   30   22   56   31.26      44.443       8.971       0.000   2.6
 2000    5   30   23    1    9.43      44.428       9.019       0.000   3.0
 2000    5   31    0    5   33.54      44.424       9.039       0.000   3.0
 2000    5   31    3   27    5.54      44.402       9.020       0.000   2.7
 2000    5   31    3   52    3.19      44.430       9.003       0.000   2.8
 2000    5   31    4   11   20.71      37.845      15.034       0.000   2.9
 2000    5   31    7   24   27.77      37.847      15.038       0.000   2.6
 2000    5   31    9    0    1.32      42.354      13.330       0.000   3.2
 2000    5   31    9   11   16.32      44.403       9.041       0.000   2.7
 2000    5   31   12   52   12.42      37.757      14.973       0.000   2.8
 2000    5   31   15    3   49.39      44.572      12.989       0.000   2.5
 2000    5   31   18   12   19.60      44.576      12.988       0.000   2.5
 2000    5   31   19   28   29.03      44.572      12.990       0.000   2.5
 2000    6    2    3   35   12.01      44.725      10.047       0.000   2.7
 2000    6    2   13    2    0.41      44.695       9.924       0.000   2.7
 2000    6    3   14   39   24.70      41.767      14.347       0.000   3.2
 2000    6    3   14   39   55.02      41.773      14.352       0.000   3.4
 2000    6    3   15   12   49.92      41.770      14.347       0.000   2.9
 2000    6    3   16   26   35.65      41.784      14.335       0.000   2.5
 2000    6    3   18   32    3.49      41.665      14.137       0.000   3.7
 2000    6    3   19   54   19.42      44.188       9.033       0.000   3.2
 2000    6    3   23    3   12.04      41.665      14.129       0.000   2.8
 2000    6    4   12   40   21.83      41.769      14.358       0.000   2.5
 2000    6    4   15    9   26.89      41.661      14.120       0.000   2.5
 2000    6    4   23   29   27.48      46.306      12.717       0.000   3.0
 2000    6    5    8   59   44.18      44.712       9.939       0.000   2.6
 2000    6    5    9   29   50.33      45.758       6.846       0.000   3.4
 2000    6    5   10   29   41.54      37.850      14.965       0.000   2.9
 2000    6    5   11   16   58.65      42.153      15.300       0.000   2.6
 2000    6    5   12   46   15.15      46.021      11.159       0.000   3.1
 2000    6    5   17   12   40.25      45.758       6.848       0.000   4.4
 2000    6    5   17   24   18.98      45.735       6.854       0.000   2.5
 2000    6    5   18   17   55.78      45.754       6.849       0.000   3.0
 2000    6    5   19   33   42.80      45.677       6.709       0.000   2.6
 2000    6    5   20   59   44.18      44.547      13.025       0.000   2.8
 2000    6    6   11   13   56.72      45.804       6.936       0.000   2.5
 2000    6    6   14   59   27.04      46.678      12.851       0.000   2.6
 2000    6    7    0   34    8.73      45.791       6.829       0.000   2.7
 2000    6    7   17   41   33.90      38.154      15.150       0.000   2.8
 2000    6    7   19    5   15.53      37.850      15.035       0.000   2.5
 2000    6    8    1   46   22.18      41.668      14.129       0.000   2.5
 2000    6    8   13   59    6.83      42.296      16.535       0.000   3.3
 2000    6    8   14    5   48.93      42.305      16.542       0.000   4.4
 2000    6    8   15   16   43.27      42.287      16.556       0.000   2.6
 2000    6    8   19   56   19.39      42.280      16.424       0.000   3.3
 2000    6    9    1    9   11.51      44.420       8.967       0.000   2.6
 2000    6    9   15   30    7.47      42.304      16.540       0.000   2.7
 2000    6   10   18    5    7.18      40.294      15.816       0.000   3.6
 2000    6   11    3   45    5.27      41.051      15.444       0.000   2.6
 2000    6   11   17   54    6.68      41.666      14.171       0.000   2.6
 2000    6   13   23   30   50.54      44.293      12.662       0.000   2.7
 2000    6   14    0   47   51.39      42.439      13.462       0.000   2.7
 2000    6   14   12   53    9.11      37.702      15.316       0.000   2.8
 2000    6   14   15   27   31.90      42.372      14.717       0.000   2.5
 2000    6   15    8    8   21.86      37.465      15.094       0.000   2.8
 2000    6   15   19   21   49.57      41.710      14.321       0.000   3.0
 2000    6   15   20   23   51.30      41.703      14.349       0.000   4.4
 2000    6   15   20   44   56.92      41.688      14.297       0.000   2.6
 2000    6   15   22    7   19.45      38.567      14.750       0.000   2.9
 2000    6   15   23   29   23.53      41.701      14.324       0.000   2.9
 2000    6   15   23   35   18.16      41.698      14.406       0.000   2.8
 2000    6   16    1    7   32.64      41.697      14.280       0.000   3.0
 2000    6   16    8   43   16.73      38.542      14.744       0.000   3.6
 2000    6   16   16   31   19.10      44.522      12.973       0.000   2.6
 2000    6   16   18    7    4.51      41.706      14.338       0.000   2.5
 2000    6   17   21    1   37.56      42.367      14.720       0.000   3.0
 2000    6   19    1   15   33.84      38.509      12.442       0.000   2.5
 2000    6   20   17   15   36.91      44.525      12.982       0.000   3.0
 2000    6   21    0   39   14.59      42.367      14.710       0.000   3.0
 2000    6   22   15   42   56.07      42.355      14.679       0.000   2.7
 2000    6   23    1   46   49.86      45.164      10.086       0.000   2.7
 2000    6   23    2   11    1.38      45.169      10.085       0.000   3.9
 2000    6   23    2   13   52.76      45.197      10.097       0.000   2.8
 2000    6   23   17   19   19.72      44.614      10.333       0.000   2.7
 2000    6   24    9    4   47.40      43.748      12.101       0.000   3.5
 2000    6   24    9    7    4.51      43.753      12.109       0.000   3.2
 2000    6   25    7   41   54.55      42.350      13.377       0.000   2.6
 2000    6   25   12   35   43.65      41.885      15.735       0.000   2.9
 2000    6   25   12   51    9.14      41.887      15.751       0.000   3.3
 2000    6   25   13   40    1.17      41.893      15.744       0.000   2.5
 2000    6   25   13   48   27.42      41.879      15.746       0.000   2.7
 2000    6   25   15   55   43.36      37.358      14.731       0.000   2.6
 2000    6   25   18   30   11.43      43.754      12.105       0.000   2.6
 2000    6   25   19   11   22.03      41.888      15.721       0.000   3.0
 2000    6   26   17    4   16.64      41.938      15.751       0.000   2.9
 2000    6   26   19   46   27.45      41.939      15.755       0.000   3.0
 2000    6   27    1   16   16.03      41.944      15.741       0.000   2.8
 2000    6   27    1   47   18.87      38.157      17.786       0.000   2.5
 2000    6   27    8   26   22.91      41.525      15.736       0.000   3.0
 2000    6   27   17   40   30.62      44.552      13.237       0.000   2.7
 2000    6   27   17   58   39.58      44.551      13.223       0.000   2.8
 2000    6   27   19    8   33.28      44.544      13.221       0.000   2.6
 2000    6   27   23   18   21.71      38.126      15.619       0.000   2.5
 2000    6   28    4   26   13.24      44.536      13.256       0.000   2.7
 2000    6   28    7   10   51.71      41.955      15.712       0.000   3.2
 2000    6   28    7   27   50.80      41.966      15.720       0.000   2.6
 2000    6   28    8   19    3.90      41.887      15.706       0.000   2.7
 2000    6   28   15   54   49.31      41.938      15.705       0.000   2.7
 2000    6   28   19   14    1.55      45.198      11.091       0.000   2.6
 2000    6   29    3   36   13.97      37.769      15.371       0.000   2.6
 2000    6   29    7   25   23.14      45.211      11.063       0.000   2.5
 2000    6   29   22   51   24.08      37.767      15.379       0.000   2.7
 2000    6   30   23   35   26.07      42.282      16.437       0.000   2.8
 2000    7    1   10   56   49.72      42.328      16.469       0.000   2.5
 2000    7    1   15   16    6.36      42.331      13.408       0.000   3.0
 2000    7    1   15   54   58.54      42.329      13.417       0.000   2.5
 2000    7    1   17   28   30.79      39.121      16.726       0.000   2.7
 2000    7    2   11   37   19.45      38.489      14.746       0.000   3.6
 2000    7    2   15   23   46.46      38.499      14.815       0.000   2.9
 2000    7    4   22   16   19.98      37.498      15.953       0.000   2.6
 2000    7    5    7   43   25.52      41.276      13.839       0.000   2.9
 2000    7    6    6   58   30.79      42.106      14.472       0.000   3.3
 2000    7    6    8    7   25.17      42.105      14.469       0.000   4.6
 2000    7    6    8   21   10.46      42.103      14.491       0.000   3.7
 2000    7    6    8   28   46.61      42.001      14.425       0.000   3.0
 2000    7    6    8   40   38.53      42.097      14.472       0.000   2.6
 2000    7    6   10   28   47.49      46.067      13.175       0.000   2.8
 2000    7    6   11   36   21.45      42.145      14.437       0.000   2.5
 2000    7    6   21   48   46.76      42.097      14.452       0.000   2.7
 2000    7    8    4   20   38.38      40.421      15.310       0.000   2.6
 2000    7    8    6   11   26.87      39.225      16.744       0.000   2.5
 2000    7    8    7   25    2.05      40.418      15.299       0.000   2.8
 2000    7    8   12   25   10.84      42.196      14.449       0.000   2.6
 2000    7    8   16   34   24.99      40.401      15.241       0.000   3.0
 2000    7    9    0   34   54.87      40.433      15.272       0.000   2.7
 2000    7    9    8   30   55.81      39.106      12.739       0.000   4.1
 2000    7    9    9   45   13.18      39.098      12.779       0.000   2.7
 2000    7    9   10   11   39.17      39.104      12.746       0.000   2.6
 2000    7    9   23   16   42.83      42.194      14.432       0.000   2.6
 2000    7   10    3    5   48.05      42.212      14.433       0.000   3.1
 2000    7   10    6   29   43.74      46.010      17.064       0.000   3.3
 2000    7   10   16   30    2.64      40.435      15.272       0.000   2.5
 2000    7   13    4   22   31.76      42.116      14.463       0.000   2.7
 2000    7   13   11    8   29.77      42.127      14.461       0.000   3.8
 2000    7   13   11   21   59.24      42.228      14.984       0.000   2.6
 2000    7   13   11   55   48.19      42.097      14.447       0.000   3.1
 2000    7   13   12   32   25.90      42.281      14.978       0.000   2.9
 2000    7   14    9   15   12.30      42.145      14.437       0.000   3.0
 2000    7   14    9   32   32.49      38.255      15.077       0.000   2.5
 2000    7   14   23   37   49.78      42.132      14.450       0.000   2.6
 2000    7   16   11   43   12.77      40.428      15.329       0.000   2.5
 2000    7   16   22   10    4.25      37.924      14.723       0.000   2.5
 2000    7   17    3   10   11.72      41.669      14.169       0.000   3.0
 2000    7   17    3   13   34.75      41.639      14.170       0.000   2.8
 2000    7   17    3   40   40.28      42.132      14.486       0.000   2.8
 2000    7   17    3   51   22.32      41.645      14.176       0.000   3.1
 2000    7   18    2   43   18.05      42.734      13.495       0.000   2.9
 2000    7   18   23   58   38.26      42.124      13.776       0.000   3.0
 2000    7   19    0   35   51.56      37.255      14.729       0.000   3.4
 2000    7   19    2   36   10.90      42.138      13.780       0.000   3.4
 2000    7   19    2   42   37.18      37.254      14.723       0.000   3.1
 2000    7   19    3   21   21.45      37.307      14.797       0.000   2.6
 2000    7   19    4    5    4.98      41.989      13.833       0.000   2.7
 2000    7   19    5   53   58.77      42.150      13.875       0.000   3.9
 2000    7   19   13    1   12.95      37.265      14.732       0.000   2.5
 2000    7   19   15    2   43.48      37.356      14.732       0.000   2.7
 2000    7   19   18   36   10.02      42.164      13.876       0.000   2.7
 2000    7   20    1   59    8.14      42.130      14.454       0.000   3.3
 2000    7   20   17   33    7.65      42.278      14.991       0.000   2.6
 2000    7   21    4   22   19.89      42.181      13.797       0.000   2.5
 2000    7   21   12   27   55.63      44.523      10.168       0.000   3.2
 2000    7   21   18   18   24.79      39.114      12.754       0.000   3.8
 2000    7   23    2    5   31.79      38.442      16.323       0.000   2.7
 2000    7   24    9   31   37.12      42.113      13.233       0.000   2.8
 2000    7   24   16   30   52.73      46.908      13.015       0.000   3.0
 2000    7   25    1   50   40.58      42.426      13.333       0.000   2.6
 2000    7   26   20   57    3.34      39.124      17.370       0.000   2.5
 2000    7   27    1   32   22.38      42.184      13.799       0.000   2.9
 2000    7   27    1   40   42.04      42.176      13.807       0.000   3.0
 2000    7   27    3   39   26.46      42.435      13.383       0.000   2.9
 2000    7   27   14   15   10.55      42.149      13.802       0.000   2.9
 2000    7   27   17   58   46.17      43.401      15.225       0.000   2.6
 2000    7   28   15    9   22.94      42.183      13.883       0.000   2.7
 2000    7   28   21   12   52.56      38.448      13.441       0.000   3.4
 2000    7   29    7   46   14.27      42.323      13.373       0.000   2.5
 2000    7   29   16   58   48.37      37.625      15.040       0.000   2.9
 2000    7   29   22    1   44.59      37.630      15.021       0.000   2.5
 2000    7   30   16   10   49.07      38.128      15.097       0.000   2.7
 2000    7   31    0   48   17.75      44.570      12.978       0.000   2.5
 2000    7   31    6   24   41.84      37.456      15.173       0.000   3.1
 2000    7   31    6   42   19.16      40.263      15.958       0.000   2.6
 2000    7   31   17   46    8.12      37.450      15.178       0.000   2.5
 2000    8    1    4   29   48.13      44.531      13.018       0.000   2.7
 2000    8    5    3   24   20.74      41.837      15.460       0.000   2.9
 2000    8    5    5   38   17.46      41.800      15.475       0.000   2.5
 2000    8    5   13   45   59.77      44.811      10.524       0.000   2.5
 2000    8    7    1   37   55.93      40.615      15.995       0.000   3.1
 2000    8    8   11   45   12.74      42.326      14.981       0.000   2.8
 2000    8   10    1   27    7.29      42.181      14.739       0.000   2.6
 2000    8   12    4    5   16.85      44.517      10.806       0.000   2.9
 2000    8   12   19   28   55.40      41.699      14.324       0.000   2.8
 2000    8   13    1   40   42.04      42.138      14.462       0.000   2.7
 2000    8   13   22   33   57.30      41.791      15.472       0.000   2.5
 2000    8   14    5   22    9.79      46.003      10.380       0.000   3.3
 2000    8   14    5   29   48.57      46.010      10.364       0.000   2.5
 2000    8   14    7   47   10.96      39.090      12.716       0.000   2.8
 2000    8   14   13   53   50.42      46.003      10.379       0.000   3.5
 2000    8   14   16   20   48.93      39.066      12.821       0.000   2.5
 2000    8   14   16   29   52.09      45.992      10.388       0.000   2.5
 2000    8   14   19   44   55.17      45.983      10.405       0.000   3.0
 2000    8   14   22   47    3.05      45.988      10.402       0.000   2.5
 2000    8   15   12    5   30.91      44.827      10.505       0.000   3.0
 2000    8   15   23   21   53.96      39.820      16.016       0.000   4.1
 2000    8   16    0   34   49.60      39.823      16.017       0.000   2.8
 2000    8   16    1   33   16.44      39.834      16.002       0.000   3.0
 2000    8   16    5    2   40.40      39.817      16.018       0.000   2.5
 2000    8   16   14   44   25.28      38.512      14.799       0.000   2.7
 2000    8   16   14   53   17.90      39.792      16.051       0.000   2.7
 2000    8   16   20   23   30.21      44.395       9.077       0.000   2.9
 2000    8   16   23   45   12.74      37.132      16.135       0.000   5.2
 2000    8   16   23   59   56.04      37.131      16.128       0.000   2.6
 2000    8   17    0    5   52.00      37.127      16.176       0.000   3.2
 2000    8   17    0   14   40.66      37.131      16.164       0.000   3.4
 2000    8   17    0   23   18.78      37.134      16.153       0.000   2.6
 2000    8   17    0   25    2.93      37.121      16.150       0.000   2.6
 2000    8   17    0   29   38.47      36.785      16.274       0.000   2.8
 2000    8   17    0   32    6.12      37.112      16.113       0.000   2.8
 2000    8   17    0   37   13.30      36.789      16.283       0.000   3.4
 2000    8   17    1    7   37.91      37.124      16.105       0.000   4.1
 2000    8   17    1   28   30.35      37.152      16.100       0.000   3.3
 2000    8   17    2   51    8.70      36.788      16.262       0.000   3.8
 2000    8   17    2   51   45.62      36.783      16.262       0.000   3.1
 2000    8   17    3   27    6.86      36.826      16.267       0.000   3.1
 2000    8   17    4    6   16.17      37.145      16.155       0.000   2.6
 2000    8   17    4   10   58.30      37.130      16.098       0.000   3.0
 2000    8   17    5   58   13.21      36.806      16.190       0.000   2.9
 2000    8   17    7   12   14.77      37.137      16.096       0.000   2.6
 2000    8   17    8   52   34.39      37.133      15.981       0.000   5.7
 2000    8   17    8   55    8.64      37.144      15.976       0.000   3.3
 2000    8   17    9    0   19.78      37.181      16.291       0.000   3.5
 2000    8   17    9    0   31.64      37.158      16.019       0.000   2.6
 2000    8   17    9    0   50.10      37.139      15.979       0.000   3.7
 2000    8   17    9    2   13.15      37.151      15.936       0.000   3.0
 2000    8   17    9    2   13.15      37.134      15.992       0.000   2.6
 2000    8   17    9   13    9.70      37.025      15.747       0.000   3.2
 2000    8   17    9   15   54.49      37.149      15.926       0.000   2.8
 2000    8   17    9   16   59.09      37.101      16.015       0.000   2.9
 2000    8   17    9   19   12.25      37.083      15.910       0.000   2.6
 2000    8   17    9   20   28.71      37.108      16.000       0.000   2.6
 2000    8   17    9   20   45.85      37.078      15.906       0.000   2.6
 2000    8   17    9   22   53.73      37.108      15.949       0.000   3.8
 2000    8   17    9   23   13.51      37.157      16.000       0.000   3.7
 2000    8   17    9   24   52.38      37.137      15.992       0.000   3.5
 2000    8   17    9   25   13.48      37.135      15.977       0.000   3.5
 2000    8   17    9   29    4.19      37.132      15.995       0.000   2.6
 2000    8   17    9   35   46.29      37.144      15.917       0.000   2.5
 2000    8   17    9   35   50.24      37.271      16.033       0.000   3.5
 2000    8   17   10    9   23.38      37.126      15.994       0.000   2.7
 2000    8   17   10   17   20.62      37.163      16.007       0.000   2.9
 2000    8   17   10   20   37.06      37.080      15.906       0.000   3.2
 2000    8   17   10   33    5.89      37.129      16.259       0.000   2.6
 2000    8   17   10   35   20.36      37.151      16.009       0.000   3.2
 2000    8   17   10   38   35.48      37.127      15.978       0.000   3.1
 2000    8   17   10   55   29.30      37.122      15.966       0.000   2.6
 2000    8   17   10   56   29.94      37.138      16.092       0.000   2.7
 2000    8   17   11    5   29.15      37.151      16.243       0.000   2.5
 2000    8   17   11   15   27.69      37.103      16.115       0.000   2.9
 2000    8   17   11   40   37.21      37.136      16.122       0.000   2.6
 2000    8   17   11   45   14.06      37.143      15.928       0.000   2.8
 2000    8   17   11   47   20.62      37.155      16.005       0.000   2.7
 2000    8   17   12    3   45.44      37.154      16.019       0.000   2.8
 2000    8   17   12   33   14.68      37.109      16.004       0.000   3.9
 2000    8   17   13   17   15.35      37.096      15.992       0.000   3.4
 2000    8   17   13   32   18.43      37.093      15.999       0.000   3.7
 2000    8   17   13   34   13.12      37.084      16.013       0.000   2.7
 2000    8   17   13   46   52.50      37.155      15.998       0.000   2.8
 2000    8   17   13   48   36.65      37.138      15.934       0.000   5.0
 2000    8   17   13   50   18.16      37.112      15.937       0.000   2.8
 2000    8   17   13   55    4.25      37.176      15.993       0.000   3.3
 2000    8   17   13   56   28.62      37.109      16.110       0.000   2.5
 2000    8   17   13   58   45.73      37.162      15.983       0.000   3.0
 2000    8   17   14   12   31.03      37.121      15.996       0.000   3.2
 2000    8   17   14   18    0.62      37.129      16.162       0.000   4.4
 2000    8   17   14   26   40.05      37.525      15.825       0.000   3.4
 2000    8   17   14   51   23.20      37.526      15.839       0.000   2.5
 2000    8   17   14   58   38.26      37.468      19.540       0.000   2.5
 2000    8   17   14   59    5.95      37.074      16.150       0.000   2.8
 2000    8   17   15    2   35.57      37.066      16.130       0.000   2.7
 2000    8   17   15    5   59.91      37.067      16.157       0.000   2.5
 2000    8   17   15   30   39.11      37.541      15.844       0.000   3.0
 2000    8   17   16   10   22.71      37.116      15.988       0.000   2.5
 2000    8   17   16   20   31.79      37.108      16.007       0.000   2.6
 2000    8   17   16   28   59.36      37.171      15.993       0.000   2.8
 2000    8   17   16   40   15.67      37.526      15.828       0.000   2.6
 2000    8   17   16   48    6.33      37.113      15.981       0.000   2.8
 2000    8   17   17    0   43.07      37.154      15.980       0.000   2.9
 2000    8   17   17   23   10.43      37.126      15.956       0.000   2.7
 2000    8   17   18   20   31.35      37.528      15.821       0.000   3.0
 2000    8   17   18   25   12.16      37.152      15.983       0.000   3.1
 2000    8   17   19   45   38.67      37.134      16.000       0.000   2.8
 2000    8   17   20   20   15.09      37.140      16.021       0.000   2.5
 2000    8   17   21   17   39.96      37.152      15.962       0.000   3.6
 2000    8   17   23   16   20.42      37.518      15.827       0.000   2.5
 2000    8   18    0   22    3.63      37.112      16.208       0.000   2.6
 2000    8   18    0   22   15.50      37.221      16.162       0.000   2.8
 2000    8   18    0   48   25.66      37.125      16.090       0.000   2.5
 2000    8   18    0   53    7.79      37.150      15.971       0.000   2.7
 2000    8   18    1    7   31.32      37.162      15.959       0.000   2.5
 2000    8   18    2   31   53.82      37.116      16.043       0.000   3.3
 2000    8   18    3   29   47.70      44.059      13.329       0.000   2.5
 2000    8   18    3   59   12.98      37.291      16.024       0.000   2.9
 2000    8   18    4   58   39.14      39.824      16.004       0.000   2.9
 2000    8   18    9   12   44.65      37.115      15.959       0.000   3.4
 2000    8   18    9   19   50.48      37.142      15.904       0.000   2.5
 2000    8   18   12    3   46.76      37.154      16.109       0.000   2.6
 2000    8   18   13   46   32.72      37.159      15.987       0.000   2.6
 2000    8   18   14   39   44.47      37.086      16.007       0.000   2.9
 2000    8   18   15    3   16.44      37.164      15.996       0.000   4.2
 2000    8   18   16   31   53.38      37.153      16.035       0.000   3.7
 2000    8   18   17    7   42.30      37.142      16.110       0.000   2.5
 2000    8   18   18    6    3.87      37.125      16.158       0.000   2.8
 2000    8   18   18   33   14.68      37.121      15.987       0.000   2.9
 2000    8   18   19   27    3.34      37.586      15.764       0.000   3.4
 2000    8   18   19   37   51.97      36.999      15.697       0.000   2.5
 2000    8   18   21    7   50.65      36.972      15.716       0.000   2.5
 2000    8   18   21   15   34.72      37.132      16.134       0.000   3.9
 2000    8   18   21   20   16.85      37.114      16.140       0.000   2.8
 2000    8   18   21   40   32.37      37.203      15.988       0.000   2.7
 2000    8   18   21   52   11.10      37.153      15.973       0.000   2.6
 2000    8   18   22   24   44.91      37.131      16.079       0.000   2.6
 2000    8   19    1   23   57.45      37.061      15.876       0.000   3.5
 2000    8   19    2   20   44.09      37.154      16.030       0.000   2.5
 2000    8   19    3    7   59.88      37.094      16.046       0.000   3.1
 2000    8   19    4    2   38.64      36.978      15.701       0.000   2.5
 2000    8   19    8   36   17.49      37.143      15.992       0.000   2.5
 2000    8   19   12    0   35.60      37.131      16.163       0.000   2.5
 2000    8   19   13   54   40.52      37.187      16.027       0.000   2.6
 2000    8   19   16   43   59.79      37.127      15.915       0.000   3.0
 2000    8   19   17   21   14.41      37.133      15.967       0.000   3.5
 2000    8   19   17   59   28.36      37.381      15.277       0.000   3.3
 2000    8   19   18   32   46.99      37.398      15.267       0.000   2.7
 2000    8   19   20   14   11.22      37.164      15.986       0.000   4.1
 2000    8   19   20   22   59.88      37.149      16.018       0.000   2.8
 2000    8   19   21    9   45.35      37.164      15.972       0.000   3.0
 2000    8   19   21   24   44.47      37.167      15.956       0.000   2.6
 2000    8   19   22   13   58.92      37.169      15.980       0.000   2.6
 2000    8   19   22   22   37.03      37.164      15.986       0.000   2.8
 2000    8   20    1   27   25.75      37.172      15.984       0.000   2.5
 2000    8   20    1   44   32.75      44.864       9.284       0.000   2.6
 2000    8   20    6    2   14.47      37.075      15.968       0.000   2.8
 2000    8   20   12    0   27.69      37.172      16.012       0.000   3.1
 2000    8   20   13   27   19.16      37.132      15.954       0.000   2.5
 2000    8   20   13   37   34.83      37.128      15.993       0.000   2.7
 2000    8   20   15   12   44.65      41.774      15.509       0.000   2.5
 2000    8   20   15   25   37.21      37.188      15.962       0.000   2.8
 2000    8   20   19    9   26.02      37.734      13.317       0.000   2.7
 2000    8   20   19   53    5.60      37.118      15.996       0.000   3.0
 2000    8   21    0   11   42.69      37.725      13.310       0.000   3.5
 2000    8   21    1   23   33.72      37.103      16.078       0.000   2.5
 2000    8   21    4   43   20.24      37.076      16.025       0.000   2.7
 2000    8   21   22   38   39.43      46.003      10.395       0.000   3.0
 2000    8   22    7    7   37.91      37.141      15.976       0.000   3.9
 2000    8   22   14   37    7.59      37.132      16.093       0.000   2.8
 2000    8   22   15   10    3.81      37.154      16.089       0.000   2.8
 2000    8   22   18    6   19.69      37.152      15.982       0.000   3.1
 2000    8   22   18   20    6.30      37.147      15.980       0.000   3.0
 2000    8   22   19   49   28.07      37.130      16.017       0.000   3.1
 2000    8   22   20    7   27.80      42.594      13.252       0.000   3.3
 2000    8   22   20   43   15.41      37.140      16.014       0.000   2.7
 2000    8   22   23   24   16.35      37.105      16.089       0.000   3.2
 2000    8   23    0   50   49.37      37.053      16.069       0.000   3.2
 2000    8   23    1    1   32.72      37.051      16.064       0.000   2.6
 2000    8   23    4   49    1.70      37.321      15.984       0.000   2.5
 2000    8   23   20   46   38.44      39.392      16.682       0.000   2.9
 2000    8   24    0   22   22.09      37.715      13.316       0.000   2.8
 2000    8   24    0   32   39.08      37.710      13.320       0.000   2.5
 2000    8   24    3   43   59.36      37.361      14.730       0.000   3.0
 2000    8   24    7   28    9.26      37.081      16.116       0.000   4.4
 2000    8   24    7   40   57.86      37.032      16.097       0.000   3.3
 2000    8   24    8   16   53.38      44.146      12.502       0.000   2.9
 2000    8   24    8   51   29.79      37.115      15.997       0.000   3.4
 2000    8   24   14   46   12.07      45.122      14.707       0.000   3.0
 2000    8   24   15   47   22.38      45.120      14.701       0.000   2.6
 2000    8   24   16   44   32.75      45.143      14.665       0.000   3.2
 2000    8   24   19    6   13.54      45.110      14.582       0.000   2.9
 2000    8   24   23   55   40.28      42.084      13.301       0.000   2.6
 2000    8   25    6   39   13.27      36.774      16.264       0.000   2.5
 2000    8   25   17   48   17.31      37.277      16.017       0.000   2.8
 2000    8   25   20   45   40.43      37.119      16.004       0.000   2.6
 2000    8   25   21   25   33.25      37.355      14.727       0.000   3.3
 2000    8   25   22   23   35.04      37.364      14.722       0.000   3.4
 2000    8   25   22   45    7.03      37.372      14.717       0.000   3.3
 2000    8   25   23   28   51.88      37.397      14.795       0.000   2.5
 2000    8   25   23   54   10.63      37.365      14.724       0.000   2.9
 2000    8   25   23   57   41.57      37.363      14.730       0.000   2.5
 2000    8   26   12   45   19.78      37.129      16.112       0.000   3.2
 2000    8   26   14   23   31.52      37.207      16.103       0.000   4.3
 2000    8   26   14   29    2.43      37.200      16.090       0.000   3.5
 2000    8   26   14   43   45.73      37.265      16.070       0.000   2.8
 2000    8   26   14   51    0.79      37.221      16.118       0.000   3.3
 2000    8   26   16   22   56.81      37.284      16.192       0.000   3.3
 2000    8   26   17    1   54.26      37.231      16.194       0.000   2.6
 2000    8   26   17   24   58.54      37.258      16.080       0.000   2.6
 2000    8   26   18   45   32.96      42.609      13.501       0.000   5.3
 2000    8   26   18   48   44.12      42.612      13.523       0.000   2.5
 2000    8   26   19   25    4.69      42.612      13.506       0.000   2.8
 2000    8   26   19   29   17.81      42.634      13.487       0.000   2.7
 2000    8   26   19   38   47.34      42.518      13.602       0.000   3.1
 2000    8   26   19   56   31.26      42.452      13.199       0.000   2.5
 2000    8   26   19   57   18.72      42.619      13.500       0.000   3.2
 2000    8   26   20    6   11.34      42.538      13.490       0.000   2.5
 2000    8   26   20   45   14.06      42.509      13.603       0.000   2.6
 2000    8   26   20   46   33.16      42.747      13.799       0.000   2.5
 2000    8   26   22   46   51.18      42.568      13.584       0.000   3.4
 2000    8   26   23   27    7.73      42.592      13.399       0.000   3.1
 2000    8   26   23   41   18.08      42.563      13.601       0.000   2.8
 2000    8   27    0   40   21.83      42.448      13.356       0.000   2.6
 2000    8   27    0   41   43.56      36.736      16.557       0.000   2.7
 2000    8   27    1   19   12.69      42.620      13.514       0.000   2.5
 2000    8   27    3   27   26.63      42.617      13.510       0.000   2.5
 2000    8   27    7   51   49.13      42.612      13.495       0.000   2.6
 2000    8   27   10   16    0.21      37.072      16.079       0.000   2.6
 2000    8   27   16   50   41.89      41.753      12.343       0.000   2.7
 2000    8   27   23   25   59.18      42.624      13.531       0.000   2.9
 2000    8   28    0    6   27.60      42.608      13.528       0.000   3.0
 2000    8   28    3   16   15.59      42.606      13.508       0.000   3.3
 2000    8   28    7   30   35.60      42.590      13.499       0.000   2.5
 2000    8   28   19   21   23.20      36.735      16.555       0.000   2.9
 2000    8   29   12   14   52.53      37.076      15.909       0.000   2.9
 2000    8   31    3   10   38.09      37.064      15.955       0.000   2.5
 2000    8   31   19   48   27.42      37.052      15.951       0.000   3.2
 2000    9    1    1   19   52.24      37.056      15.953       0.000   2.6
 2000    9    1    7   59   56.92      37.136      15.932       0.000   2.6
 2000    9    1   11   14   15.18      41.874      15.611       0.000   2.9
 2000    9    1   11   26    9.73      41.853      15.633       0.000   2.6
 2000    9    1   12   37   39.67      41.875      15.599       0.000   2.9
 2000    9    1   13    4   35.98      41.884      15.598       0.000   2.9
 2000    9    1   13   56   25.99      41.876      15.602       0.000   3.2
 2000    9    1   17   16   33.60      37.074      15.943       0.000   2.8
 2000    9    2   14   44   52.97      37.064      15.953       0.000   2.9
 2000    9    3    4   26    2.70      42.232      13.425       0.000   3.4
 2000    9    3    5    7   34.39      37.732      13.363       0.000   3.0
 2000    9    3    8   35   59.03      37.217      16.113       0.000   2.8
 2000    9    3   14   38   22.73      37.093      16.046       0.000   2.6
 2000    9    4    1   40   34.13      37.149      16.148       0.000   2.5
 2000    9    4    8   36    1.67      41.879      15.652       0.000   3.1
 2000    9    4   11   14   17.81      41.889      15.641       0.000   2.5
 2000    9    4   20   31   35.36      41.646      13.940       0.000   2.5
 2000    9    4   21    7   19.01      41.727      14.394       0.000   3.7
 2000    9    4   21   11   54.55      41.731      14.402       0.000   2.7
 2000    9    5    0   51   32.87      41.735      14.373       0.000   2.6
 2000    9    5    1   27   33.66      41.724      14.393       0.000   2.5
 2000    9    5   12   32   12.71      41.963      13.618       0.000   2.6
 2000    9    5   13   25    3.37      37.704      13.298       0.000   3.1
 2000    9    5   22   20   34.42      37.177      15.998       0.000   2.6
 2000    9    6    4   20   37.06      37.180      16.012       0.000   2.5
 2000    9    6    6   23   47.78      40.512      15.546       0.000   2.6
 2000    9    6   19   36    2.55      37.806      14.564       0.000   3.0
 2000    9    7    2   34   21.47      37.799      14.601       0.000   2.6
 2000    9    7    4   48    2.37      45.103      13.834       0.000   2.9
 2000    9    7    4   51   59.68      45.052      13.569       0.000   3.4
 2000    9    7   10   58   32.55      37.809      14.555       0.000   2.7
 2000    9    7   11   43    2.23      42.327      13.368       0.000   3.3
 2000    9    7   13   34   32.90      37.805      14.640       0.000   2.6
 2000    9    7   17   50   39.70      37.815      14.555       0.000   3.1
 2000    9    8    2   19   26.31      37.801      14.558       0.000   2.6
 2000    9    8    5   11   15.88      39.917      15.454       0.000   2.9
 2000    9    8    7   36   19.69      39.926      15.450       0.000   3.0
 2000    9    8    8   54   59.41      38.556      14.725       0.000   3.2
 2000    9    8    9    7   55.93      38.573      14.714       0.000   2.5
 2000    9    8   14   29   10.34      37.154      15.995       0.000   3.1
 2000    9    8   17   26    3.13      38.525      14.728       0.000   2.9
 2000    9    9    1   23   20.54      37.790      14.552       0.000   4.6
 2000    9    9    1   56   37.85      37.852      14.530       0.000   3.3
 2000    9    9    4   10   55.66      37.797      14.533       0.000   3.1
 2000    9    9    4   51    9.58      39.931      15.441       0.000   3.5
 2000    9    9    4   51   43.86      39.937      15.444       0.000   2.6
 2000    9    9    5   57   17.84      38.277      15.653       0.000   2.7
 2000    9   10   10   46   20.86      42.605      13.526       0.000   2.8
 2000    9   10   10   47   38.64      37.822      14.567       0.000   2.6
 2000    9   11    7    4   20.16      42.541      13.507       0.000   3.4
 2000    9   11    7    4   33.34      42.530      13.479       0.000   2.7
 2000    9   12    5   15   31.64      40.868      18.676       0.000   2.9
 2000    9   12    6   40   45.56      41.717      14.414       0.000   2.5
 2000    9   12   14   34   37.29      37.765      14.511       0.000   3.0
 2000    9   12   19   58   20.68      40.874      18.661       0.000   3.6
 2000    9   12   21   15   59.77      40.837      18.703       0.000   2.7
 2000    9   13    4   13   12.77      40.864      18.655       0.000   2.6
 2000    9   13   13    3   27.42      37.322      14.518       0.000   3.1
 2000    9   14    0   29   39.79      37.335      14.517       0.000   2.6
 2000    9   14    0   41   52.79      37.422      14.823       0.000   2.6
 2000    9   14   10   25   41.60      37.143      15.966       0.000   2.9
 2000    9   15    9    9   47.99      44.933      10.147       0.000   2.8
 2000    9   15   17   36   26.72      42.612      13.145       0.000   2.6
 2000    9   16   17   27   20.92      41.959      13.622       0.000   2.5
 2000    9   17    9   10    3.81      37.270      15.843       0.000   3.6
 2000    9   17    9   15   33.40      37.277      15.830       0.000   2.8
 2000    9   17    9   18   27.42      37.259      15.835       0.000   2.6
 2000    9   17    9   50   11.13      37.270      15.839       0.000   3.0
 2000    9   17    9   50   24.32      37.272      15.833       0.000   3.9
 2000    9   17   13   38   39.43      37.274      15.840       0.000   4.3
 2000    9   17   13   39   24.26      37.288      15.838       0.000   3.1
 2000    9   17   14    6   28.48      36.952      15.969       0.000   2.7
 2000    9   17   16    7   27.36      37.859      14.708       0.000   2.6
 2000    9   19   10    0    9.67      37.342      14.522       0.000   3.3
 2000    9   19   10   54    2.29      37.335      14.525       0.000   2.6
 2000    9   20    0   19   30.70      45.773      13.071       0.000   2.6
 2000    9   20    3   22   14.18      37.352      15.981       0.000   2.6
 2000    9   21    5   23    5.16      37.284      15.882       0.000   2.5
 2000    9   22    3    2   40.84      37.119      15.998       0.000   2.8
 2000    9   22    3   10   24.90      37.105      15.938       0.000   3.0
 2000    9   22   14   59   15.18      37.315      14.529       0.000   3.0
 2000    9   22   23   57   16.52      41.915      17.449       0.000   2.6
 2000    9   23    3   53   31.52      44.833      10.532       0.000   2.7
 2000    9   24   12   56    9.73      36.984      15.857       0.000   2.5
 2000    9   25   16    9   28.65      39.828      12.371       0.000   2.5
 2000    9   26    1   24   35.68      38.652      14.359       0.000   3.4
 2000    9   26    5   35    7.62      45.270      14.863       0.000   2.7
 2000    9   26    5   49   32.46      38.645      14.350       0.000   3.9
 2000    9   26    6   21   21.45      38.639      14.352       0.000   2.5
 2000    9   27   12   33   42.36      44.556       7.830       0.000   2.6
 2000    9   27   13   12   46.41      45.266      14.871       0.000   2.6
 2000    9   27   16   47   37.32      40.553      16.291       0.000   2.5
 2000    9   28    5   28   16.29      41.751      15.524       0.000   2.6
 2000    9   28    5   49   19.28      41.752      15.518       0.000   2.7
 2000    9   28    8   46    1.52      36.873      15.606       0.000   2.6
 2000    9   28    9   21    2.99      38.645      14.326       0.000   2.8
 2000    9   28   19   40    9.08      41.760      15.508       0.000   2.7
 2000    9   28   19   59   52.97      41.752      15.547       0.000   2.7
 2000   10    1   14   41   22.03      41.961      14.415       0.000   3.0
 2000   10    1   15   52   51.97      39.072      12.810       0.000   2.5
 2000   10    1   18   57   55.20      45.974      11.013       0.000   2.9
 2000   10    1   21   45   47.46      40.871      18.678       0.000   2.5
 2000   10    2    1   22   31.76      43.549       9.042       0.000   3.0
 2000   10    2    2   18   52.03      43.566       9.041       0.000   2.8
 2000   10    2    2   53   27.13      43.547       9.050       0.000   2.8
 2000   10    2    4   50   52.44      36.821      16.254       0.000   2.8
 2000   10    2    6   26   22.03      43.543       9.052       0.000   2.8
 2000   10    2   20   20   50.68      40.493      16.040       0.000   3.2
 2000   10    2   23   50   19.92      40.519      16.000       0.000   2.5
 2000   10    4    2   14   46.82      40.692      15.758       0.000   3.1
 2000   10    5    4    5   49.80      43.569       9.046       0.000   3.5
 2000   10    5    4   28   35.62      43.575       9.031       0.000   2.6
 2000   10    5   16    9   52.38      45.236      14.873       0.000   2.5
 2000   10    6    2    4   35.10      40.672      15.746       0.000   2.8
 2000   10    7    0   34   32.46      41.933      15.722       0.000   2.5
 2000   10    7    6   46    5.92      40.339      17.156       0.000   2.6
 2000   10    7    8   45   11.43      42.563      13.225       0.000   2.8
 2000   10    8    1    0   14.94      43.571       9.051       0.000   3.7
 2000   10    8    4   45   57.13      38.547      13.488       0.000   3.1
 2000   10    8   14   16   42.83      43.589       9.031       0.000   2.5
 2000   10   10    2   31   18.22      37.277      15.854       0.000   2.6
 2000   10   10    6   52    4.51      40.716      15.082       0.000   2.6
 2000   10   10    8   33   35.33      44.758      13.849       0.000   3.5
 2000   10   10   14   24   24.26      41.982      15.840       0.000   2.5
 2000   10   10   14   36    5.62      44.760      13.846       0.000   2.5
 2000   10   11   14   10   28.42      37.149      16.174       0.000   2.7
 2000   10   11   16   53   35.92      37.154      16.168       0.000   2.7
 2000   10   12   12    6   35.51      38.656      14.149       0.000   2.5
 2000   10   13    8   53   11.31      36.593      16.380       0.000   2.7
 2000   10   13   21   41    2.70      41.695      14.382       0.000   2.8
 2000   10   14   12   41   31.70      37.852      14.530       0.000   2.6
 2000   10   14   16   24   33.05      37.855      14.527       0.000   2.7
 2000   10   15    5   53   37.68      38.148      15.193       0.000   2.8
 2000   10   15   10   24   33.05      38.245      13.797       0.000   2.5
 2000   10   15   21   34   14.00      41.930      15.723       0.000   2.6
 2000   10   16    1   42   10.37      42.014      13.207       0.000   2.8
 2000   10   16   20   40   13.48      38.938      12.492       0.000   2.5
 2000   10   16   22   31   13.83      41.984      13.214       0.000   2.5
 2000   10   16   22   42    5.10      41.981      13.223       0.000   2.8
 2000   10   16   23   58   25.08      42.059      14.167       0.000   2.8
 2000   10   17    0   18   40.61      42.088      14.155       0.000   2.9
 2000   10   17   23   46    9.43      36.891      16.450       0.000   3.0
 2000   10   18   10   20   27.83      37.139      15.985       0.000   2.7
 2000   10   19    7   30   29.00      36.898      16.489       0.000   2.6
 2000   10   20    4    5   44.53      37.635      15.186       0.000   3.2
 2000   10   20   10    0   43.95      44.345       7.862       0.000   2.6
 2000   10   20   10   14   52.97      46.523       7.701       0.000   3.4
 2000   10   20   12   16   39.32      45.713       6.876       0.000   2.5
 2000   10   22    4   50   36.62      37.121      15.988       0.000   2.9
 2000   10   22    5    1   46.35      37.140      16.013       0.000   2.7
 2000   10   22   13   20   56.84      46.547       7.714       0.000   2.7
 2000   10   28    7   15   19.34      43.745      11.716       0.000   3.6
 2000   10   28   10   25   44.24      40.671      15.747       0.000   2.9
 2000   10   28   22   29   49.45      40.659      15.731       0.000   2.6
 2000   10   29    0   50    3.22      40.486      15.833       0.000   2.6
 2000   10   29   23    0   40.43      44.562      10.850       0.000   2.9
 2000   10   30    0   20   49.80      42.080      15.491       0.000   2.8
 2000   10   30   15    3    4.57      40.747      15.701       0.000   3.4
 2000   10   30   22   51   21.45      40.752      15.702       0.000   2.6
 2000   10   31    0   38   45.59      37.044      16.108       0.000   2.5
 2000   10   31   11   40   47.75      40.760      15.707       0.000   2.7
 2000   11    1   23   32   34.69      44.788      12.871       0.000   2.5
 2000   11    2   11    9   33.05      38.698      13.561       0.000   3.0
 2000   11    3    4   43   13.65      37.144      16.108       0.000   2.8
 2000   11    3    8   11   34.34      40.775      15.700       0.000   2.6
 2000   11    3   20    6   20.57      43.537       9.044       0.000   3.7
 2000   11    3   22    4   17.52      37.859      14.344       0.000   2.7
 2000   11    3   22   53   54.38      43.548       9.047       0.000   2.6
 2000   11    4    0   27   30.59      43.588       9.068       0.000   2.5
 2000   11    4    9   15   49.22      43.431       9.096       0.000   2.8
 2000   11    4   10   23   19.22      43.537       9.024       0.000   2.8
 2000   11    4   11    0   16.70      43.534       9.026       0.000   2.7
 2000   11    4   14   25   11.72      43.427       8.939       0.000   2.8
 2000   11    5   10   36   24.96      46.165      11.331       0.000   2.5
 2000   11    5   10   54   12.83      46.163      11.331       0.000   2.7
 2000   11    5   19   55   13.48      45.479      10.466       0.000   2.7
 2000   11    5   20    4   32.46      45.483      10.476       0.000   2.8
 2000   11    5   20   54    6.68      45.477      10.478       0.000   3.5
 2000   11    5   21   17   37.32      45.562      10.395       0.000   2.5
 2000   11    6   17    0    3.52      43.360      13.146       0.000   2.8
 2000   11    6   18   41    5.33      41.703      13.478       0.000   2.9
 2000   11    8   17   12    3.34      39.621      16.498       0.000   2.7
 2000   11    8   18    7   30.88      39.599      16.423       0.000   2.7
 2000   11   10   11   36   58.36      37.080      15.936       0.000   2.8
 2000   11   11    3   31   59.53      40.836      15.474       0.000   2.6
 2000   11   11    6    8    5.16      44.009       9.884       0.000   2.7
 2000   11   11   12   10   48.63      37.798      14.531       0.000   3.6
 2000   11   11   22    2   26.78      40.826      15.484       0.000   2.9
 2000   11   12   13    6   55.72      46.405      14.330       0.000   3.3
 2000   11   12   15   28   10.14      46.400      14.377       0.000   2.6
 2000   11   12   16   33    1.93      37.783      14.477       0.000   2.5
 2000   11   12   17   18    9.84      46.376      14.383       0.000   2.7
 2000   11   13    1   19   21.91      38.639      14.111       0.000   2.7
 2000   11   13    9    1   48.11      46.251      13.316       0.000   2.7
 2000   11   13   10   53   51.74      43.414       8.945       0.000   2.6
 2000   11   13   20   34   54.43      46.433      14.341       0.000   4.8
 2000   11   13   20   54   54.14      46.416      14.331       0.000   2.9
 2000   11   13   20   58   54.08      46.424      14.339       0.000   3.0
 2000   11   13   21   32   17.99      46.441      14.348       0.000   3.4
 2000   11   13   21   32   49.63      46.352      14.271       0.000   3.1
 2000   11   13   21   38   13.95      46.380      14.295       0.000   2.7
 2000   11   14    1   48    3.69      46.423      14.303       0.000   2.8
 2000   11   14    2   43    4.86      46.441      14.324       0.000   2.6
 2000   11   14    2   46   38.44      46.435      14.343       0.000   2.6
 2000   11   14   15   21    8.26      46.238      13.320       0.000   2.6
 2000   11   15    2   59   15.18      46.455      14.471       0.000   2.5
 2000   11   16   17    5   38.38      45.485      10.456       0.000   2.5
 2000   11   18    3   15   14.94      36.635      15.471       0.000   2.7
 2000   11   19    8    6   39.02      38.593      13.896       0.000   3.3
 2000   11   20   16   35   29.59      41.928      15.601       0.000   2.7
 2000   11   21    7   26    7.97      39.608      16.675       0.000   2.8
 2000   11   21    8   46   56.89      41.991      13.222       0.000   2.5
 2000   11   23   12   12   47.29      40.313      15.550       0.000   2.8
 2000   11   23   15    1   32.29      45.499      10.488       0.000   3.5
 2000   11   23   19   34   39.49      45.501      10.475       0.000   2.5
 2000   11   24    4    6   24.08      40.313      15.579       0.000   3.3
 2000   11   24   13   35   34.86      38.584      14.425       0.000   2.7
 2000   11   24   15   37   58.12      46.264      13.111       0.000   2.9
 2000   11   24   18   55    9.08      37.129      16.094       0.000   4.2
 2000   11   24   21   51   48.69      46.419      14.310       0.000   3.1
 2000   11   25    0   16    7.68      46.237      13.197       0.000   2.5
 2000   11   25    5   35   52.44      46.405      14.304       0.000   3.3
 2000   11   25    9   32   49.63      38.332      13.997       0.000   2.6
 2000   11   25   19   53   49.10      37.127      16.156       0.000   2.7
 2000   11   25   20   34   17.52      37.127      16.113       0.000   2.5
 2000   11   26    1   42   39.38      39.253      11.949       0.000   3.2
 2000   11   26    1   55    5.57      39.229      11.954       0.000   2.6
 2000   11   26    4   19   48.28      38.223      15.233       0.000   2.7
 2000   11   26    6   51    3.87      38.229      15.230       0.000   2.5
 2000   11   26   19   14   26.60      40.284      15.526       0.000   2.8
 2000   11   26   19   19   21.91      40.274      15.511       0.000   2.8
 2000   11   27    3   22   24.73      39.116      12.744       0.000   2.5
 2000   11   27    4    8   28.01      37.368      12.458       0.000   3.1
 2000   11   27    6   38   24.49      40.720      15.617       0.000   2.9
 2000   11   27   14   53   56.13      38.659      14.304       0.000   3.1
 2000   11   27   16   10   37.21      39.118      12.748       0.000   2.5
 2000   11   28    0   28   57.60      39.115      12.749       0.000   2.5
 2000   11   28   11   22    4.51      40.717      15.608       0.000   3.4
 2000   11   28   12    2   38.20      40.697      15.594       0.000   2.5
 2000   11   29    2   52   42.30      46.408      14.334       0.000   3.3
 2000   11   29    6   54   58.54      38.542      14.742       0.000   2.8
 2000   11   29   20   18   38.85      46.402      14.339       0.000   2.6
 2000   11   30    8   57   45.53      40.704      15.614       0.000   3.1
 2000   12    1   15   55    9.08      41.893      13.628       0.000   3.2
 2000   12    2   22    1   12.95      40.707      15.614       0.000   3.2
 2000   12    5   12   43   30.35      40.308      15.543       0.000   2.6
 2000   12    5   21   42   21.80      40.301      15.546       0.000   2.5
 2000   12    6    5   50    1.46      42.727      13.367       0.000   2.7
 2000   12    6   11   32   55.78      44.184      10.841       0.000   2.7
 2000   12    6   15   43   11.89      44.186      10.836       0.000   3.3
 2000   12    6   16   59    0.23      43.929       9.683       0.000   2.6
 2000   12    7    0    9   42.71      42.727      13.373       0.000   2.8
 2000   12    7    3   43    1.35      43.957       9.663       0.000   2.5
 2000   12    7   13   37   12.42      41.882      13.629       0.000   2.6
 2000   12    8    8   45   56.25      36.864      15.122       0.000   3.0
 2000   12    8   14   29    9.02      36.869      15.119       0.000   2.5
 2000   12    8   16   25   33.69      39.113      12.735       0.000   2.5
 2000   12    9    1   14   47.70      36.897      15.215       0.000   2.9
 2000   12    9   21    8   36.80      42.360      14.721       0.000   2.6
 2000   12   11    0   17    8.32      42.352      14.748       0.000   2.5
 2000   12   13   17   25   11.72      43.065      12.984       0.000   3.3
 2000   12   13   17   45    0.88      43.062      12.983       0.000   2.7
 2000   12   13   21   11   25.55      43.327      14.950       0.000   3.6
 2000   12   13   22   41   41.37      43.526       8.962       0.000   4.7
 2000   12   13   22   46    2.40      43.514       8.968       0.000   2.5
 2000   12   13   22   53   28.01      43.516       8.963       0.000   2.6
 2000   12   13   23    0   40.43      43.525       8.876       0.000   3.4
 2000   12   13   23   11   42.25      43.527       8.909       0.000   3.2
 2000   12   13   23   14   23.09      43.532       8.955       0.000   2.5
 2000   12   13   23   46   35.80      43.511       8.992       0.000   2.7
 2000   12   14    0   15   20.21      43.523       8.975       0.000   3.3
 2000   12   14    0   30   27.25      43.321      14.888       0.000   4.1
 2000   12   14    0   50    0.59      43.319      14.896       0.000   2.7
 2000   12   14    1    6    2.99      43.330      14.885       0.000   3.8
 2000   12   14    1   36   38.14      43.510       8.966       0.000   3.5
 2000   12   14    1   39   13.71      43.050      12.953       0.000   3.1
 2000   12   14    2   27   47.29      43.031      12.957       0.000   2.5
 2000   12   14    3   14   11.66      43.323      14.891       0.000   3.2
 2000   12   14    4   53    9.55      43.264      14.878       0.000   3.4
 2000   12   14    5   34   20.16      43.314      14.893       0.000   2.8
 2000   12   14    6   29   13.42      43.258      14.847       0.000   2.6
 2000   12   14    6   34   16.64      45.132      13.939       0.000   3.8
 2000   12   14    6   39    9.32      43.467       9.047       0.000   2.7
 2000   12   14    9   38    0.76      43.060      12.954       0.000   3.3
 2000   12   14   13   41   54.55      43.322      14.934       0.000   2.6
 2000   12   14   15    7   38.79      40.906      15.399       0.000   2.7
 2000   12   14   15   42   50.80      43.473       9.048       0.000   3.2
 2000   12   14   15   56   15.00      43.396       9.085       0.000   3.2
 2000   12   14   17    1   17.34      43.386       9.071       0.000   2.9
 2000   12   14   17    2   49.63      43.425       9.079       0.000   2.5
 2000   12   14   19   13   18.05      45.136      13.914       0.000   2.9
 2000   12   14   22   42   13.01      43.262      14.852       0.000   2.7
 2000   12   15    6   41   58.07      43.527       8.982       0.000   3.8
 2000   12   16   13   32   32.93      43.455       8.979       0.000   2.8
 2000   12   16   15   31    6.80      39.149      16.533       0.000   3.3
 2000   12   16   15   53   47.34      39.131      16.541       0.000   2.7
 2000   12   16   23   58   11.89      39.134      16.522       0.000   2.5
 2000   12   17    1   33   44.12      37.487      16.248       0.000   3.2
 2000   12   17   22   52    3.63      43.527       8.943       0.000   3.0
 2000   12   17   23   52   23.85      43.517       8.965       0.000   2.7
 2000   12   18    6   26   32.58      44.410       6.659       0.000   2.7
 2000   12   18    6   48   52.03      43.558       8.948       0.000   4.9
 2000   12   18    6   58   42.66      43.423       8.827       0.000   2.6
 2000   12   18    7    5   10.25      43.551       8.945       0.000   2.7
 2000   12   18    7    6   21.45      43.545       8.921       0.000   3.1
 2000   12   18    8   58    6.62      43.514       8.988       0.000   3.6
 2000   12   18    8   58   51.45      43.507       8.984       0.000   3.4
 2000   12   18    9   35   25.20      43.503       8.994       0.000   2.5
 2000   12   18   12   27    1.58      43.557       8.958       0.000   2.6
 2000   12   18   13   18   39.73      43.593       8.938       0.000   3.2
 2000   12   18   15   50   16.41      43.709       9.030       0.000   2.8
 2000   12   18   16   23   29.77      43.948       9.353       0.000   2.5
 2000   12   18   16   49    9.61      43.705       9.034       0.000   2.6
 2000   12   18   22   41   22.91      43.547       8.999       0.000   2.6
 2000   12   19   16   49    4.34      37.130      15.960       0.000   2.9
 2000   12   20    0   37   34.39      43.584       8.977       0.000   2.8
 2000   12   20    1   53   14.82      43.604       8.974       0.000   3.3
 2000   12   20    3   51   38.14      43.607       8.972       0.000   2.5
 2000   12   20    3   59   11.66      43.600       8.980       0.000   2.5
 2000   12   20    4   11   11.48      43.581       9.027       0.000   3.0
 2000   12   20    4   49   22.79      43.594       8.980       0.000   3.5
 2000   12   21    0   12   57.83      39.814      16.022       0.000   3.0
 2000   12   21    5   28   18.93      40.723      15.547       0.000   3.1
 2000   12   21   20    0   19.34      41.591      14.368       0.000   3.1
 2000   12   22    3   12   26.19      40.708      15.549       0.000   2.6
 2000   12   22    7   40   46.00      41.583      14.354       0.000   2.5
 2000   12   22   17   43   28.59      45.729      16.023       0.000   2.5
 2000   12   22   23   30   49.22      38.271      13.052       0.000   2.9
 2000   12   23    1   59   16.05      43.553       8.941       0.000   2.5
 2000   12   23    2   34   33.34      41.505      15.977       0.000   2.7
 2000   12   23    4   59   31.88      37.162      15.508       0.000   3.1
 2000   12   23   20   37   40.55      43.158      13.384       0.000   3.1
 2000   12   24    7   19   58.83      44.649      10.307       0.000   2.9
 2000   12   24   13   49   12.25      43.512       8.971       0.000   3.1
 2000   12   25    0   48   49.39      42.591      13.518       0.000   3.7
 2000   12   25    4    7   59.00      43.514       8.966       0.000   2.7
 2000   12   25   11   39   33.93      42.605      13.534       0.000   2.6
 2000   12   26    0    7   28.24      38.500      14.860       0.000   2.5
 2000   12   27   13   29   57.36      43.108       8.859       0.000   2.9
 2000   12   27   19   15   45.70      37.134      16.092       0.000   2.5
 2000   12   27   22   44   51.21      43.461       9.055       0.000   2.6
 2000   12   28   11    7   15.94      43.402       8.926       0.000   2.8
 2000   12   28   18   39   38.32      44.183      12.329       0.000   3.7
 2000   12   28   18   48   15.12      44.190      12.314       0.000   2.5
 2000   12   29    2   34   54.43      39.163      16.584       0.000   2.5
 2000   12   29    3   20   49.80      46.372      14.351       0.000   2.6
 2000   12   29    7    2   34.69      39.825      16.804       0.000   2.8
 2000   12   29    7   56   19.39      44.207      12.352       0.000   2.9
 2000   12   29   10   17    2.17      41.950      16.688       0.000   2.8
 2000   12   29   10   48    8.96      39.825      16.798       0.000   3.0
 2000   12   29   19   14   26.60      38.812      16.723       0.000   2.7
 2000   12   30    3   21   26.72      38.791      16.728       0.000   2.5
 2000   12   30   19   23   42.95      41.891      15.390       0.000   2.6
 2000   12   30   19   24   11.95      41.901      15.399       0.000   2.6
 2000   12   30   20   30   46.58      38.806      16.751       0.000   2.7
 2000   12   31    4    4   59.71      46.372      14.353       0.000   2.5
 2000   12   31   10    2   34.69      41.944      16.718       0.000   2.5
 2000   12   31   19   57    4.22      46.625      10.071       0.000   2.5
 2001    1    1    0   32   57.54      46.613      10.024       0.000   2.5
 2001    1    1    1    8   20.10      41.915      16.735       0.000   2.8
 2001    1    1    4    7    3.63      36.612      15.868       0.000   2.7
 2001    1    1    8    5   48.93      36.610      15.875       0.000   2.5
 2001    1    1    8   22   20.33      46.601      10.074       0.000   2.8
 2001    1    1    9   22   35.27      41.413      15.489       0.000   2.7
 2001    1    1   11   36   37.27      41.940      16.719       0.000   2.8
 2001    1    1   14   15   44.82      41.946      16.727       0.000   3.2
 2001    1    1   18   47   59.30      43.554       8.999       0.000   3.6
 2001    1    2    4   10   55.66      37.134      16.086       0.000   2.5
 2001    1    2    7   50   39.26      37.121      16.073       0.000   2.7
 2001    1    2    8    0    6.15      37.119      16.065       0.000   2.7
 2001    1    2    8   19   15.76      45.366       9.829       0.000   2.5
 2001    1    3    2    0   19.34      37.284      14.652       0.000   2.7
 2001    1    3   14   42    4.22      37.282      14.630       0.000   3.5
 2001    1    3   17   19   23.67      37.281      14.635       0.000   2.5
 2001    1    3   20   16   56.02      43.537       9.044       0.000   2.5
 2001    1    4   17   43   25.96      40.633      15.454       0.000   2.5
 2001    1    5    3   26   29.94      44.130       7.141       0.000   2.5
 2001    1    5    5   14   36.27      42.523      12.661       0.000   3.0
 2001    1    5    6   11   33.46      42.516      12.656       0.000   2.9
 2001    1    6    3   35    1.46      40.617      15.429       0.000   2.8
 2001    1    6    5   12   37.62      40.628      15.442       0.000   3.2
 2001    1    6   20   38    6.91      40.687      15.768       0.000   2.8
 2001    1    7    0    6   59.24      37.689      14.971       0.000   2.8
 2001    1    7   13    9   18.11      45.160      14.707       0.000   3.1
 2001    1    8    9   39   51.50      39.121      16.540       0.000   2.7
 2001    1    8   14    9   40.96      36.607      15.860       0.000   2.7
 2001    1    8   20   17   54.02      42.238      12.842       0.000   2.5
 2001    1    9    0   24    4.92      43.511       8.962       0.000   2.6
 2001    1    9    2    1   43.71      37.099      16.138       0.000   3.4
 2001    1    9    6   20   36.62      37.226      16.056       0.000   2.6
 2001    1    9    6   22    8.91      37.231      16.058       0.000   2.8
 2001    1   10   20    6   49.57      37.140      16.092       0.000   2.6
 2001    1   10   23   15   21.09      37.146      16.096       0.000   3.0
 2001    1   10   23   50   41.02      41.421      15.512       0.000   3.0
 2001    1   11    0   37   21.21      37.153      16.077       0.000   2.5
 2001    1   11    1   21   41.66      38.724      13.307       0.000   2.5
 2001    1   11    9   34   48.28      41.438      15.536       0.000   3.1
 2001    1   12    2   53   24.49      43.476       8.919       0.000   3.7
 2001    1   12   19   56   32.58      42.790      12.721       0.000   2.5
 2001    1   13    4   47   53.14      43.521       8.909       0.000   2.6
 2001    1   15    4    4    4.34      46.330      14.284       0.000   2.7
 2001    1   15    6   29   31.88      44.032      10.861       0.000   3.2
 2001    1   15    8    7   13.30      44.036      10.860       0.000   2.5
 2001    1   15   17   46   38.44      43.622       8.973       0.000   2.5
 2001    1   15   21   59    6.39      45.088      13.907       0.000   2.6
 2001    1   15   22   56   11.48      41.929      16.718       0.000   2.5
 2001    1   16    9   56   17.64      37.239      16.052       0.000   2.9
 2001    1   17    7   48   22.15      40.542      15.601       0.000   2.6
 2001    1   18    6   16   26.13      37.137      16.004       0.000   2.5
 2001    1   19   20   55   33.69      41.940      16.706       0.000   2.5
 2001    1   20   23   38   20.10      42.132      14.473       0.000   2.6
 2001    1   21    1   44   56.48      41.897      15.518       0.000   3.2
 2001    1   21    3   15   41.31      46.303      12.631       0.000   2.6
 2001    1   21   17    6   20.57      37.269      15.824       0.000   2.5
 2001    1   21   21    6   48.69      45.178      14.711       0.000   2.5
 2001    1   21   21   13   40.02      37.245      15.827       0.000   2.7
 2001    1   22   19   43   58.48      46.397      10.645       0.000   2.9
 2001    1   23   23   13   11.89      39.093      17.187       0.000   2.9
 2001    1   24   16   56   24.67      41.412      15.493       0.000   3.0
 2001    1   25    4    2   55.78      42.874      13.652       0.000   2.6
 2001    1   27    2   18   23.03      38.723      13.296       0.000   2.7
 2001    1   27    3   12   13.01      38.735      13.279       0.000   2.9
 2001    1   27    3   34   16.64      38.736      13.264       0.000   2.8
 2001    1   27    4   29   31.00      38.738      13.275       0.000   2.7
 2001    1   27   13   32   35.57      38.713      13.283       0.000   3.8
 2001    1   27   13   45   33.40      38.734      13.282       0.000   2.5
 2001    1   27   14    0   40.43      38.793      13.264       0.000   3.0
 2001    1   27   15   52   20.33      38.740      13.271       0.000   2.6
 2001    1   29    1   58    2.23      36.629      15.207       0.000   2.7
 2001    1   29    6   13   37.38      46.533       9.378       0.000   3.4
 2001    1   29   15   31   54.26      36.674      15.197       0.000   2.5
 2001    1   30    7   56   29.94      37.817      14.558       0.000   2.6
 2001    1   30    8   44   16.05      37.218      13.748       0.000   3.7
 2001    1   30   17   27   55.20      39.265      16.364       0.000   2.5
 2001    1   31    8   17   27.66      42.628      13.560       0.000   2.5
 2001    2    4    6   17    8.32      37.553      14.465       0.000   3.3
 2001    2    4    6   54   58.54      37.544      14.464       0.000   4.0
 2001    2    4    6   58    8.38      37.574      14.485       0.000   2.7
 2001    2    4    7   33   44.12      37.617      14.682       0.000   2.5
 2001    2    4   13   28   46.17      46.196      14.256       0.000   2.5
 2001    2    6    1   34   18.40      42.879      12.676       0.000   2.5
 2001    2    6    6   36   28.48      43.968      11.303       0.000   3.0
 2001    2    6    6   55    1.17      43.981      11.300       0.000   2.5
 2001    2    6   10   27   42.89      43.969      11.293       0.000   2.6
 2001    2    6   13   28    9.26      44.005      11.248       0.000   2.6
 2001    2    6   13   39   16.35      43.996      11.249       0.000   2.6
 2001    2    7    1   48   27.42      43.963      11.317       0.000   2.9
 2001    2    7    2   49   11.37      43.989      11.265       0.000   2.6
 2001    2    7    4   40   32.81      37.496      14.536       0.000   2.7
 2001    2    7    7   28   30.35      43.998      11.293       0.000   2.9
 2001    2    7    8    8   45.59      43.992      11.296       0.000   2.9
 2001    2    7    8   38   59.65      42.009      13.231       0.000   3.0
 2001    2    7   10    6   29.36      38.416      13.602       0.000   3.0
 2001    2    8   17    1   54.26      43.529       8.964       0.000   2.5
 2001    2    8   21    5   13.77      45.083      10.707       0.000   2.7
 2001    2    9   23    4    0.82      43.982      11.286       0.000   3.3
 2001    2   10    8   23   18.34      38.108      15.103       0.000   3.1
 2001    2   11    8   51   15.29      38.425      13.462       0.000   2.7
 2001    2   11   15   57   49.92      42.395      13.798       0.000   3.4
 2001    2   11   18   55    6.45      38.433      13.467       0.000   2.5
 2001    2   13    6   17   21.50      38.115      15.085       0.000   2.5
 2001    2   13   19   36   17.05      38.522      16.330       0.000   3.6
 2001    2   14    9   59   11.66      38.648      14.921       0.000   2.5
 2001    2   15    3   20   20.80      43.545       8.939       0.000   3.5
 2001    2   15    3   27   30.59      43.684       9.079       0.000   2.6
 2001    2   15    5   23   10.43      43.544       8.931       0.000   2.7
 2001    2   15    7   19   21.91      43.683       9.076       0.000   2.5
 2001    2   15   10   43   16.29      41.926      16.704       0.000   2.7
 2001    2   15   10   43   21.56      43.693       9.085       0.000   3.3
 2001    2   15   11    3   55.55      37.038      16.212       0.000   2.5
 2001    2   15   11   52   47.58      41.962      16.228       0.000   2.5
 2001    2   15   17   23   20.98      39.531      16.691       0.000   3.2
 2001    2   15   18    3    4.57      39.551      16.703       0.000   2.5
 2001    2   17   16   43   21.56      41.751      15.781       0.000   2.6
 2001    2   17   21   23    1.64      42.957      14.330       0.000   2.8
 2001    2   17   22   12   59.59      42.940      14.265       0.000   2.6
 2001    2   20    3    4   55.31      40.908      15.395       0.000   2.8
 2001    2   21   19    2   39.96      39.254      17.217       0.000   2.7
 2001    2   23    4   10   34.57      44.989       9.429       0.000   2.8
 2001    2   23    4   10   50.39      44.992       9.422       0.000   3.0
 2001    2   23    4   42    5.10      37.539      14.457       0.000   2.5
 2001    2   23   10   12    6.86      44.641      11.088       0.000   2.6
 2001    2   26    9   52   54.61      38.355      13.770       0.000   2.6
 2001    2   26   10   17   39.08      44.862       9.511       0.000   2.8
 2001    2   26   10   39   21.62      38.350      13.758       0.000   2.9
 2001    2   26   12   32    4.80      38.356      13.758       0.000   2.5
 2001    2   26   12   46   13.83      38.345      13.744       0.000   2.5
 2001    2   26   14   30   20.21      41.121      12.681       0.000   2.6
 2001    2   26   17   17   30.29      37.290      14.587       0.000   2.5
 2001    2   27    4   12   30.59      43.507      12.072       0.000   2.7
 2001    2   27    6   16   39.32      39.135      16.361       0.000   2.7
 2001    2   27    6   39   46.23      41.737      15.804       0.000   2.9
 2001    2   27    7    0    9.67      43.496      12.070       0.000   2.5
 2001    2   27   16   25   17.87      44.879       9.506       0.000   3.7
 2001    2   27   18   44   12.54      41.735      15.776       0.000   2.6
 2001    3    1   15    8   23.61      41.724      15.753       0.000   2.6
 2001    3    2    7   26    2.70      37.332      14.891       0.000   3.2
 2001    3    2    8   11   18.52      38.592      12.968       0.000   2.5
 2001    3    5    9   49   50.04      45.414      14.522       0.000   2.5
 2001    3    5    9   54   34.80      45.413      14.528       0.000   3.2
 2001    3    5   10   20   25.20      45.425      14.476       0.000   2.6
 2001    3    7   10    4    4.34      42.507      16.549       0.000   3.2
 2001    3    8    9    3   25.66      37.565      14.453       0.000   2.5
 2001    3    8   16   15   45.70      38.047      15.105       0.000   2.5
 2001    3    9   15   12   57.83      37.611      15.241       0.000   2.9
 2001    3    9   15   54   32.17      37.593      15.342       0.000   3.5
 2001    3    9   16   49   43.89      37.593      15.346       0.000   3.2
 2001    3   10   19   55   37.21      39.676      15.171       0.000   3.0
 2001    3   11    7   28   32.99      37.576      15.341       0.000   2.7
 2001    3   11   20   48   23.91      44.504      10.792       0.000   3.6
 2001    3   11   23   12   50.80      44.506      10.801       0.000   2.5
 2001    3   12    0   31   41.07      44.501      10.826       0.000   3.0
 2001    3   12   14   10   52.15      44.496       6.042       0.000   3.3
 2001    3   14    3   53   28.89      44.486       6.039       0.000   3.6
 2001    3   14    7   27   32.34      42.357      13.498       0.000   3.1
 2001    3   14    9   47   48.75      42.348      13.481       0.000   3.3
 2001    3   15    5   57   27.07      37.837      14.578       0.000   2.8
 2001    3   15   19   16   33.16      44.479       6.033       0.000   2.8
 2001    3   16    2   49   40.37      42.764      12.756       0.000   2.8
 2001    3   16   10   16   54.26      47.674      10.951       0.000   3.9
 2001    3   16   11   16   40.20      47.678      10.954       0.000   2.7
 2001    3   16   11   32   16.23      47.678      10.920       0.000   2.9
 2001    3   17   16   54   33.93      38.339      13.744       0.000   3.8
 2001    3   17   17   34   30.70      38.332      13.733       0.000   2.5
 2001    3   17   21   33   16.00      38.364      13.700       0.000   2.8
 2001    3   17   22    1   10.31      38.375      13.766       0.000   3.9
 2001    3   18    3   11    4.45      38.390      13.755       0.000   3.6
 2001    3   18    4   11   40.49      38.333      13.755       0.000   3.2
 2001    3   18    4   43   34.75      38.344      13.807       0.000   2.9
 2001    3   18   17   29   35.39      38.333      13.803       0.000   3.4
 2001    3   18   23   21   30.23      43.908      11.110       0.000   2.9
 2001    3   19   11   18   44.12      43.903      11.108       0.000   2.5
 2001    3   19   12   25   39.84      43.933      11.097       0.000   2.6
 2001    3   19   20    1    6.80      37.282      15.824       0.000   2.6
 2001    3   20    6   36   10.02      43.925      11.092       0.000   2.9
 2001    3   20    7   38   15.70      43.926      11.096       0.000   3.1
 2001    3   20    9   42   58.71      45.498      10.873       0.000   3.0
 2001    3   20   18    4   18.40      42.123      14.468       0.000   3.5
 2001    3   20   18   23   57.01      38.349      14.012       0.000   2.5
 2001    3   21    8   26   22.91      47.689      11.009       0.000   2.5
 2001    3   21   14   43    7.50      47.687      11.009       0.000   2.8
 2001    3   21   21    5    3.22      45.516      10.829       0.000   2.7
 2001    3   22    8   36   37.27      37.272      15.856       0.000   4.2
 2001    3   22    9    6   59.24      37.278      15.822       0.000   2.6
 2001    3   22   15   31   38.44      37.281      15.810       0.000   2.6
 2001    3   22   15   45   42.19      38.509      13.651       0.000   2.5
 2001    3   22   16   20   41.02      37.295      15.802       0.000   2.7
 2001    3   27   22   20   14.65      37.598      15.766       0.000   3.8
 2001    3   28    9   59   22.21      38.119      15.024       0.000   2.5
 2001    3   28   17   34   17.52      41.909      15.779       0.000   3.1
 2001    3   29    2   39   20.74      38.122      15.017       0.000   3.1
 2001    3   29    2   40    0.29      38.106      15.035       0.000   3.2
 2001    3   30   20   53   58.77      37.129      15.929       0.000   2.5
 2001    3   30   23   20    0.59      37.148      15.969       0.000   2.5
 2001    3   31    2   41   58.95      37.676      16.135       0.000   2.8
 2001    3   31    4   34    2.58      37.676      16.132       0.000   2.9
 2001    3   31    8   30   20.21      43.920      11.077       0.000   3.4
 2001    3   31   12   17   13.59      43.752      12.095       0.000   2.6
 2001    3   31   13   10    8.20      43.912      11.109       0.000   3.3
 2001    3   31   17   38   25.37      37.650      15.168       0.000   2.5
 2001    3   31   18    5   40.14      37.648      15.167       0.000   3.3
 2001    3   31   20    7   31.76      37.680      16.125       0.000   3.0
 2001    3   31   23   23   42.07      36.500      15.362       0.000   3.1
 2001    4    1    0   28   12.77      36.478      15.389       0.000   3.4
 2001    4    1    2    3   34.45      37.685      16.114       0.000   3.3
 2001    4    1    2   48   47.64      37.710      16.097       0.000   4.1
 2001    4    1    4    2   34.69      37.657      15.985       0.000   2.9
 2001    4    1   12   43   25.08      42.125      14.477       0.000   2.6
 2001    4    1   22   36   48.69      42.134      14.488       0.000   2.6
 2001    4    2    0   43   54.08      37.681      16.366       0.000   2.7
 2001    4    3    2   46   14.71      41.996      15.422       0.000   3.3
 2001    4    3   21   57   28.83      41.986      15.479       0.000   2.7
 2001    4    4   15   16   57.77      36.640      15.347       0.000   2.5
 2001    4    5    7   35   24.32      38.419      15.296       0.000   2.6
 2001    4    5    8   12   24.43      38.421      15.287       0.000   3.2
 2001    4    5    8   22   33.52      38.423      15.302       0.000   2.6
 2001    4    7    5   17    1.29      38.111      17.228       0.000   2.7
 2001    4    7    5   40   21.39      38.107      17.236       0.000   3.6
 2001    4    7    7   54    2.29      38.101      17.240       0.000   2.5
 2001    4    7    7   55   16.11      38.092      17.238       0.000   2.5
 2001    4    7    8   37   59.00      38.110      17.245       0.000   2.6
 2001    4    7   23   54   48.87      45.503      10.880       0.000   2.6
 2001    4    9   18   35   56.84      37.694      16.127       0.000   3.5
 2001    4   10    0   17   21.50      38.412      15.291       0.000   3.0
 2001    4   10    0   34   19.28      38.395      15.288       0.000   3.4
 2001    4   10   11   41   48.40      38.405      15.336       0.000   2.9
 2001    4   10   12    8   55.25      38.359      15.336       0.000   2.7
 2001    4   10   15   15   22.85      38.404      15.332       0.000   3.1
 2001    4   10   21   44   52.09      38.399      15.329       0.000   3.7
 2001    4   11   10   13   39.14      38.407      15.341       0.000   3.1
 2001    4   11   10   19   29.82      38.378      15.362       0.000   2.6
 2001    4   11   10   52   24.73      38.376      15.365       0.000   2.8
 2001    4   11   11   54   40.96      38.330      15.420       0.000   2.5
 2001    4   12   23   18   25.66      38.407      15.321       0.000   3.0
 2001    4   14   23   56   13.24      38.408      15.347       0.000   2.9
 2001    4   16    7   14   13.42      38.490      13.525       0.000   2.6
 2001    4   16    8   55   49.51      38.500      13.517       0.000   2.9
 2001    4   16    9    5   53.32      38.459      13.526       0.000   2.9
 2001    4   16   11    1   35.80      38.446      13.499       0.000   2.5
 2001    4   16   11   40   39.84      38.458      13.530       0.000   2.5
 2001    4   16   11   49   11.37      38.474      13.526       0.000   2.5
 2001    4   16   14   57   56.07      38.056      15.380       0.000   2.5
 2001    4   17    8   57   56.07      38.570      14.453       0.000   3.1
 2001    4   18    9    6   19.69      41.840      15.703       0.000   3.4
 2001    4   18    9   55    6.45      39.790      16.942       0.000   2.7
 2001    4   18   21   11    1.82      41.749      15.783       0.000   3.3
 2001    4   19    3   17    8.32      37.672      15.967       0.000   2.6
 2001    4   19   22   44   32.75      38.332      15.406       0.000   2.5
 2001    4   20   12   16   26.13      39.776      16.931       0.000   2.5
 2001    4   22   13   50   47.17      44.807       9.970       0.000   3.3
 2001    4   24   11    0   29.88      43.984       9.759       0.000   2.6
 2001    4   24   14   26   44.00      40.674      14.660       0.000   3.4
 2001    4   24   14   30   36.04      40.678      14.654       0.000   2.9
 2001    4   24   19   53   12.19      40.681      14.651       0.000   2.7
 2001    4   26    1   53    4.28      41.844      17.694       0.000   2.8
 2001    4   26   14   17   22.38      37.424      15.472       0.000   2.8
 2001    4   27   16   43   40.02      38.096      17.241       0.000   2.6
 2001    5    1    8   14   31.00      37.345      14.517       0.000   2.6
 2001    5    3   22   27   19.16      46.968      12.363       0.000   3.2
 2001    5    3   23   12   50.80      46.978      12.365       0.000   3.0
 2001    5    6    3    0   47.46      46.946      12.364       0.000   2.5
 2001    5    7   20    9    1.41      41.545      14.657       0.000   2.8
 2001    5    7   20   57    3.34      41.531      14.651       0.000   2.8
 2001    5    8    1   48   32.70      41.531      14.667       0.000   2.9
 2001    5    8    2   55   33.69      37.689      14.740       0.000   3.0
 2001    5    9   13   32   27.66      45.571      11.846       0.000   3.0
 2001    5   12    4   23   40.31      42.953      13.528       0.000   2.9
 2001    5   12   10    8   46.46      42.705      13.222       0.000   2.6
 2001    5   13    1   48    1.05      42.704      13.228       0.000   3.2
 2001    5   13    9   42   37.62      38.132      14.861       0.000   2.7
 2001    5   13   18   18   51.15      37.311      15.081       0.000   2.7
 2001    5   13   22   35   34.86      37.315      15.094       0.000   2.9
 2001    5   14    3   22   51.09      40.870      15.476       0.000   2.8
 2001    5   14   14   12   37.62      42.714      13.227       0.000   2.9
 2001    5   14   15   46   34.92      42.711      13.232       0.000   2.6
 2001    5   15   10   40   35.45      47.379      11.271       0.000   2.5
 2001    5   16   19   30   50.10      45.342      11.130       0.000   2.8
 2001    5   17    1   52   27.36      38.597      14.170       0.000   2.7
 2001    5   17    5   26   46.64      40.271      14.953       0.000   3.8
 2001    5   17    8   45   29.88      44.573      10.681       0.000   2.5
 2001    5   19   19   37   22.97      45.011       7.230       0.000   3.3
 2001    5   19   20   19    5.21      44.077       7.998       0.000   3.5
 2001    5   22   23   22   12.42      38.339      15.266       0.000   2.5
 2001    5   22   23   49   16.64      38.339      15.275       0.000   3.0
 2001    5   23    0   40    9.96      38.489      15.198       0.000   2.9
 2001    5   23   20   43   47.05      42.262      16.421       0.000   3.3
 2001    5   23   23    8   24.49      42.258      16.421       0.000   2.5
 2001    5   24    3   36    2.11      42.264      16.045       0.000   2.9
 2001    5   24    4   33   23.03      42.227      16.013       0.000   2.9
 2001    5   24    4   39   26.89      42.231      15.977       0.000   3.0
 2001    5   24    5   42   17.40      42.362      16.313       0.000   2.7
 2001    5   24    7   44    6.39      42.358      16.308       0.000   3.1
 2001    5   25    0   39   59.41      40.685      14.639       0.000   2.7
 2001    5   25    1   41   22.91      42.438      16.348       0.000   2.9
 2001    5   26    3   24   23.38      44.706       6.359       0.000   2.8
 2001    5   26   15   31   54.26      41.482      14.632       0.000   2.5
 2001    5   27   15    2   54.02      40.719      14.648       0.000   3.4
 2001    5   27   15   49   28.95      37.326      15.060       0.000   2.5
 2001    5   28   20   21   30.23      43.014      13.467       0.000   4.0
 2001    5   31   23   28   32.11      42.232      16.000       0.000   2.6
 2001    6    3    8   42   14.77      38.587      14.521       0.000   2.9
 2001    6    4   13   31   13.83      40.485      15.729       0.000   2.9
 2001    6    5   11   25    6.45      44.162      12.093       0.000   2.8
 2001    6    7    0   13   32.11      38.996      14.764       0.000   2.5
 2001    6   10    3   35   41.02      47.139       9.060       0.000   2.5
 2001    6   10   10   39   55.90      37.615      15.266       0.000   2.7
 2001    6   11    3   58   11.02      38.988      18.033       0.000   3.3
 2001    6   11    3   58   21.56      38.159      15.150       0.000   3.5
 2001    6   11    4   25    9.96      38.152      15.149       0.000   3.0
 2001    6   11    9   19   51.80      38.115      15.153       0.000   3.3
 2001    6   11   14   53   35.04      38.143      15.152       0.000   3.1
 2001    6   11   18   45   31.64      38.060      15.152       0.000   2.8
 2001    6   11   18   49   13.12      38.081      15.172       0.000   2.8
 2001    6   11   20   13   25.08      38.039      15.118       0.000   2.5
 2001    6   11   20   41    0.94      38.158      15.111       0.000   2.5
 2001    6   12    1   52   56.37      38.353      14.000       0.000   3.6
 2001    6   12    2    5   30.47      37.072      17.016       0.000   3.5
 2001    6   12    2   53   19.22      37.025      17.034       0.000   2.5
 2001    6   12    4   36   51.33      37.026      17.033       0.000   2.5
 2001    6   12    6   26   37.85      37.030      17.024       0.000   2.9
 2001    6   12    6   42   42.89      37.048      17.000       0.000   3.6
 2001    6   12    7    7   24.73      37.044      17.017       0.000   2.5
 2001    6   13    4   19   32.46      38.568      16.548       0.000   3.5
 2001    6   13   11    0   24.61      38.548      16.531       0.000   2.5
 2001    6   14    8   12   21.80      38.567      16.542       0.000   3.1
 2001    6   14   16   29    1.99      38.584      16.590       0.000   4.7
 2001    6   16    7   51   10.90      38.594      12.959       0.000   3.1
 2001    6   16   12    8   47.34      44.498      10.799       0.000   2.5
 2001    6   18    9   55   11.72      38.354      13.996       0.000   2.5
 2001    6   20   10   53   43.83      40.780      15.788       0.000   2.6
 2001    6   20   21   32   31.17      37.183      14.937       0.000   3.0
 2001    6   21    3   41    2.70      37.163      14.899       0.000   2.8
 2001    6   21    4   56    0.94      37.126      15.994       0.000   3.1
 2001    6   24   12   23   54.38      37.213      14.971       0.000   3.6
 2001    6   24   15   46   50.74      39.297      17.129       0.000   3.7
 2001    6   24   17   48   18.63      39.881      14.612       0.000   2.5
 2001    6   25    3   10   38.09      37.219      14.972       0.000   3.1
 2001    6   25    5   26   46.64      37.223      14.999       0.000   2.8
 2001    6   25    5   38   17.46      39.313      17.124       0.000   3.0
 2001    6   25    7   19    0.82      37.229      14.995       0.000   2.8
 2001    6   25   18   42   48.16      37.194      14.826       0.000   2.6
 2001    6   27    9   14   35.39      43.010      13.464       0.000   2.8
 2001    7    2    2    3   39.73      41.413      13.606       0.000   2.6
 2001    7    3    4   29    1.99      39.820      16.003       0.000   3.4
 2001    7    4   10   47   45.23      44.831       7.848       0.000   2.7
 2001    7    4   11   33   43.24      44.833       7.845       0.000   2.5
 2001    7    5    1   20   51.56      42.208      16.397       0.000   3.4
 2001    7    5    1   47   39.96      42.205      16.390       0.000   2.5
 2001    7    5    2    6   23.20      38.574      16.581       0.000   2.8
 2001    7    5    2   51   44.30      42.161      16.397       0.000   2.6
 2001    7    5    3   48   52.03      38.567      16.568       0.000   2.5
 2001    7    5    8   41   27.30      37.830      14.998       0.000   3.2
 2001    7    6    6   41   34.34      42.122      16.894       0.000   2.9
 2001    7    7    9    9   18.98      41.853      15.996       0.000   3.1
 2001    7    7   21   51   35.51      37.806      14.990       0.000   2.9
 2001    7    9   18    8   31.52      44.029       6.426       0.000   4.1
 2001    7    9   19   33   52.03      44.087       6.434       0.000   2.8
 2001    7    9   20   20   11.13      42.125      16.879       0.000   3.1
 2001    7   10    9   22   35.27      44.092       6.505       0.000   2.5
 2001    7   11    1   56    0.94      37.287      15.051       0.000   2.7
 2001    7   11   22    8   17.46      38.440      13.690       0.000   3.1
 2001    7   11   22   36   46.05      38.434      13.691       0.000   3.8
 2001    7   12    1   58   28.59      38.413      13.686       0.000   2.5
 2001    7   12    7   34   28.95      38.440      13.681       0.000   4.0
 2001    7   12    7   36    9.14      38.466      13.655       0.000   2.9
 2001    7   12    9   25   45.12      38.428      13.696       0.000   3.3
 2001    7   12   10   11   48.40      38.471      13.649       0.000   3.3
 2001    7   12   17   29    9.02      38.406      13.675       0.000   3.1
 2001    7   12   18   11   20.27      38.434      13.698       0.000   2.5
 2001    7   13    4    8   33.28      38.434      13.691       0.000   2.6
 2001    7   15    3    2   27.66      38.462      13.624       0.000   2.7
 2001    7   17    6   14   24.84      41.600      15.232       0.000   2.8
 2001    7   17    8    2   36.45      37.040      15.895       0.000   2.6
 2001    7   17    8   51   39.02      37.036      15.891       0.000   2.5
 2001    7   18   22   35   16.41      38.649      16.413       0.000   2.6
 2001    7   18   22   39    8.44      38.642      16.410       0.000   3.3
 2001    7   19   23   42    4.22      38.761      16.618       0.000   3.1
 2001    7   19   23   55   46.88      38.741      16.616       0.000   2.9
 2001    7   20    1   25   52.15      40.724      15.713       0.000   2.5
 2001    7   20    2    0   45.70      46.426      14.347       0.000   3.8
 2001    7   20   10   30    0.00      43.166      15.554       0.000   2.8
 2001    7   20   12   27   35.86      46.429      14.328       0.000   2.7
 2001    7   20   13   28   51.45      45.502      10.433       0.000   2.6
 2001    7   21    4   10   34.57      38.618      16.428       0.000   3.5
 2001    7   21    7   26    7.97      38.404      13.792       0.000   2.6
 2001    7   22    3   39   38.32      38.185      15.111       0.000   3.0
 2001    7   22    3   47   11.84      38.184      15.104       0.000   3.0
 2001    7   22    4   10   50.39      38.199      15.169       0.000   2.5
 2001    7   22    4   52   40.55      38.176      15.069       0.000   2.5
 2001    7   22    5   30   54.49      38.177      15.071       0.000   2.8
 2001    7   22   23   30   59.77      38.360      14.831       0.000   2.5
 2001    7   23    2   26   57.19      37.629      14.810       0.000   2.5
 2001    7   25    1   52   40.55      43.251      12.045       0.000   2.7
 2001    7   25    3    2   59.30      43.265      12.044       0.000   2.9
 2001    7   25   15   38   45.59      36.519      14.975       0.000   2.9
 2001    7   25   17   27    7.73      36.564      15.138       0.000   2.7
 2001    7   26    4   18   13.36      42.213      12.231       0.000   2.6
 2001    7   26    4   50   18.16      42.216      12.229       0.000   4.2
 2001    7   26    5   12   53.44      42.230      12.241       0.000   3.7
 2001    7   26    5   33   53.79      42.221      12.216       0.000   3.0
 2001    7   26    8   47   15.35      43.244      12.048       0.000   4.3
 2001    7   26    9   21   16.17      43.258      12.041       0.000   2.7
 2001    7   26   12   52   28.24      43.250      12.029       0.000   3.0
 2001    7   26   17    1   38.44      46.434      14.358       0.000   2.6
 2001    7   26   20   20   53.32      42.239      12.166       0.000   3.2
 2001    7   27    1   49   51.80      41.943      15.520       0.000   3.0
 2001    7   27   11    6   33.75      44.232       7.283       0.000   3.0
 2001    7   27   21   25   45.12      43.325      12.010       0.000   2.7
 2001    7   27   21   33   13.36      43.324      12.014       0.000   2.6
 2001    7   30    2   35   33.98      43.266      12.042       0.000   2.8
 2001    7   30   10    5   33.98      37.853      15.054       0.000   2.6
 2001    7   30   10   59    0.23      37.849      15.045       0.000   3.2
 2001    8    1   10   12   20.04      37.831      15.048       0.000   2.9
 2001    8    1   23   42   25.31      38.641      16.386       0.000   3.8
 2001    8    2    0   18   27.42      38.582      16.416       0.000   2.5
 2001    8    2    2   35    2.34      42.219      12.221       0.000   2.8
 2001    8    2    3   43    9.26      42.235      12.275       0.000   2.7
 2001    8    2    6    5    5.86      39.880      14.611       0.000   2.6
 2001    8    2   12   10   38.09      39.881      14.612       0.000   2.5
 2001    8    3    2   14   17.81      44.341      12.241       0.000   2.9
 2001    8    3   11   18   57.30      42.244      12.232       0.000   2.6
 2001    8    3   18    9   29.53      42.239      12.245       0.000   3.2
 2001    8    3   23   22   22.97      37.966      14.738       0.000   2.7
 2001    8    4    6   37   58.12      40.520      15.889       0.000   2.8
 2001    8    4    8   25   59.18      40.536      15.872       0.000   2.5
 2001    8    4    8   29   45.94      40.536      15.871       0.000   3.1
 2001    8    4   10    7    3.63      40.545      15.882       0.000   3.3
 2001    8    4   13    9   20.74      40.542      15.946       0.000   2.5
 2001    8    4   14    3   50.27      36.967      14.874       0.000   4.0
 2001    8    4   23   45   19.34      42.607      13.499       0.000   2.7
 2001    8    5    2   22   54.61      42.597      13.503       0.000   3.0
 2001    8    5   15   12    7.73      44.416       9.040       0.000   3.2
 2001    8    6    2   53    8.67      38.575      16.368       0.000   3.6
 2001    8    6    5   32   55.78      38.594      16.366       0.000   2.9
 2001    8    7    9    9   34.80      42.240      12.294       0.000   2.6
 2001    8    8    1   51   10.90      45.707       6.826       0.000   2.8
 2001    8    8    6   39    6.68      40.600      15.930       0.000   3.1
 2001    8    8    7   45    1.76      38.045      15.363       0.000   2.5
 2001    8    9   12    5    5.86      42.249      12.249       0.000   2.9
 2001    8   12    8   18   36.21      42.222      12.154       0.000   2.6
 2001    8   12   11   20   37.50      42.555      15.787       0.000   2.8
 2001    8   12   23   21   51.33      36.981      14.840       0.000   2.8
 2001    8   15   17   21   56.60      45.032      11.425       0.000   2.5
 2001    8   16   10   36   35.51      42.608      13.221       0.000   2.5
 2001    8   16   20   31   47.23      42.610      13.215       0.000   2.5
 2001    8   17    3   17   29.41      42.026      15.381       0.000   2.5
 2001    8   17    6   31   27.89      42.622      13.353       0.000   2.6
 2001    8   17   14   24   55.90      38.643      16.365       0.000   2.5
 2001    8   18   11   45   45.70      42.055      15.618       0.000   3.0
 2001    8   18   19   53   17.46      42.055      15.623       0.000   2.5
 2001    8   18   22   27   32.34      42.064      15.623       0.000   3.0
 2001    8   19    4   17   57.54      42.734      12.541       0.000   2.5
 2001    8   19    4   51   31.99      40.603      12.119       0.000   3.0
 2001    8   19    8   36    0.35      40.438      11.413       0.000   3.5
 2001    8   19    8   49   32.46      40.441      11.419       0.000   3.1
 2001    8   19   11   47   57.54      39.826      15.052       0.000   2.7
 2001    8   19   18   37   42.30      37.734      14.935       0.000   2.9
 2001    8   19   19    8   22.73      37.960      14.256       0.000   3.9
 2001    8   19   20   10    4.69      37.965      14.243       0.000   2.9
 2001    8   19   20   25    1.17      39.834      15.041       0.000   3.1
 2001    8   19   21   42   16.52      38.167      15.299       0.000   2.7
 2001    8   20   22    8    6.91      39.846      15.004       0.000   3.1
 2001    8   21    1   51   42.54      37.748      14.720       0.000   4.1
 2001    8   21    2    0   24.61      37.651      14.836       0.000   2.6
 2001    8   21    2    8   13.95      37.733      14.710       0.000   3.5
 2001    8   21    2   28   37.38      37.652      14.827       0.000   2.8
 2001    8   21    2   32   55.78      38.174      15.315       0.000   3.9
 2001    8   21    3   27   35.86      38.170      15.326       0.000   2.9
 2001    8   21    8   35   33.98      40.455      11.457       0.000   3.4
 2001    8   22    7   49   20.16      37.508      15.833       0.000   2.6
 2001    8   22    7   59    0.23      47.324      11.273       0.000   2.7
 2001    8   22   11   47   31.17      37.192      16.002       0.000   2.6
 2001    8   22   13   14   21.33      47.307      11.309       0.000   3.4
 2001    8   22   16    9   52.38      44.903      14.784       0.000   2.5
 2001    8   22   18   33   45.00      47.307      11.309       0.000   3.1
 2001    8   23   15   44   44.18      37.722      14.706       0.000   2.7
 2001    8   23   17   26   36.09      41.704      13.772       0.000   4.9
 2001    8   23   17   27   13.01      41.691      13.822       0.000   2.8
 2001    8   23   17   48   55.55      41.704      13.784       0.000   2.8
 2001    8   23   19   12   35.86      41.704      13.730       0.000   2.9
 2001    8   23   20    8   40.31      37.651      14.824       0.000   2.6
 2001    8   23   20   18   30.94      41.707      13.771       0.000   3.0
 2001    8   24    0   50   26.95      41.696      13.760       0.000   2.7
 2001    8   24    1   13   44.41      41.702      13.752       0.000   2.7
 2001    8   24    5   52   21.21      41.708      13.772       0.000   3.6
 2001    8   24   10   57   25.31      41.697      13.752       0.000   2.5
 2001    8   24   11   28   37.38      41.693      13.749       0.000   3.0
 2001    8   24   11   36   21.45      41.768      13.704       0.000   2.8
 2001    8   24   11   37   51.09      41.772      13.705       0.000   2.6
 2001    8   24   11   53   29.77      44.570      10.325       0.000   3.0
 2001    8   24   19   31   19.10      41.771      13.852       0.000   3.0
 2001    8   25   21    6   56.60      41.665      13.770       0.000   3.5
 2001    8   26    4   37   22.97      41.720      13.774       0.000   3.2
 2001    8   27    3   54   29.53      44.313      11.597       0.000   2.5
 2001    8   27    4   36    9.14      44.309      11.605       0.000   2.5
 2001    8   31    0   22    8.91      37.240      14.763       0.000   2.7
 2001    8   31   12   59   14.30      47.249      11.311       0.000   3.0
 2001    8   31   13   45   17.58      47.238      11.305       0.000   2.5
 2001    8   31   14   35   44.53      47.240      11.304       0.000   2.8
 2001    8   31   14   37   35.27      47.192      11.277       0.000   2.7
 2001    9    2   13   11   53.67      43.299      12.905       0.000   2.6
 2001    9    3   12   45   31.64      38.458      13.745       0.000   2.7
 2001    9    3   18   39    1.41      37.780      14.855       0.000   4.1
 2001    9    3   18   43   30.35      38.194      12.413       0.000   3.0
 2001    9    3   18   47   22.38      37.776      14.851       0.000   2.9
 2001    9    3   19    3   27.42      37.924      14.783       0.000   2.7
 2001    9    3   19   13   18.05      37.932      14.786       0.000   2.5
 2001    9    3   22   53    6.91      45.777       7.319       0.000   2.8
 2001    9    3   23   35   28.71      44.279       7.206       0.000   2.7
 2001    9    3   23   46   22.62      45.771       7.312       0.000   2.9
 2001    9    4    3   19   25.43      43.986      11.287       0.000   2.6
 2001    9    4    7    6   47.81      44.282       7.200       0.000   3.7
 2001    9    4    8   44   58.24      44.285       7.201       0.000   2.7
 2001    9    6   14   12   48.16      37.800      15.186       0.000   2.8
 2001    9    6   18    3   25.66      37.809      15.178       0.000   3.7
 2001    9    7    0   19    4.34      37.810      15.178       0.000   2.7
 2001    9    7    0   42   32.34      37.802      15.176       0.000   2.7
 2001    9    7    1   19   16.64      37.814      15.174       0.000   2.5
 2001    9    7    2   45   40.43      37.780      15.171       0.000   2.8
 2001    9    7    3    5   11.13      37.792      15.214       0.000   2.7
 2001    9    7    3   44   17.81      37.776      15.175       0.000   3.0
 2001    9    8   20   35   44.53      41.624      16.371       0.000   2.8
 2001    9    9    3   31   38.44      39.691      16.553       0.000   3.0
 2001    9   10    4   36   56.60      38.773      12.611       0.000   2.7
 2001    9   10    5    4    0.82      45.995       8.970       0.000   3.1
 2001    9   10   22   52   24.73      45.989       8.971       0.000   2.8
 2001    9   13   13   25   36.33      47.244      11.317       0.000   2.6
 2001    9   13   16    1   57.77      40.743      16.737       0.000   2.7
 2001    9   13   18   51   56.60      44.738       7.866       0.000   2.9
 2001    9   13   20   39   10.20      40.742      16.748       0.000   3.3
 2001    9   13   20   50   56.84      40.744      16.748       0.000   2.5
 2001    9   14    5    9   33.05      40.743      16.726       0.000   2.6
 2001    9   14    6   33   18.63      37.813      15.186       0.000   2.5
 2001    9   16   20   55   20.51      43.329      12.018       0.000   3.6
 2001    9   16   21   22    8.91      43.320      12.008       0.000   3.1
 2001    9   17    0    7   44.06      43.313      11.983       0.000   2.5
 2001    9   17    5   49   16.64      43.312      12.045       0.000   3.0
 2001    9   17    7   51   42.54      37.904      15.140       0.000   2.7
 2001    9   17    9   30   35.16      37.944      15.110       0.000   2.9
 2001    9   17   15    4   50.04      43.314      11.986       0.000   2.5
 2001    9   17   17   27   23.55      43.309      12.000       0.000   2.7
 2001    9   18   19   51   53.09      43.324      12.011       0.000   3.0
 2001    9   21    1   33   52.03      41.708      13.763       0.000   2.7
 2001    9   23   17   21   14.41      37.771      15.183       0.000   3.9
 2001    9   24   14   46   54.26      37.787      15.164       0.000   2.8
 2001    9   24   14   54   38.32      37.783      15.160       0.000   3.6
 2001    9   25    4   19   32.46      44.055       7.190       0.000   2.6
 2001    9   25   12   59   56.48      47.321      11.274       0.000   3.2
 2001    9   25   13   38   26.25      47.331      11.277       0.000   3.5
 2001    9   25   19   50   44.53      44.476      10.173       0.000   2.9
 2001    9   25   20    2   36.45      44.526      10.229       0.000   4.7
 2001    9   25   20    7   58.12      44.533      10.228       0.000   2.8
 2001    9   25   20   21   40.78      44.527      10.249       0.000   2.5
 2001    9   25   20   21   46.05      44.559      10.275       0.000   2.6
 2001    9   25   20   35   28.71      44.560      10.272       0.000   2.7
 2001    9   25   21    7    7.15      44.530      10.208       0.000   2.5
 2001    9   26    0    6   35.51      44.542      10.253       0.000   2.7
 2001    9   26    2   26   46.64      44.560      10.247       0.000   2.5
 2001    9   26   12   35   56.84      44.508      10.227       0.000   2.6
 2001    9   27    5   58   35.62      37.794      15.157       0.000   2.5
 2001    9   28    6   29   47.70      41.455      14.699       0.000   2.6
 2001    9   29    7    7    3.63      42.531      15.470       0.000   2.6
 2001    9   29   12    5   58.59      40.420      11.441       0.000   2.5
 2001    9   30   12   35   46.29      43.979       9.995       0.000   2.6
 2001   10    1    1   24   54.14      38.175      15.308       0.000   2.6
 2001   10    1   15    0   31.64      37.785      15.171       0.000   2.6
 2001   10    1   20   36   10.90      42.073      15.507       0.000   2.6
 2001   10    2    2   15   42.19      39.723      15.965       0.000   2.7
 2001   10    2   12   15   38.67      39.725      15.960       0.000   3.2
 2001   10    2   18   22   56.37      47.330      11.307       0.000   3.2
 2001   10    3    0   57   18.28      44.524      10.171       0.000   3.8
 2001   10    3    3   39   38.32      44.576      10.110       0.000   3.4
 2001   10    3    9   28   44.41      44.824       7.824       0.000   2.6
 2001   10    3   23    2   10.08      44.356       6.220       0.000   2.6
 2001   10    4   11   28   58.48      42.080      15.496       0.000   2.6
 2001   10    4   15   45   15.82      38.183      15.313       0.000   3.6
 2001   10    4   15   55   48.63      38.183      15.320       0.000   3.1
 2001   10    7    2   58   14.53      47.346      11.307       0.000   3.4
 2001   10    7    3   26   48.40      47.338      11.338       0.000   2.6
 2001   10    9   11   13   35.62      44.509      10.245       0.000   2.5
 2001   10   11    4   38   26.25      44.064       7.185       0.000   2.5
 2001   10   11   18   42   27.07      47.358      11.290       0.000   2.8
 2001   10   13    4    8    6.91      42.345      13.301       0.000   2.5
 2001   10   13   13   51   37.27      44.068       7.174       0.000   2.7
 2001   10   14    1   54   36.56      46.395      14.246       0.000   3.4
 2001   10   14   11   27   49.92      43.822      11.718       0.000   2.6
 2001   10   15    0   56   36.09      42.832      12.734       0.000   3.0
 2001   10   15    8    0   45.70      42.138      15.414       0.000   2.7
 2001   10   16    2   52    0.12      38.457      13.624       0.000   2.5
 2001   10   16   16   41   36.09      38.646      16.669       0.000   2.6
 2001   10   20    4   39   55.90      44.531      10.198       0.000   2.5
 2001   10   20   20   17   11.84      37.438      15.896       0.000   3.2
 2001   10   21    8   15   10.55      47.280      11.246       0.000   2.5
 2001   10   21    9   58   26.84      47.286      11.247       0.000   2.6
 2001   10   21   19   23   13.95      42.998      15.735       0.000   2.7
 2001   10   23    3   13   16.29      37.977      13.777       0.000   2.9
 2001   10   24    7   49   25.43      39.260      12.550       0.000   2.9
 2001   10   25   12   27   51.68      42.752      15.856       0.000   2.7
 2001   10   25   20   31   57.77      46.568      12.662       0.000   2.5
 2001   10   25   21   56   20.27      44.528      10.259       0.000   3.7
 2001   10   26   11   40   18.75      46.816      10.960       0.000   2.7
 2001   10   26   15   30   56.25      47.283      11.262       0.000   3.9
 2001   10   26   15   52   17.70      47.288      11.323       0.000   3.1
 2001   10   26   16   12   14.77      47.265      11.243       0.000   3.3
 2001   10   26   17    0    3.52      38.308      13.289       0.000   4.7
 2001   10   26   17    1   22.62      38.330      13.284       0.000   2.9
 2001   10   26   17    9   38.32      38.677      13.442       0.000   3.2
 2001   10   26   17    9   59.41      38.302      13.304       0.000   2.8
 2001   10   26   19    0   38.67      38.289      13.247       0.000   2.9
 2001   10   26   22   51    5.62      47.258      11.268       0.000   2.7
 2001   10   27    1   55   29.30      38.313      13.289       0.000   2.9
 2001   10   27    2    2   41.72      38.691      13.411       0.000   2.6
 2001   10   27   12    6   24.96      47.263      11.261       0.000   2.5
 2001   10   27   13   21   23.20      47.220      11.248       0.000   2.6
 2001   10   28    0   29   58.24      47.295      11.325       0.000   3.8
 2001   10   28    1   36    3.87      47.436      11.400       0.000   2.5
 2001   10   28    2   28   11.02      37.858      14.174       0.000   2.7
 2001   10   28    4   38   20.98      37.762      14.398       0.000   2.5
 2001   10   28    5   12   37.62      47.311      11.335       0.000   3.1
 2001   10   28    7   16   22.62      38.347      13.215       0.000   2.6
 2001   10   28    7   18   29.18      47.315      11.337       0.000   2.5
 2001   10   28    9   33   39.73      47.308      11.334       0.000   2.9
 2001   10   28    9   44   17.81      47.314      11.319       0.000   3.1
 2001   10   28   14   28   58.48      44.793       7.873       0.000   2.5
 2001   10   28   20    6   17.93      37.654      15.131       0.000   2.6
 2001   10   28   20   56   18.52      38.299      13.286       0.000   2.7
 2001   10   29    4   47    8.32      37.757      14.367       0.000   3.0
 2001   10   29    7   14   10.78      44.469      10.011       0.000   2.7
 2001   10   29    8    3   23.91      37.757      14.353       0.000   3.1
 2001   10   29   14   36   58.36      37.759      14.364       0.000   2.6
 2001   10   29   19   46   15.59      47.300      11.356       0.000   2.6
 2001   10   29   23    2   15.35      47.245      11.295       0.000   2.6
 2001   10   30    5   48   23.91      38.301      13.245       0.000   2.5
 2001   10   30    7    4   14.88      47.317      11.328       0.000   2.5
 2001   10   30   22   53   33.28      42.653      15.222       0.000   2.7
 2001   11    1    2    7   37.03      38.858      16.310       0.000   2.5
 2001   11    3    6   20   18.16      41.938      15.530       0.000   3.1
 2001   11    3   10   26    2.70      41.967      15.481       0.000   2.6
 2001   11    3   13   12   56.95      39.910      16.077       0.000   2.5
 2001   11    4    2   26   46.64      47.347      11.310       0.000   2.7
 2001   11    4    6   25    2.93      41.526      15.801       0.000   2.6
 2001   11    4   21   49   50.04      38.584      14.525       0.000   2.5
 2001   11    5   16   49    4.34      44.347      10.654       0.000   2.9
 2001   11    7   15   10   38.09      43.174      13.409       0.000   2.5
 2001   11    8   22   57   25.31      40.601      16.673       0.000   2.7
 2001   11    9   20   15   42.19      38.673      12.541       0.000   2.8
 2001   11   12   13    8   54.38      41.794      15.882       0.000   2.7
 2001   11   16   15   55   43.36      41.177      15.756       0.000   2.7
 2001   11   17    2   52   52.85      44.263      12.108       0.000   3.4
 2001   11   17    6   57   44.65      45.189      13.804       0.000   3.2
 2001   11   17    8   13   35.62      45.207      13.825       0.000   2.7
 2001   11   17   12   45   42.19      44.270      12.109       0.000   2.8
 2001   11   17   13    0   12.30      44.275      12.117       0.000   3.1
 2001   11   17   13   36    9.14      44.262      12.131       0.000   2.7
 2001   11   17   14   14   12.54      44.258      12.075       0.000   2.6
 2001   11   18    7   16   59.53      44.246      12.217       0.000   2.5
 2001   11   19    7    0   59.77      37.695      16.107       0.000   2.6
 2001   11   19    7    8   43.83      37.714      16.115       0.000   2.5
 2001   11   19   11   43   28.59      37.754      15.156       0.000   3.0
 2001   11   19   21   38   40.31      44.281      12.150       0.000   2.6
 2001   11   19   21   42   27.07      44.271      12.145       0.000   2.7
 2001   11   19   21   47    6.56      44.279      12.149       0.000   3.3
 2001   11   20   19   15    3.52      42.422      16.582       0.000   2.6
 2001   11   21   17    7   47.58      39.993      16.077       0.000   2.5
 2001   11   21   20    4   37.73      44.537      10.226       0.000   2.5
 2001   11   22   14   46    1.52      41.612      16.433       0.000   2.5
 2001   11   25   19   10   39.84      45.335      10.880       0.000   2.6
 2001   11   26   10   20   25.20      37.103      16.110       0.000   3.1
 2001   11   26   10   31   40.20      37.098      16.114       0.000   2.6
 2001   11   26   18   16   10.31      46.410      11.584       0.000   3.8
 2001   11   26   19    2   45.23      46.422      11.559       0.000   2.5
 2001   11   26   20    7    5.39      46.406      11.560       0.000   2.9
 2001   11   27    4   18   39.73      43.714      14.047       0.000   2.8
 2001   11   27   11    7   42.30      41.595      14.854       0.000   2.6
 2001   11   27   12   21   21.45      43.717      14.038       0.000   2.5
 2001   11   27   19   54   26.02      41.638      14.789       0.000   2.7
 2001   11   28   20   33   43.24      37.790      13.485       0.000   3.9
 2001   11   28   22   50   49.80      37.792      13.477       0.000   2.6
 2001   11   29    2    4   43.01      37.768      13.490       0.000   2.5
 2001   12    1   17   25   32.81      43.420      12.716       0.000   3.5
 2001   12    1   19   39   13.71      44.334       9.545       0.000   2.5
 2001   12    1   21   30   50.98      39.320      16.858       0.000   3.5
 2001   12    3   20   57   58.71      37.612      15.211       0.000   2.8
 2001   12    4    2   53   56.13      37.600      15.207       0.000   3.6
 2001   12    4    8   39   41.84      37.709      14.856       0.000   2.7
 2001   12    4   13   31   56.02      37.658      15.064       0.000   2.6
 2001   12    4   13   43   32.11      37.673      15.056       0.000   2.5
 2001   12    6    5   55   36.33      37.538      15.179       0.000   2.8
 2001   12    8   11    2   57.54      40.406      11.430       0.000   2.6
 2001   12    8   13    5   39.26      44.512      10.157       0.000   3.8
 2001   12    8   13   28   30.35      44.460      10.289       0.000   3.3
 2001   12    8   14    8   40.31      44.508      10.165       0.000   2.5
 2001   12    9    0   51   40.78      44.276      12.145       0.000   3.0
 2001   12    9    0   59   14.30      44.271      12.145       0.000   3.2
 2001   12    9    2   15   58.01      44.314      12.061       0.000   2.6
 2001   12    9    8   27   13.01      44.314      12.078       0.000   3.3
 2001   12   11    7   45   17.58      38.722      13.724       0.000   2.6
 2001   12   11   11    3   39.73      38.481      13.779       0.000   6.2
 2001   12   11   11    5   14.65      38.770      13.643       0.000   3.9
 2001   12   11   11    6   39.02      38.498      13.781       0.000   2.6
 2001   12   11   11    6   49.57      38.466      13.781       0.000   2.6
 2001   12   11   11    7    0.12      38.438      13.707       0.000   3.5
 2001   12   11   11    9   11.95      38.508      13.690       0.000   2.5
 2001   12   11   11   13   51.45      38.778      13.828       0.000   3.0
 2001   12   11   11   16   19.10      38.503      13.718       0.000   2.5
 2001   12   11   11   24   45.35      38.789      13.633       0.000   2.9
 2001   12   11   11   33   16.88      38.476      13.777       0.000   2.7
 2001   12   11   11   33   16.88      38.773      13.630       0.000   2.9
 2001   12   11   11   35   23.44      38.453      13.803       0.000   3.0
 2001   12   11   11   36   37.27      38.475      13.819       0.000   3.0
 2001   12   11   11   42    4.22      38.497      13.748       0.000   2.6
 2001   12   11   11   45   29.88      38.378      13.859       0.000   2.6
 2001   12   11   11   45   35.16      38.687      13.623       0.000   2.7
 2001   12   11   11   46   27.89      38.423      13.801       0.000   2.7
 2001   12   11   11   47   10.08      38.593      13.759       0.000   2.5
 2001   12   11   12    8    5.16      38.453      13.806       0.000   2.7
 2001   12   11   12   14   35.39      38.483      13.774       0.000   2.5
 2001   12   11   12   19   14.88      38.483      13.745       0.000   2.7
 2001   12   11   12   19   41.25      38.727      13.728       0.000   2.6
 2001   12   11   12   21   26.72      38.465      13.860       0.000   2.8
 2001   12   11   12   36   12.66      38.468      13.867       0.000   3.3
 2001   12   11   12   40   25.78      38.510      13.719       0.000   3.0
 2001   12   11   12   51   51.33      38.457      13.775       0.000   3.5
 2001   12   11   12   52   22.97      38.487      13.726       0.000   3.0
 2001   12   11   13    3   43.24      38.434      13.715       0.000   2.9
 2001   12   11   13   16   38.44      38.158      13.945       0.000   3.1
 2001   12   11   14    0   40.43      38.485      13.803       0.000   3.3
 2001   12   11   14    4    6.09      38.149      13.904       0.000   2.8
 2001   12   11   14   11   55.43      38.545      13.728       0.000   2.6
 2001   12   11   14   18   20.39      38.475      13.733       0.000   2.5
 2001   12   11   14   57    5.98      38.500      13.808       0.000   3.6
 2001   12   11   15    6    3.87      38.487      13.786       0.000   3.3
 2001   12   11   15    7   22.97      38.528      13.795       0.000   2.7
 2001   12   11   15   12   55.20      38.485      13.783       0.000   2.8
 2001   12   11   15   35   41.02      38.513      13.783       0.000   2.8
 2001   12   11   15   48   30.94      38.411      13.609       0.000   2.7
 2001   12   11   15   49   28.95      38.469      13.685       0.000   2.7
 2001   12   11   15   50   26.95      39.294      15.984       0.000   2.8
 2001   12   11   16   18   29.18      38.335      13.943       0.000   2.5
 2001   12   11   16   21    2.11      38.491      13.804       0.000   2.7
 2001   12   11   16   22   31.76      38.487      13.807       0.000   3.3
 2001   12   11   16   25   25.78      38.457      13.838       0.000   3.3
 2001   12   11   16   48   27.42      47.007       8.931       0.000   2.8
 2001   12   11   16   50   23.44      39.298      15.997       0.000   2.7
 2001   12   11   16   55   34.57      38.502      13.788       0.000   3.1
 2001   12   11   18   28   54.96      38.539      13.785       0.000   2.5
 2001   12   11   18   49    7.85      38.459      13.830       0.000   2.6
 2001   12   11   18   59   40.66      38.498      13.721       0.000   3.0
 2001   12   11   18   59   51.21      38.513      13.817       0.000   2.7
 2001   12   11   19    3   16.88      38.490      13.788       0.000   3.3
 2001   12   11   19   13   49.69      38.538      13.767       0.000   2.5
 2001   12   11   20    4   43.01      38.439      13.723       0.000   2.6
 2001   12   11   20    8   19.22      38.135      13.915       0.000   2.6
 2001   12   11   20    9   33.05      38.493      13.811       0.000   3.0
 2001   12   11   20   36   31.99      38.514      13.826       0.000   3.8
 2001   12   11   20   45   50.98      38.388      13.812       0.000   3.3
 2001   12   11   20   52   58.12      38.507      13.828       0.000   3.2
 2001   12   11   22    8   59.65      38.491      13.695       0.000   2.5
 2001   12   11   22   26   23.79      38.378      13.801       0.000   2.6
 2001   12   11   23   29   51.21      38.455      13.813       0.000   2.5
 2001   12   12    0   54   50.62      38.480      13.775       0.000   2.5
 2001   12   12    1    1   47.23      38.496      13.788       0.000   2.7
 2001   12   12    3   18   11.60      38.537      13.776       0.000   3.4
 2001   12   12    3   46    3.28      38.456      13.833       0.000   2.7
 2001   12   12    3   49   13.12      38.452      13.832       0.000   3.5
 2001   12   12    4   24   22.50      38.508      13.583       0.000   2.5
 2001   12   12    4   55   13.48      38.502      13.828       0.000   2.5
 2001   12   12   10   29   54.73      38.455      13.849       0.000   3.9
 2001   12   12   12    7   38.79      38.512      13.715       0.000   2.5
 2001   12   12   12   50   32.23      38.512      13.702       0.000   2.6
 2001   12   12   15   14   14.30      38.507      13.799       0.000   2.9
 2001   12   12   20   23   26.25      38.504      13.719       0.000   2.8
 2001   12   12   21   12   23.55      38.496      13.780       0.000   2.9
 2001   12   12   21   24   57.66      38.539      13.810       0.000   2.5
 2001   12   13    1    4   57.07      38.479      13.807       0.000   2.6
 2001   12   13    1   47   34.69      44.519      10.151       0.000   2.8
 2001   12   13    3   39   59.41      38.533      13.801       0.000   2.9
 2001   12   13    4   24   59.41      38.538      13.814       0.000   2.7
 2001   12   13    7   32    1.29      38.575      13.582       0.000   2.7
 2001   12   13   10   18   18.63      38.480      13.822       0.000   2.8
 2001   12   13   14   24    3.16      38.398      13.753       0.000   3.3
 2001   12   13   15    4   39.49      39.089      13.712       0.000   2.8
 2001   12   14    6   14   35.39      38.368      13.848       0.000   3.3
 2001   12   14   13    0   38.67      38.462      13.851       0.000   3.8
 2001   12   14   13    7   51.09      38.462      13.865       0.000   2.5
 2001   12   14   13   20   46.29      38.471      13.770       0.000   3.0
 2001   12   14   13   26    7.97      38.438      13.782       0.000   2.8
 2001   12   15    2   10   57.42      38.495      13.754       0.000   2.8
 2001   12   15    2   12   27.07      38.491      13.713       0.000   3.5
 2001   12   15    5    7   10.66      38.520      13.703       0.000   2.9
 2001   12   15    6   16   52.50      38.521      13.706       0.000   2.8
 2001   12   15   20   34   41.25      38.462      12.905       0.000   2.5
 2001   12   15   21    3   15.12      38.493      13.711       0.000   3.2
 2001   12   15   21   43   14.53      38.461      12.898       0.000   2.6
 2001   12   15   21   59   30.12      38.503      13.714       0.000   2.9
 2001   12   16    4   48   32.70      36.686      12.967       0.000   2.5
 2001   12   16    7   48    6.33      38.368      13.853       0.000   2.6
 2001   12   16   13   26   39.61      38.509      13.869       0.000   2.7
 2001   12   17   22   35   53.32      38.315      13.590       0.000   2.5
 2001   12   17   22   51    5.62      38.470      13.845       0.000   3.0
 2001   12   18    1   58   23.32      37.857      15.114       0.000   2.7
 2001   12   18   10   25   52.15      38.444      13.704       0.000   2.5
 2001   12   18   23   33   53.79      44.306      12.076       0.000   2.5
 2001   12   19    6   49    7.85      46.999      10.325       0.000   2.7
 2001   12   19    7   34    7.85      46.997      10.307       0.000   2.8
 2001   12   19   18   41   18.52      38.484      13.698       0.000   2.5
 2001   12   20    7   23    3.40      38.480      13.777       0.000   2.6
 2001   12   20    9   22   56.37      39.972      16.017       0.000   2.5
 2001   12   20   14   48   34.45      37.923      15.063       0.000   2.8
 2001   12   20   21   44   33.63      46.628      13.795       0.000   2.6
 2001   12   21    0   35   35.74      37.901      15.086       0.000   5.2
 2001   12   21    0   37   58.12      37.858      15.313       0.000   2.6
 2001   12   21    0   40   31.05      37.826      15.065       0.000   3.1
 2001   12   21    0   50   16.41      37.903      15.071       0.000   2.5
 2001   12   21    1   23    8.67      43.029      13.420       0.000   2.7
 2001   12   21    1   29   23.09      43.018      13.428       0.000   2.7
 2001   12   21    1   32   11.84      37.892      15.081       0.000   2.6
 2001   12   21    1   33   57.30      43.835      13.209       0.000   2.6
 2001   12   21    2   12    5.98      37.890      15.077       0.000   2.5
 2001   12   21    2   29   35.39      37.904      15.095       0.000   2.6
 2001   12   21    3   10   48.63      37.900      15.069       0.000   3.1
 2001   12   21    5   51   33.75      37.899      15.090       0.000   2.9
 2001   12   21    6   16   36.68      37.950      15.126       0.000   2.8
 2001   12   21    6   22   24.73      37.884      15.109       0.000   2.5
 2001   12   21   12   32   57.54      37.894      15.053       0.000   2.5
 2001   12   21   16   16   33.16      37.922      15.293       0.000   2.5
 2001   12   22    4   20   51.56      37.912      15.075       0.000   3.1
 2001   12   22   20   12    0.70      37.834      15.081       0.000   2.9
 2001   12   23    0   56   25.55      37.708      14.971       0.000   3.0
 2001   12   23    6   40   31.05      37.918      15.103       0.000   2.9
 2001   12   23   10   28   40.90      38.544      13.806       0.000   3.0
 2001   12   23   16   16   22.62      39.816      15.996       0.000   3.8
 2001   12   23   16   54   10.20      38.542      13.771       0.000   2.7
 2001   12   23   17   25   38.09      39.806      15.983       0.000   2.6
 2001   12   23   17   39   57.66      38.542      13.774       0.000   3.0
 2001   12   23   18   29   37.15      39.804      15.990       0.000   2.8
 2001   12   26    2   31   57.77      37.978      15.083       0.000   3.6
 2001   12   26    4   30    0.00      37.991      15.061       0.000   3.3
 2001   12   26   16   40   59.18      38.485      13.757       0.000   3.1
 2001   12   27   18   42   27.07      37.242      14.759       0.000   2.5
 2001   12   27   20   38   28.01      37.884      15.078       0.000   2.5
 2001   12   27   21    7   33.52      37.885      15.070       0.000   3.2
 2001   12   28   21   55   48.63      37.900      15.076       0.000   3.9
 2001   12   28   23   45   45.70      37.896      15.067       0.000   3.0
 2001   12   29    3   12   23.55      37.932      15.081       0.000   2.8
 2001   12   29   15   40   31.05      38.410      13.615       0.000   2.7
 2001   12   30   17   22    7.15      37.884      15.081       0.000   2.8
 2001   12   30   17   30    1.76      37.138      15.963       0.000   2.9
 2001   12   30   22   57   30.59      38.568      13.362       0.000   2.6
 2001   12   30   23   43   39.14      37.854      15.115       0.000   3.2
 2001   12   31    4    2   18.87      44.151       9.543       0.000   2.6
 2001   12   31   13   20   30.47      44.332       9.759       0.000   3.0
 2002    1    1    7   57    4.22      38.423      13.714       0.000   4.0
 2002    1    1    8   28    0.47      38.418      13.708       0.000   2.7
 2002    1    1    8   33   53.79      38.415      13.728       0.000   2.7
 2002    1    1   17   24   29.53      38.422      13.718       0.000   3.3
 2002    1    1   21   35   25.20      44.039       7.963       0.000   2.5
 2002    1    1   21   50   48.05      38.413      13.731       0.000   2.7
 2002    1    2    4   18   29.18      38.417      13.711       0.000   2.8
 2002    1    2    8    8   50.86      38.482      13.796       0.000   2.7
 2002    1    2   22   33    4.57      38.511      13.871       0.000   3.1
 2002    1    2   22   54   52.38      37.875      15.063       0.000   2.7
 2002    1    3   10   50   28.71      38.502      13.880       0.000   2.7
 2002    1    3   17   15   58.01      38.495      13.914       0.000   2.5
 2002    1    4   10   53   54.38      42.276      13.434       0.000   2.8
 2002    1    4   11   39   36.56      42.275      13.442       0.000   3.1
 2002    1    4   12   12   28.83      42.287      13.472       0.000   3.0
 2002    1    4   14   45   19.34      42.247      13.442       0.000   4.2
 2002    1    4   15    6   35.51      42.252      13.373       0.000   3.4
 2002    1    4   15   13   32.11      42.232      13.374       0.000   2.5
 2002    1    4   16   24   11.95      42.266      13.430       0.000   2.6
 2002    1    5    0    1   13.83      42.294      13.501       0.000   2.6
 2002    1    5    2   11   55.43      39.827      15.998       0.000   2.9
 2002    1    5    6   17   55.78      38.474      14.798       0.000   2.5
 2002    1    5    8   53   19.22      42.433      12.891       0.000   2.8
 2002    1    5   20    6   23.20      47.308      11.295       0.000   2.6
 2002    1    6    9   43   51.45      43.036      12.769       0.000   2.5
 2002    1    6   23   12   32.34      37.303      15.700       0.000   3.2
 2002    1    6   23   21   46.05      37.311      15.692       0.000   3.2
 2002    1    8    4   26    7.97      46.432      11.579       0.000   2.5
 2002    1    8    5    4   32.46      46.435      11.594       0.000   3.2
 2002    1    8    8   46   59.53      38.460      13.645       0.000   3.5
 2002    1    8    9   14   19.57      38.457      13.797       0.000   2.5
 2002    1    9    4   40    6.45      38.544      13.768       0.000   2.7
 2002    1   10    1    3   53.79      40.105      16.352       0.000   2.5
 2002    1   10    2   17   11.84      40.101      16.356       0.000   3.0
 2002    1   10    4   47   34.69      40.098      16.352       0.000   3.3
 2002    1   10    6   59   56.48      38.046      15.084       0.000   2.9
 2002    1   10    7   12   25.31      38.059      15.072       0.000   3.2
 2002    1   10   16   14   42.42      39.816      16.018       0.000   2.8
 2002    1   11    5   55   46.88      38.956      13.986       0.000   2.7
 2002    1   11   13   57    9.49      36.576      15.222       0.000   2.6
 2002    1   11   14    6   54.84      43.829       9.812       0.000   2.5
 2002    1   11   14   59    1.99      43.834       9.808       0.000   2.9
 2002    1   13    8    4   21.91      43.341      12.874       0.000   4.1
 2002    1   13   22    5   28.71      42.625      13.883       0.000   2.5
 2002    1   14   23   56   23.79      44.027      10.560       0.000   3.1
 2002    1   18    0    5   11.13      38.344      13.290       0.000   3.8
 2002    1   18    5   45   50.98      46.741      10.929       0.000   2.5
 2002    1   18   10   10   18.75      45.281      14.880       0.000   2.7
 2002    1   19    0   58    5.74      38.343      13.291       0.000   2.6
 2002    1   19    2   11   50.16      38.330      13.339       0.000   2.5
 2002    1   20   13   32    1.29      38.336      13.303       0.000   2.5
 2002    1   21    5   32   34.69      38.502      13.224       0.000   3.2
 2002    1   21   16   51   37.27      37.538      15.296       0.000   2.5
 2002    1   22    2    5   19.92      43.913       9.910       0.000   2.7
 2002    1   22   13    8   43.83      43.860      12.126       0.000   2.8
 2002    1   22   14   10    9.96      43.880      12.084       0.000   3.0
 2002    1   22   17   28   42.66      44.270      12.163       0.000   2.7
 2002    1   23   15   13   42.66      38.547      13.925       0.000   2.6
 2002    1   23   15   58   58.48      38.547      13.940       0.000   2.9
 2002    1   24    4   16   38.44      44.317      12.080       0.000   2.5
 2002    1   24   18   10   38.09      44.015      10.817       0.000   3.2
 2002    1   24   21   27   25.31      37.734      14.165       0.000   2.5
 2002    1   24   22   38   52.62      43.917       9.919       0.000   3.7
 2002    1   25   14   23   26.25      38.543      13.771       0.000   2.6
 2002    1   25   15   20   33.98      38.549      13.780       0.000   2.6
 2002    1   26   11   55    4.69      44.608      10.089       0.000   3.1
 2002    1   26   13   45   43.95      36.713      15.633       0.000   2.5
 2002    1   26   14   40   13.48      44.603      10.104       0.000   2.7
 2002    1   26   15    5    0.59      38.531      13.803       0.000   2.9
 2002    1   26   15   29   31.88      38.538      13.804       0.000   2.5
 2002    1   26   15   49   55.31      38.561      13.776       0.000   3.1
 2002    1   27    4    2   50.51      41.911      12.923       0.000   2.6
 2002    1   28    7    2   45.23      39.616      16.476       0.000   3.1
 2002    1   28   16   12   46.41      39.614      16.472       0.000   2.7
 2002    1   29   12   31   38.44      40.959      13.160       0.000   2.5
 2002    1   29   17   43   49.69      38.547      13.778       0.000   2.5
 2002    1   30    2   41   48.40      42.485      16.215       0.000   2.5
 2002    1   30   14   58   25.08      39.368      15.646       0.000   2.9
 2002    1   31    2    4   48.28      40.233      15.562       0.000   3.0
 2002    1   31   11   50   19.92      37.800      15.184       0.000   3.1
 2002    1   31   16   32   17.11      37.801      15.254       0.000   2.6
 2002    2    1    8   45   24.61      37.010      15.754       0.000   3.1
 2002    2    1    9   25   55.66      37.029      15.764       0.000   2.9
 2002    2    1   10   35   32.23      37.012      15.752       0.000   2.5
 2002    2    1   11   40   13.48      37.015      15.755       0.000   2.5
 2002    2    2   15   34    0.82      45.545      13.524       0.000   2.5
 2002    2    3    3   31   27.89      38.467      13.656       0.000   2.7
 2002    2    3    5   52   26.48      38.924      13.208       0.000   2.9
 2002    2    3   22   26    2.70      42.694      13.223       0.000   2.5
 2002    2    4    7   59   21.33      44.106      11.554       0.000   3.2
 2002    2    4   22   34   34.22      36.454      15.297       0.000   2.5
 2002    2    5   21   52   33.52      39.263      12.523       0.000   2.6
 2002    2    5   22   27   53.44      39.271      12.530       0.000   2.6
 2002    2    6    5    1   22.62      38.301      12.945       0.000   2.5
 2002    2    6   12   46    8.55      44.109      11.557       0.000   2.5
 2002    2    7    9   14   14.30      40.103      16.357       0.000   3.3
 2002    2    7    9   21   42.54      40.093      16.333       0.000   3.0
 2002    2    7    9   39    1.41      40.109      16.351       0.000   2.6
 2002    2    7    9   45   42.19      38.384      14.946       0.000   2.8
 2002    2    7   23   57   48.16      38.461      13.873       0.000   2.5
 2002    2    8    9   53   52.62      38.800      13.646       0.000   3.0
 2002    2   10    8   13   30.35      40.110      16.350       0.000   2.5
 2002    2   10   20   42   35.86      42.811      13.111       0.000   2.8
 2002    2   10   23   40   13.48      42.828      13.113       0.000   2.5
 2002    2   11   11   45   35.16      37.369      15.020       0.000   2.7
 2002    2   11   15   42   58.71      38.455      11.835       0.000   2.8
 2002    2   11   20    6   44.30      40.091      16.364       0.000   2.7
 2002    2   12    0   25    2.93      40.073      16.273       0.000   2.5
 2002    2   13    1   12   51.68      38.352      13.865       0.000   3.6
 2002    2   13    3   41   39.61      46.841       7.670       0.000   2.8
 2002    2   13   13   12   14.77      43.253      13.335       0.000   2.6
 2002    2   14   17   12   27.07      43.089      13.145       0.000   3.7
 2002    2   14   17   47   31.17      38.360      13.874       0.000   3.8
 2002    2   15    5   40    2.93      43.077      13.182       0.000   3.6
 2002    2   15    5   42   30.59      43.075      13.168       0.000   2.8
 2002    2   15    5   56    2.70      43.080      13.166       0.000   3.1
 2002    2   15   11   32    3.05      43.091      13.155       0.000   2.5
 2002    2   16    2   45   56.25      43.090      13.177       0.000   2.5
 2002    2   17   12   22   56.37      37.710      15.057       0.000   4.4
 2002    2   17   12   25   24.02      37.761      15.015       0.000   3.1
 2002    2   17   12   31    1.52      37.730      15.051       0.000   2.5
 2002    2   17   18   53   47.34      37.660      14.933       0.000   2.5
 2002    2   18   10   19   48.28      43.887      11.793       0.000   2.9
 2002    2   18   22   58   49.69      43.898      11.740       0.000   2.5
 2002    2   19    5    7   10.66      38.393      13.863       0.000   2.6
 2002    2   19    7    6   16.17      38.459      13.757       0.000   2.6
 2002    2   20   18    1   24.38      40.072      16.335       0.000   2.8
 2002    2   22    9   35   46.29      45.199       7.820       0.000   2.6
 2002    2   22   15   53   57.89      39.050      17.264       0.000   3.0
 2002    2   23    4   37   59.88      43.886      11.806       0.000   2.6
 2002    2   23   13   24   59.41      39.045      17.287       0.000   2.8
 2002    2   24    1   56   43.12      44.522      13.036       0.000   3.5
 2002    2   24   13   16   38.44      39.033      17.281       0.000   2.8
 2002    2   24   13   37   38.79      39.034      17.266       0.000   2.9
 2002    2   25   12   59   51.21      38.469      13.834       0.000   3.2
 2002    2   25   14   23   36.80      44.476      10.362       0.000   2.5
 2002    2   25   23   27   23.55      37.894      15.117       0.000   3.5
 2002    2   26    9   10   16.99      41.715      13.763       0.000   2.5
 2002    2   26   11   14   38.91      41.711      13.758       0.000   3.5
 2002    2   26   19   44   40.66      37.716      15.029       0.000   2.9
 2002    2   26   19   44   45.94      37.762      15.033       0.000   2.7
 2002    2   26   22    7   45.82      37.764      15.031       0.000   2.6
 2002    2   26   22   50    2.34      37.737      15.017       0.000   3.1
 2002    2   27    7   50   39.26      37.909      15.066       0.000   2.8
 2002    2   27   17    8    8.67      37.880      15.104       0.000   3.6
 2002    2   28   19    0   49.22      37.725      15.038       0.000   3.8
 2002    2   28   19    9    4.92      38.411      13.702       0.000   3.8
 2002    2   28   19   21   54.84      38.395      13.714       0.000   2.6
 2002    2   28   19   55   18.75      37.733      15.021       0.000   3.0
 2002    2   28   20    9   11.95      38.410      13.714       0.000   3.2
 2002    2   28   22   18   39.73      43.087      13.132       0.000   3.4
 2002    2   28   22   38   31.52      41.730      14.527       0.000   3.1
 2002    2   28   23   25   43.36      38.422      13.707       0.000   2.7
 2002    3    1    1   50   18.16      38.421      13.705       0.000   2.5
 2002    3    1   14   23   15.70      37.726      15.050       0.000   4.0
 2002    3    3    1   21    7.38      39.444      16.863       0.000   3.0
 2002    3    4   19   22   26.48      41.882      15.679       0.000   2.8
 2002    3    5    7    5   23.44      36.817      15.811       0.000   2.9
 2002    3    5    9   49   39.49      43.912      11.820       0.000   2.6
 2002    3    5   12    8    5.16      43.906      11.825       0.000   2.7
 2002    3    8    7   17   36.45      37.325      14.861       0.000   3.6
 2002    3    8   14    3   55.55      37.292      14.848       0.000   3.1
 2002    3    9   22   33    4.57      38.390      13.982       0.000   2.5
 2002    3   10   16    3   16.88      37.356      14.716       0.000   3.3
 2002    3   12   19   41   46.64      44.624       9.298       0.000   2.9
 2002    3   15    5   36   53.09      37.189      15.133       0.000   3.7
 2002    3   15    5   46   12.07      37.337      15.909       0.000   2.5
 2002    3   15   10   27   37.62      37.170      15.165       0.000   2.5
 2002    3   15   16    7   14.18      38.324      13.290       0.000   2.6
 2002    3   15   17   27   28.83      38.313      13.327       0.000   2.6
 2002    3   15   18   10   38.09      37.195      15.106       0.000   2.9
 2002    3   16   15   49   44.77      47.295      11.219       0.000   2.6
 2002    3   17    3   25   55.66      37.284      15.211       0.000   2.6
 2002    3   17    8    8   50.86      37.188      15.149       0.000   3.3
 2002    3   17   19    0   38.67      38.283      15.965       0.000   2.6
 2002    3   18   23   56    7.97      37.739      15.043       0.000   2.6
 2002    3   19    6   20    7.62      42.442      13.361       0.000   2.7
 2002    3   19    7   23   50.86      44.224      11.995       0.000   2.8
 2002    3   19   14   52   31.76      44.223      12.001       0.000   3.4
 2002    3   19   18   45   47.46      38.888      13.076       0.000   2.6
 2002    3   19   19   57   30.59      46.317      14.721       0.000   2.9
 2002    3   21    8   22   59.88      38.231      15.000       0.000   4.0
 2002    3   21    8   29   24.84      38.234      14.969       0.000   2.5
 2002    3   21   11   45   29.88      38.431      13.827       0.000   2.6
 2002    3   21   11   47   57.54      38.225      14.966       0.000   3.0
 2002    3   21   14   27   18.28      38.235      15.010       0.000   3.5
 2002    3   21   15   57   28.83      43.717      11.903       0.000   2.9
 2002    3   21   23   55   20.51      37.899      14.773       0.000   2.6
 2002    3   22    1   40   59.18      38.217      14.994       0.000   2.5
 2002    3   22    7   18    8.09      46.528      13.666       0.000   3.3
 2002    3   22    8   11   50.16      38.240      14.972       0.000   2.5
 2002    3   23    6   33   45.00      38.305      15.385       0.000   2.7
 2002    3   25   11   53   56.13      38.153      14.982       0.000   2.8
 2002    3   25   12    8   57.89      38.153      14.975       0.000   3.1
 2002    3   25   19   20   14.65      38.231      14.949       0.000   2.9
 2002    3   26    1   20   41.02      44.526      10.184       0.000   2.7
 2002    3   26   11    3   34.45      44.543      10.163       0.000   2.8
 2002    3   27    4    3   11.60      37.561      15.284       0.000   2.6
 2002    3   27    6   11    9.73      42.624      13.071       0.000   2.5
 2002    3   28    2   35   28.71      43.883      11.587       0.000   3.5
 2002    3   28    2   57   32.34      43.668      11.126       0.000   2.6
 2002    3   28    3    1    3.28      43.676      11.122       0.000   2.6
 2002    3   28    5    9   38.32      37.928      15.079       0.000   3.2
 2002    3   28    6   13   21.56      37.927      15.074       0.000   2.9
 2002    3   28    7    7   51.09      39.786      16.286       0.000   2.9
 2002    3   28    9   25   45.12      37.951      15.095       0.000   3.3
 2002    3   28   11   53   19.22      37.920      15.082       0.000   2.6
 2002    3   29    0   42   37.62      37.548      15.160       0.000   4.0
 2002    3   29    5    7   37.03      42.665      13.209       0.000   2.7
 2002    3   29    5   27    7.73      42.540      13.148       0.000   2.5
 2002    3   29    5   46   54.26      42.540      13.159       0.000   3.1
 2002    3   29   10   47    3.05      37.563      15.286       0.000   3.2
 2002    3   29   21   31   33.16      42.504      13.132       0.000   2.8
 2002    3   31    2    8   24.49      43.706       6.513       0.000   3.3
 2002    4    1   10   20   51.56      45.864      10.493       0.000   2.9
 2002    4    1   16   10    8.20      37.561      15.139       0.000   4.9
 2002    4    1   16   17   31.17      37.378      15.346       0.000   2.6
 2002    4    1   16   37   38.79      37.569      15.109       0.000   2.7
 2002    4    1   16   54   57.66      37.545      15.137       0.000   2.5
 2002    4    1   17   47   20.62      37.564      15.128       0.000   3.1
 2002    4    1   18   17    8.32      37.304      15.093       0.000   3.5
 2002    4    1   21   43    3.98      37.561      15.121       0.000   3.2
 2002    4    2    2   37    8.91      37.553      15.235       0.000   2.8
 2002    4    2    3    5    0.59      38.582      16.591       0.000   2.6
 2002    4    2    5   11   23.79      37.594      15.098       0.000   2.6
 2002    4    2    7    6   10.90      37.590      15.131       0.000   4.2
 2002    4    2    8   19   13.12      37.574      15.145       0.000   2.9
 2002    4    2    9    4   28.95      37.849      15.562       0.000   2.6
 2002    4    2    9   23   49.10      37.842      15.562       0.000   2.6
 2002    4    2   15   37    0.12      42.216      16.144       0.000   2.5
 2002    4    2   23   16   19.10      37.510      15.191       0.000   2.6
 2002    4    2   23   20   26.95      37.123      15.003       0.000   2.7
 2002    4    2   23   48   55.55      37.129      14.985       0.000   2.5
 2002    4    3    0    9   45.35      37.684      15.149       0.000   2.5
 2002    4    3    2    7   47.58      37.481      15.171       0.000   3.2
 2002    4    3    2   12   32.34      37.476      15.178       0.000   3.2
 2002    4    3    2   54   22.50      37.150      15.452       0.000   2.7
 2002    4    3    5   24    3.16      37.576      15.174       0.000   2.9
 2002    4    3    5   34   25.43      37.140      14.904       0.000   2.6
 2002    4    4    0   57   13.01      42.696      13.474       0.000   2.5
 2002    4    4    9   45   31.64      43.713       6.519       0.000   2.8
 2002    4    4   23   56    7.97      43.505       8.968       0.000   2.9
 2002    4    5    0   59   40.66      38.193      14.662       0.000   2.6
 2002    4    5   11   35    7.62      43.668       6.496       0.000   3.4
 2002    4    7    0   55   27.54      38.307      15.387       0.000   3.4
 2002    4    7    4   15    8.79      37.600      15.337       0.000   3.6
 2002    4    7    4   39    3.16      37.601      15.340       0.000   2.9
 2002    4    7    8   41   32.58      37.579      15.332       0.000   3.9
 2002    4    7    8   49   11.37      37.585      15.332       0.000   2.5
 2002    4    7   10   42   34.10      37.576      15.346       0.000   3.0
 2002    4    7   12   21   26.72      38.303      15.369       0.000   3.3
 2002    4    7   13   37   44.06      45.870      10.461       0.000   2.6
 2002    4    9   12   10    1.17      37.568      15.328       0.000   3.2
 2002    4    9   12   22   19.45      37.573      15.338       0.000   2.5
 2002    4    9   15   52    7.15      37.572      15.323       0.000   2.9
 2002    4   11   16    0   12.30      36.815      15.810       0.000   2.8
 2002    4   11   20   37   45.82      43.484       5.917       0.000   2.5
 2002    4   12   16    3   22.15      43.945      11.096       0.000   2.6
 2002    4   15    4   39   34.80      38.405      13.678       0.000   3.1
 2002    4   15   21   51   24.96      47.424      11.291       0.000   2.5
 2002    4   17    3   33    8.09      40.096      16.367       0.000   3.0
 2002    4   18   12    1    8.55      38.405      13.678       0.000   3.4
 2002    4   18   15   35   30.47      41.719      13.214       0.000   2.8
 2002    4   18   16   50   39.26      41.737      13.210       0.000   3.8
 2002    4   18   19   49    4.34      41.743      13.190       0.000   2.7
 2002    4   18   21   48   52.03      37.990      14.798       0.000   2.8
 2002    4   18   22   57   14.77      38.776      13.410       0.000   2.5
 2002    4   19    4   45   38.67      38.404      13.680       0.000   2.6
 2002    4   19    6   49   28.95      37.585      15.361       0.000   2.8
 2002    4   19    6   54    8.44      37.383      15.053       0.000   2.7
 2002    4   20    0   35   35.74      42.808      13.104       0.000   2.5
 2002    4   20    1   10   50.39      38.406      13.670       0.000   3.5
 2002    4   20    5    6   17.93      43.322      12.857       0.000   3.4
 2002    4   20   15   43   56.72      46.416      14.344       0.000   2.7
 2002    4   20   20   59   12.54      46.415      14.349       0.000   2.6
 2002    4   21    8   30   54.49      37.683      14.878       0.000   2.5
 2002    4   22    2   55   57.42      38.384      13.642       0.000   2.6
 2002    4   22   14   57   11.25      38.464      13.923       0.000   3.2
 2002    4   22   17    0   19.34      37.685      15.256       0.000   2.5
 2002    4   25   16   52   56.37      37.291      14.928       0.000   3.0
 2002    4   26   11   13   14.53      38.559      13.278       0.000   2.7
 2002    4   26   14   30   33.40      46.931      10.447       0.000   3.1
 2002    4   27   16   56    0.94      43.223      14.441       0.000   2.6
 2002    4   27   18   11    9.73      37.685      14.870       0.000   2.5
 2002    4   27   22   42   13.01      38.132      15.182       0.000   2.6
 2002    4   30    8   53   40.31      38.458      13.929       0.000   2.6
 2002    5    1   15   15   12.30      43.229      14.437       0.000   3.7
 2002    5    1   17   17    1.29      43.243      14.420       0.000   2.5
 2002    5    2   13   23   56.13      42.146      13.619       0.000   3.1
 2002    5    2   21   10   48.63      44.902       9.618       0.000   2.5
 2002    5    2   21   47   54.02      38.424      13.128       0.000   3.1
 2002    5    3    0    0    0.00      38.435      13.122       0.000   2.7
 2002    5    3    1   16   43.71      38.444      13.118       0.000   3.2
 2002    5    6    6   38   24.49      38.427      13.145       0.000   2.9
 2002    5    7   14   36    5.62      45.368      14.771       0.000   2.8
 2002    5   11   12   11   15.00      42.112      13.476       0.000   2.6
 2002    5   12    9   20   55.08      41.817      15.758       0.000   2.6
 2002    5   12   13   33   20.39      44.707       9.121       0.000   2.7
 2002    5   12   21    2    6.56      41.822      15.765       0.000   2.5
 2002    5   13    2   41   48.40      42.525      13.248       0.000   2.7
 2002    5   13    3   21   58.36      41.837      15.788       0.000   2.7
 2002    5   13   14   42   56.95      44.599      10.032       0.000   3.2
 2002    5   13   15   18   53.79      44.562      10.005       0.000   2.9
 2002    5   13   15   29    5.51      44.573      10.019       0.000   2.8
 2002    5   14   14   46   17.34      44.611      10.060       0.000   2.8
 2002    5   14   22    0   38.67      43.953       9.944       0.000   3.4
 2002    5   15    0   15   28.12      43.981       9.992       0.000   2.6
 2002    5   16    5   25   43.36      43.964       9.937       0.000   2.6
 2002    5   16   11   41   48.40      38.527      14.729       0.000   2.7
 2002    5   18   17   27    7.73      43.085      13.191       0.000   2.8
 2002    5   19   17   50   56.84      37.102      14.813       0.000   2.6
 2002    5   19   22   46   57.77      38.432      13.105       0.000   2.8
 2002    5   22    7   26   55.43      44.535      10.211       0.000   2.6
 2002    5   24   14   45   40.43      43.238      14.428       0.000   2.8
 2002    5   25    1   45   38.67      37.285      14.920       0.000   2.7
 2002    5   25    6   25   34.57      43.245      14.424       0.000   2.5
 2002    5   26    8   22   17.70      38.681      17.190       0.000   2.9
 2002    5   26    8   35   18.16      38.692      17.191       0.000   2.7
 2002    5   26    9   49    2.58      38.694      17.212       0.000   2.8
 2002    5   26   10    3   37.97      38.691      17.205       0.000   3.2
 2002    5   26   17   10   52.15      38.647      13.450       0.000   2.8
 2002    5   27    9   26   22.03      38.593      13.499       0.000   3.2
 2002    5   27   16   13    7.50      40.139      15.954       0.000   2.5
 2002    5   27   23   34    9.61      43.028       8.541       0.000   3.3
 2002    5   30    6    6   35.51      42.231      16.006       0.000   3.0
 2002    6    1    7    2   29.41      44.035      10.588       0.000   2.7
 2002    6    2    1   56    6.21      41.729      14.032       0.000   3.5
 2002    6    3   17   26   36.09      42.111      13.577       0.000   2.6
 2002    6    5    5   12   11.25      47.331      11.306       0.000   2.5
 2002    6    5   14   57    0.70      43.858      11.290       0.000   3.4
 2002    6    6    0   54   24.26      41.464      16.126       0.000   3.3
 2002    6    6    1   29   44.18      39.228      16.151       0.000   2.7
 2002    6    6    1   33   57.30      41.466      16.107       0.000   3.4
 2002    6    7    6   26   58.95      38.420      13.140       0.000   2.6
 2002    6    7    6   32   10.08      38.422      13.139       0.000   2.7
 2002    6    7   23   27   13.01      41.461      16.103       0.000   2.8
 2002    6    8    0   40    9.96      41.462      16.131       0.000   2.6
 2002    6   11   14   28   47.93      37.276      15.829       0.000   4.2
 2002    6   11   20   48   13.36      37.272      15.834       0.000   3.2
 2002    6   11   22   52    8.91      37.296      16.145       0.000   2.9
 2002    6   13    6   24   10.20      39.413      17.182       0.000   3.0
 2002    6   15    6    6   24.96      41.362      16.023       0.000   3.5
 2002    6   16   23   59   23.09      39.477      17.147       0.000   2.5
 2002    6   19    0   33   23.91      36.857      15.054       0.000   3.2
 2002    6   19    7   28   40.90      36.860      15.041       0.000   3.3
 2002    6   19   20   30    7.03      44.262      11.427       0.000   5.1
 2002    6   19   20   31   10.31      44.248      11.544       0.000   2.9
 2002    6   19   20   56   29.06      44.271      11.419       0.000   3.5
 2002    6   19   20   56   39.61      44.255      11.350       0.000   4.4
 2002    6   19   20   57   16.52      44.269      11.420       0.000   2.9
 2002    6   19   21    1   19.10      44.258      11.473       0.000   2.7
 2002    6   19   21    9   13.71      44.271      11.430       0.000   2.6
 2002    6   19   21   36    7.38      44.260      11.439       0.000   3.6
 2002    6   19   22    2   34.69      44.313      11.454       0.000   2.6
 2002    6   19   22    4   57.07      44.258      11.427       0.000   2.6
 2002    6   19   22   14   42.42      44.255      11.420       0.000   2.6
 2002    6   19   22   51   21.45      44.290      11.429       0.000   2.6
 2002    6   19   23   39   10.20      44.283      11.430       0.000   2.9
 2002    6   19   23   56   44.88      44.272      11.342       0.000   2.5
 2002    6   20    4    8   17.46      44.267      11.428       0.000   2.6
 2002    6   20    5   10   36.33      44.303      11.452       0.000   2.8
 2002    6   20   18   42   37.62      37.308      15.832       0.000   2.5
 2002    6   21    0   28   54.96      38.313      15.364       0.000   3.5
 2002    6   21    8   50    9.38      38.688      13.638       0.000   3.1
 2002    6   21    9   19   46.52      38.710      13.631       0.000   2.6
 2002    6   21    9   44   33.63      38.308      15.380       0.000   3.1
 2002    6   22    2   25   27.54      42.786      12.308       0.000   2.5
 2002    6   22   12   27    4.22      42.840      12.313       0.000   2.8
 2002    6   23    1    6   42.54      44.268      11.426       0.000   2.7
 2002    6   23    2    8    8.67      46.580      11.176       0.000   4.4
 2002    6   23   10   43   58.48      46.558      11.204       0.000   4.4
 2002    6   23   11   21   35.51      46.564      11.189       0.000   2.5
 2002    6   23   11   27   55.20      46.657      11.247       0.000   2.9
 2002    6   23   11   51   28.48      46.566      11.152       0.000   2.5
 2002    6   23   11   55   31.05      46.618      11.149       0.000   2.5
 2002    6   23   15   14   19.57      46.594      11.365       0.000   2.7
 2002    6   23   16   25   46.88      46.590      11.360       0.000   3.2
 2002    6   23   16   26   23.79      46.572      11.375       0.000   2.9
 2002    6   23   16   40   16.99      46.654      11.235       0.000   3.2
 2002    6   23   19    1   57.77      46.560      11.191       0.000   2.7
 2002    6   24    7   17   41.72      46.561      11.176       0.000   2.7
 2002    6   24   15   42   16.52      46.566      11.186       0.000   2.7
 2002    6   24   15   54   40.08      46.569      11.183       0.000   3.3
 2002    6   25    5   25   38.09      41.457      14.219       0.000   3.0
 2002    6   25    5   51   54.84      41.462      14.220       0.000   2.7
 2002    6   25   10    2    3.05      41.678      13.748       0.000   3.7
 2002    6   25   10    4   57.07      41.672      13.743       0.000   2.7
 2002    6   25   12   15   17.58      38.501      13.790       0.000   2.5
 2002    6   25   12   22    8.91      41.460      14.208       0.000   2.5
 2002    6   25   13   13   39.14      41.455      14.204       0.000   3.0
 2002    6   25   14   44   16.05      41.696      13.721       0.000   2.6
 2002    6   25   23   30   28.12      41.679      13.749       0.000   2.6
 2002    6   26    2   28   16.29      41.705      13.742       0.000   2.7
 2002    6   26    3   26   53.67      38.568      14.462       0.000   2.5
 2002    6   26    4   37   17.70      46.579      11.180       0.000   2.6
 2002    6   26    8   45   56.25      41.683      13.739       0.000   3.2
 2002    6   26   20   54    1.41      41.680      13.737       0.000   3.2
 2002    6   26   21   39   43.59      41.693      13.732       0.000   2.6
 2002    6   27   10   53   28.01      37.534      16.134       0.000   2.6
 2002    6   27   11   16   45.47      44.268      11.413       0.000   2.5
 2002    6   29    8   37   51.09      41.924      13.269       0.000   2.5
 2002    6   30    5    1   54.26      46.603      11.370       0.000   3.4
 2002    7    1   14    4   58.83      39.327      15.160       0.000   2.5
 2002    7    1   14   53   50.86      46.567      11.237       0.000   3.0
 2002    7    2   23   22   12.42      46.258      12.997       0.000   3.8
 2002    7    3    2   41   27.30      46.548      11.263       0.000   3.5
 2002    7    3    4   42   44.65      46.572      11.180       0.000   2.9
 2002    7    3    4   49   51.80      46.565      11.209       0.000   2.5
 2002    7    3    6    6   51.33      46.569      11.173       0.000   2.8
 2002    7    3   13   31   45.47      46.571      11.144       0.000   2.8
 2002    7    4   19   23   40.31      47.305      11.309       0.000   3.4
 2002    7    4   23   37   19.45      47.300      11.306       0.000   3.1
 2002    7    5    5   27   18.28      40.613      15.520       0.000   3.1
 2002    7    5   15   11   36.09      47.304      11.300       0.000   2.9
 2002    7    5   15   54   55.90      40.584      15.505       0.000   2.5
 2002    7    6   22   37   12.42      37.557      15.133       0.000   2.5
 2002    7    6   23   39   57.66      37.561      15.133       0.000   2.6
 2002    7    7   12   59    3.75      44.394      11.349       0.000   3.1
 2002    7    7   15   42   27.07      44.395      11.352       0.000   3.2
 2002    7    7   16   16   54.26      45.614      13.838       0.000   3.3
 2002    7    7   18    0   58.01      45.604      13.841       0.000   3.1
 2002    7    8    3   25   24.02      44.183       7.801       0.000   2.6
 2002    7    8    8   35   12.89      44.255      11.417       0.000   2.6
 2002    7    8   15   39   48.87      46.250      12.976       0.000   2.6
 2002    7    9    3   34   53.55      36.734      14.600       0.000   2.5
 2002    7    9    8   31   47.23      37.895      15.138       0.000   2.6
 2002    7   10   16    8   59.65      46.555      11.211       0.000   2.6
 2002    7   10   18   58   37.38      42.675      13.164       0.000   2.5
 2002    7   11    5   52   47.58      41.505      13.031       0.000   3.2
 2002    7   11    6   25    8.20      46.563      11.218       0.000   2.7
 2002    7   11   16   10    8.20      41.561      14.960       0.000   2.5
 2002    7   11   20   38   28.01      42.578      13.271       0.000   2.5
 2002    7   11   21   54   40.08      41.504      13.030       0.000   2.8
 2002    7   12    1   32   38.20      42.575      13.266       0.000   2.6
 2002    7   12    2   31   52.50      43.690       7.534       0.000   2.9
 2002    7   12   16   12   25.31      38.116      15.065       0.000   3.2
 2002    7   12   21   36   54.84      38.434      13.649       0.000   2.6
 2002    7   13    3   22   19.45      46.696      11.238       0.000   2.8
 2002    7   13    6   17    8.32      46.694      11.225       0.000   2.5
 2002    7   13    8   49    6.09      41.508      13.029       0.000   3.2
 2002    7   13   10   34    7.85      41.553      13.040       0.000   4.1
 2002    7   13   10   39   50.62      41.534      13.025       0.000   4.0
 2002    7   13   10   42    7.73      41.505      13.021       0.000   2.5
 2002    7   13   10   42   55.20      41.542      13.047       0.000   3.8
 2002    7   13   10   43   21.56      41.503      12.977       0.000   2.7
 2002    7   13   11    1   33.16      41.545      13.037       0.000   2.7
 2002    7   13   11    5   30.47      41.549      13.058       0.000   3.0
 2002    7   13   12   38   35.04      41.528      13.107       0.000   3.1
 2002    7   13   12   42   58.71      41.595      12.947       0.000   3.2
 2002    7   13   12   46   56.02      41.592      12.934       0.000   3.3
 2002    7   13   14   14    1.99      41.549      13.046       0.000   2.5
 2002    7   13   16   48    6.33      41.517      13.059       0.000   3.6
 2002    7   13   21   10   43.36      41.508      13.027       0.000   2.5
 2002    7   13   22   42   55.20      41.546      13.056       0.000   3.3
 2002    7   13   22   43   53.20      41.538      13.062       0.000   4.0
 2002    7   13   22   53    6.91      41.587      12.939       0.000   3.2
 2002    7   14    7    5    2.34      44.622      10.162       0.000   2.6
 2002    7   14    9    9   18.98      41.542      13.082       0.000   2.5
 2002    7   14   19    8   49.10      41.556      12.989       0.000   2.9
 2002    7   14   20    8   45.59      41.533      13.052       0.000   3.2
 2002    7   14   23   18   30.94      41.529      13.032       0.000   2.5
 2002    7   14   23   30   22.85      41.497      13.246       0.000   2.5
 2002    7   15    1   29   38.91      41.516      13.004       0.000   2.7
 2002    7   15    3   29    0.23      38.547      13.659       0.000   2.8
 2002    7   15    4   26   34.34      41.538      13.059       0.000   2.8
 2002    7   15   10   18   23.91      41.518      13.047       0.000   2.8
 2002    7   15   17   59   44.18      42.802      13.008       0.000   2.5
 2002    7   15   19    3   27.42      41.541      13.030       0.000   2.8
 2002    7   15   23   33   53.79      41.547      13.034       0.000   2.8
 2002    7   17    1   22   15.94      42.112      12.790       0.000   2.9
 2002    7   18   23   59   23.09      38.475      13.800       0.000   2.5
 2002    7   19    1   29   54.73      41.530      12.989       0.000   2.6
 2002    7   19    8   38   28.01      45.603      13.825       0.000   2.5
 2002    7   20    1    5   55.08      45.625      13.841       0.000   3.9
 2002    7   20    1   43   42.66      45.623      13.849       0.000   2.7
 2002    7   20    1   58   44.41      45.630      13.848       0.000   2.6
 2002    7   20   11   27    2.46      38.347      13.890       0.000   3.0
 2002    7   20   13   33   46.76      41.566      12.905       0.000   2.7
 2002    7   20   23   35   28.71      45.624      13.823       0.000   2.6
 2002    7   21    1   34   50.04      45.613      13.810       0.000   3.1
 2002    7   21    3   57   34.10      45.629      13.825       0.000   2.5
 2002    7   21    8   51    7.38      45.611      13.807       0.000   2.9
 2002    7   21   15   54   18.98      45.600      13.814       0.000   2.5
 2002    7   22    1    6   10.90      45.587      13.817       0.000   3.0
 2002    7   22    3    1   45.47      45.589      13.821       0.000   3.4
 2002    7   22    5   24    3.16      44.219      11.937       0.000   3.2
 2002    7   22    6   12   34.10      44.117      11.888       0.000   2.5
 2002    7   23    1   46   36.68      45.588      13.759       0.000   2.6
 2002    7   23    5   55    9.96      46.196      10.825       0.000   3.3
 2002    7   23    6    6   46.05      46.204      10.813       0.000   2.6
 2002    7   23    7   35   42.77      46.207      11.019       0.000   2.8
 2002    7   23    9   24   57.66      45.636      13.836       0.000   3.0
 2002    7   24    6   43   56.72      46.186      10.833       0.000   3.1
 2002    7   24    6   44   12.54      46.187      10.841       0.000   2.8
 2002    7   24    8   17   38.20      46.174      10.831       0.000   2.6
 2002    7   24   16   41   36.09      46.188      10.827       0.000   2.5
 2002    7   24   17   30    7.03      45.642      13.849       0.000   3.2
 2002    7   24   18   16   31.41      45.640      13.848       0.000   2.6
 2002    7   25   18   49   34.22      37.749      14.859       0.000   2.8
 2002    7   26    4   11   22.03      37.863      14.895       0.000   2.6
 2002    7   26    4   27   11.25      42.057      15.183       0.000   2.6
 2002    7   26    4   47   34.69      37.869      14.902       0.000   2.6
 2002    7   27    9   33   50.27      38.677      13.377       0.000   2.9
 2002    7   28    4   28    3.98      45.625      13.813       0.000   2.6
 2002    7   28   20   55   15.23      42.046      15.191       0.000   2.9
 2002    8    1   10   45   33.40      39.322      16.861       0.000   2.6
 2002    8    3    0   17   24.14      46.266      14.183       0.000   2.7
 2002    8    4    6   23   17.46      40.709      15.443       0.000   2.5
 2002    8    7    0   41   23.79      43.867      11.592       0.000   2.5
 2002    8    8   16   33   25.66      42.062      15.182       0.000   2.5
 2002    8    8   19    3   32.70      42.050      15.164       0.000   3.6
 2002    8    8   22   55   45.12      37.991      13.088       0.000   2.9
 2002    8    9    3   49   50.04      38.410      13.723       0.000   2.5
 2002    8    9    3   59   30.12      38.414      13.721       0.000   3.1
 2002    8   10   22    5   55.08      41.675      13.719       0.000   2.7
 2002    8   11    0   25   55.66      37.711      13.478       0.000   2.6
 2002    8   11    0   40   57.42      37.708      13.473       0.000   2.9
 2002    8   11   12   15   28.12      41.676      13.715       0.000   2.7
 2002    8   11   18   10   22.27      46.544      11.222       0.000   2.7
 2002    8   13    2   27   44.65      42.347      13.347       0.000   3.5
 2002    8   13   10   28   40.90      42.377      13.318       0.000   2.8
 2002    8   13   13   12   51.68      41.358      14.538       0.000   2.7
 2002    8   13   20   25   11.72      38.380      15.272       0.000   2.9
 2002    8   14    7   26   55.43      44.985       9.003       0.000   2.7
 2002    8   14    7   33    4.57      44.986       9.010       0.000   3.0
 2002    8   14    9   49   55.31      44.999       9.009       0.000   4.3
 2002    8   14   15   55   59.18      44.984       8.998       0.000   2.5
 2002    8   14   17   13   25.08      44.976       9.052       0.000   2.7
 2002    8   15    2   13   51.45      41.363      14.527       0.000   2.8
 2002    8   15    5   29   35.39      41.412      14.495       0.000   2.7
 2002    8   15   11   21   46.05      41.416      14.491       0.000   2.5
 2002    8   15   14   41   58.95      44.994       9.020       0.000   2.6
 2002    8   16    6   27   30.59      44.263      11.421       0.000   3.0
 2002    8   16   22    7   30.00      41.839      15.758       0.000   2.8
 2002    8   17    9   54   29.53      36.957      14.609       0.000   3.5
 2002    8   18    1    9   41.84      38.589      16.606       0.000   2.5
 2002    8   18    6   11   57.19      44.998       9.016       0.000   3.2
 2002    8   20    8   16    3.28      42.273      13.316       0.000   3.4
 2002    8   20   18   19   51.80      42.282      13.298       0.000   3.3
 2002    8   22   13   32    1.29      42.938      12.870       0.000   3.1
 2002    8   22   13   34    2.58      42.912      12.815       0.000   2.5
 2002    8   22   14   11   18.52      42.945      12.849       0.000   3.0
 2002    8   22   14   16   13.83      42.974      12.963       0.000   2.7
 2002    8   22   14   56   29.06      43.060      13.053       0.000   2.5
 2002    8   22   21   41   29.06      37.534      15.013       0.000   2.9
 2002    8   23   21    9   45.35      39.073      13.210       0.000   2.5
 2002    8   24    0   48   46.76      44.534      10.570       0.000   2.8
 2002    8   25    5   44   16.05      44.448      11.588       0.000   2.6
 2002    8   29    1   42   39.38      41.806      15.649       0.000   2.6
 2002    8   31   11   33   43.24      46.567      11.183       0.000   2.6
 2002    9    1    7   36    3.87      46.568      11.190       0.000   2.7
 2002    9    1   13   51   21.45      44.077       8.001       0.000   2.8
 2002    9    2   12   10   27.54      41.612      13.891       0.000   2.8
 2002    9    2   15   20   28.71      40.417      15.696       0.000   2.6
 2002    9    2   18   35    4.10      38.424      12.442       0.000   3.2
 2002    9    3   18   26   53.67      38.855      15.079       0.000   2.7
 2002    9    3   23   31   57.77      41.806      15.670       0.000   2.5
 2002    9    4    4   13   44.41      38.804      15.079       0.000   2.5
 2002    9    4    7   21   44.30      38.802      15.088       0.000   3.0
 2002    9    6    1   23   19.22      38.167      15.160       0.000   2.5
 2002    9    7   18   25   24.02      42.103      16.024       0.000   2.5
 2002    9    8   14    9    1.41      45.490      10.529       0.000   2.9
 2002    9    8   16    1   36.68      39.943      17.034       0.000   2.8
 2002    9    9   22   36   14.41      41.404      12.752       0.000   3.3
 2002    9   10    8   10    4.69      37.759      14.847       0.000   2.5
 2002    9   11    9   49   39.49      38.315      14.002       0.000   2.5
 2002    9   11   10    8   49.10      42.394      13.347       0.000   2.9
 2002    9   11   12   59    9.02      42.404      13.347       0.000   3.0
 2002    9   11   13   12    9.49      42.404      13.354       0.000   3.6
 2002    9   11   13   56   11.48      38.692      13.679       0.000   3.1
 2002    9   11   14   42   25.31      42.395      13.316       0.000   2.6
 2002    9   11   16   49   14.88      37.257      15.031       0.000   2.7
 2002    9   11   20   50   46.29      38.299      13.923       0.000   2.6
 2002    9   11   22    0   33.40      41.459      13.605       0.000   3.6
 2002    9   11   22    8    6.91      41.461      13.606       0.000   3.3
 2002    9   11   23    4    0.82      42.395      13.394       0.000   2.8
 2002    9   12    4   54   36.56      42.412      13.356       0.000   2.7
 2002    9   12   18   34   16.64      41.468      13.611       0.000   2.9
 2002    9   12   23   13   56.72      41.468      13.604       0.000   2.8
 2002    9   14    9   39   43.59      42.398      13.344       0.000   2.6
 2002    9   14   15   55   59.18      39.394      16.769       0.000   2.6
 2002    9   14   23   46   43.71      37.692      13.412       0.000   3.2
 2002    9   15    7   43   53.20      37.559      16.205       0.000   2.9
 2002    9   15   21    3    4.57      37.694      13.407       0.000   2.8
 2002    9   18   14   24   45.35      44.866      10.537       0.000   2.7
 2002    9   18   20   30   17.58      44.893      10.562       0.000   3.4
 2002    9   19    0   52   28.24      44.909      10.537       0.000   2.6
 2002    9   19    5   59   12.54      44.900      10.545       0.000   3.0
 2002    9   19    7   43   11.02      44.900      10.563       0.000   2.6
 2002    9   19    9   51   51.33      44.904      10.565       0.000   2.5
 2002    9   19   21   16   52.50      43.156      13.457       0.000   2.9
 2002    9   20    1   43   26.84      45.982      14.442       0.000   2.9
 2002    9   20   15   29   37.15      44.892      10.547       0.000   2.7
 2002    9   20   19   47   39.96      44.715      12.844       0.000   4.3
 2002    9   20   23   33   53.79      44.755      12.809       0.000   3.5
 2002    9   20   23   50   46.29      44.712      12.824       0.000   2.9
 2002    9   21    1   58    2.23      44.712      12.830       0.000   3.4
 2002    9   21   12    6   40.78      44.753      12.823       0.000   3.3
 2002    9   21   12   25    2.93      44.899      10.581       0.000   2.7
 2002    9   21   13   30   21.09      44.866      10.545       0.000   2.9
 2002    9   21   13   37   33.52      44.703      12.735       0.000   3.0
 2002    9   21   15   38   19.22      38.549      14.597       0.000   2.5
 2002    9   21   16   26   29.06      44.710      12.747       0.000   2.6
 2002    9   21   16   27   21.80      44.717      12.741       0.000   3.6
 2002    9   22    1   46   10.31      40.567      15.614       0.000   2.5
 2002    9   22    8    7   31.76      42.392      13.401       0.000   2.5
 2002    9   22   20   22   12.42      44.725      12.774       0.000   2.9
 2002    9   23   16   18   18.63      44.698      12.829       0.000   3.2
 2002    9   23   17   21   40.78      44.697      12.810       0.000   2.9
 2002    9   24   10    5   12.89      41.605      13.870       0.000   2.6
 2002    9   24   12    3   25.66      44.723      12.847       0.000   2.6
 2002    9   25   22   35   21.68      42.394      13.413       0.000   2.8
 2002    9   26    3   47    1.29      44.424       8.258       0.000   2.8
 2002    9   26    3   50   37.50      41.534      15.338       0.000   2.6
 2002    9   26    3   51   46.05      44.439       8.255       0.000   2.8
 2002    9   26   14   33   59.06      37.334      14.351       0.000   2.6
 2002    9   26   16   14   47.70      41.601      16.176       0.000   2.6
 2002    9   27    8   43   23.32      44.422       8.236       0.000   2.9
 2002    9   29   10   37   44.06      41.544      15.342       0.000   2.5
 2002    9   30   12   59   30.12      38.628      15.834       0.000   2.6
 2002    9   30   17   34   41.25      44.714      12.832       0.000   3.0
 2002    9   30   18   43   30.35      43.771      12.591       0.000   2.8
 2002    9   30   18   57   34.10      44.723      12.800       0.000   3.0
 2002    9   30   23   36   58.36      43.753      12.616       0.000   2.6
 2002   10    1    3   53   36.80      41.351      12.564       0.000   2.5
 2002   10    1    4   48   59.06      43.747      12.589       0.000   2.7
 2002   10    1    5   43   18.05      43.689      12.548       0.000   2.6
 2002   10    1    5   54   11.95      43.692      12.547       0.000   2.8
 2002   10    1   13   43   47.93      42.391      13.337       0.000   2.5
 2002   10    2    7   11   43.12      38.668      13.404       0.000   2.5
 2002   10    2   10    3   43.24      44.118      11.645       0.000   2.5
 2002   10    2   11   53   24.49      38.661      13.409       0.000   2.6
 2002   10    3    3   27   20.04      44.349       6.164       0.000   2.5
 2002   10    3   15   35    9.38      44.701      12.837       0.000   3.9
 2002   10    3   19   33   30.94      44.719      12.843       0.000   3.4
 2002   10    3   20   27   49.92      44.716      12.805       0.000   2.7
 2002   10    4    7   28   35.62      44.734      12.820       0.000   2.9
 2002   10    4   21   31   48.98      46.600      10.046       0.000   3.0
 2002   10    5    9   35    9.38      44.703      12.868       0.000   2.5
 2002   10    7   12   59   30.12      44.711      12.841       0.000   2.5
 2002   10    7   19   37   17.70      41.550      13.074       0.000   2.5
 2002   10   10    3   55   27.54      38.820      17.930       0.000   2.8
 2002   10   10   10   45   38.67      43.380      15.304       0.000   2.6
 2002   10   10   15   44   33.63      45.149      11.962       0.000   2.6
 2002   10   11    2   36   26.72      39.906      16.197       0.000   2.7
 2002   10   11   17   23   20.98      38.302      12.783       0.000   3.8
 2002   10   14    2   47   15.35      39.523      16.631       0.000   3.4
 2002   10   14   17   45    3.52      41.746      16.045       0.000   2.6
 2002   10   14   23   45   19.34      39.241      15.860       0.000   2.5
 2002   10   15    0   39   17.23      39.517      16.643       0.000   2.6
 2002   10   15   10    5   23.44      39.231      15.863       0.000   3.2
 2002   10   15   10   32   59.30      39.227      15.859       0.000   2.5
 2002   10   15   15    6   40.78      39.236      15.867       0.000   2.6
 2002   10   16    8   19   55.31      43.383      15.289       0.000   2.6
 2002   10   16   14   32   18.87      42.674      12.783       0.000   2.7
 2002   10   17   19   26   44.88      42.099      16.019       0.000   2.5
 2002   10   18    2    4   58.83      39.483      16.678       0.000   2.5
 2002   10   20    9    9   34.80      46.380      10.925       0.000   2.6
 2002   10   20   13   35    0.59      37.549      15.180       0.000   3.6
 2002   10   20   13   35   37.50      37.540      15.176       0.000   2.9
 2002   10   20   14    5   35.74      37.543      15.167       0.000   2.5
 2002   10   20   15   50    5.86      46.877      11.851       0.000   3.3
 2002   10   20   21   28    2.23      42.505      16.577       0.000   2.7
 2002   10   22    2   51   12.66      44.663       6.877       0.000   2.6
 2002   10   23    1   37   44.06      42.414      13.250       0.000   2.7
 2002   10   24   19    4    9.61      41.475      13.606       0.000   2.7
 2002   10   24   19   21   33.75      38.359      15.326       0.000   2.7
 2002   10   24   20   23   15.70      44.458      10.138       0.000   3.0
 2002   10   26    6   46   56.02      44.655       6.880       0.000   2.5
 2002   10   26    7   23   29.77      40.778      15.498       0.000   2.8
 2002   10   26   19    2   34.69      45.764       6.824       0.000   2.7
 2002   10   27    3   35   19.92      45.888       6.602       0.000   2.8
 2002   10   27    5    8   29.77      40.778      15.500       0.000   2.5
 2002   10   27   11   28   21.56      43.206      11.531       0.000   2.6
 2002   10   27   20   57   11.25      41.843      15.627       0.000   3.3
 2002   10   27   21    0   10.55      41.836      15.622       0.000   2.5
 2002   10   27   21   29   10.78      41.840      15.624       0.000   2.7
 2002   10   27   22   47   45.23      41.813      15.606       0.000   3.1
 2002   10   28    4   28   14.53      42.953       9.957       0.000   2.6
 2002   10   28    4   33   20.39      42.900       9.911       0.000   2.6
 2002   10   28   11   20   26.95      41.842      15.626       0.000   3.1
 2002   10   29   15   49   34.22      41.772      16.809       0.000   3.0
 2002   10   30    4   13   18.05      38.738      13.791       0.000   3.0
 2002   11    1    0    2    6.56      44.405      10.018       0.000   2.5
 2002   11    1    4   27   42.89      42.046      15.598       0.000   2.7
 2002   11    1    9   49   55.31      41.352      12.565       0.000   2.8
 2002   11    1   23   53   29.77      44.448      10.032       0.000   2.6
 2002   11    3    6   46   24.38      39.490      16.679       0.000   2.6
 2002   11    3    8   37   40.55      39.493      16.692       0.000   3.1
 2002   11    4    4   43   11.02      44.720      12.733       0.000   2.8
 2002   11    4   13    0   59.77      44.375       7.204       0.000   2.7
 2002   11    4   17    3   55.55      44.376       7.195       0.000   2.8
 2002   11    4   22   49   30.70      44.370       7.177       0.000   3.0
 2002   11    5    8   13   46.17      44.367       7.207       0.000   2.9
 2002   11    5   11   19   23.67      44.380       7.197       0.000   2.5
 2002   11    5   13    9   36.56      41.759      15.520       0.000   3.2
 2002   11    5   17    6    2.11      46.372      14.138       0.000   3.2
 2002   11   10    9   46   24.38      40.872      15.434       0.000   2.8
 2002   11   11    9   37   15.94      38.854      15.081       0.000   2.7
 2002   11   13    2   35   44.53      43.683      12.960       0.000   2.5
 2002   11   13   17   57   11.25      44.155      14.319       0.000   3.4
 2002   11   14    3   52   33.52      43.014      13.712       0.000   3.4
 2002   11   14    8   45   45.70      43.019      13.704       0.000   2.9
 2002   11   15    0   15   49.22      43.007      13.719       0.000   2.9
 2002   11   15   16   17   41.72      40.374      16.055       0.000   2.5
 2002   11   16    8   37   40.55      42.987      13.710       0.000   2.7
 2002   11   16   23   55   57.42      39.694      15.572       0.000   2.7
 2002   11   17    7   53   43.83      38.891      15.099       0.000   2.5
 2002   11   17   14   11    7.97      37.125      15.621       0.000   2.5
 2002   11   18    4   10   39.84      44.440      11.764       0.000   2.8
 2002   11   18    4   28   35.62      44.153      14.277       0.000   3.0
 2002   11   20    1   21   23.20      38.159      14.967       0.000   3.2
 2002   11   20   22   28   56.72      44.385       7.197       0.000   2.5
 2002   11   22   10   21   12.66      44.389       7.850       0.000   2.7
 2002   11   23   17   17   17.11      41.853      14.008       0.000   3.5
 2002   11   23   17   24   50.62      41.861      14.001       0.000   2.7
 2002   11   24   11   39    4.92      43.877      11.768       0.000   2.6
 2002   11   24   16   40   22.27      43.896      11.770       0.000   2.9
 2002   11   24   18   19   30.70      41.870      14.003       0.000   2.5
 2002   11   25   21    9   50.62      46.216      13.417       0.000   3.6
 2002   11   25   21   41   39.61      46.214      13.413       0.000   2.6
 2002   11   26    3   14   14.30      42.210      15.851       0.000   2.6
 2002   11   27    5   31   10.31      46.239      13.411       0.000   2.5
 2002   11   27    6   12    7.73      46.241      13.409       0.000   2.7
 2002   11   27   21   43   35.62      44.279      11.343       0.000   2.7
 2002   11   28   18    2   27.66      42.014      15.293       0.000   3.0
 2002   11   30    7   26   39.61      44.143      10.345       0.000   2.6
 2002   12    1   18   17   24.14      47.014       8.938       0.000   3.7
 2002   12    1   18   20    2.34      46.954       8.903       0.000   2.7
 2002   12    1   21   49   23.67      44.441      10.008       0.000   3.4
 2002   12    2    6    8   57.89      46.480       9.932       0.000   2.6
 2002   12    2    8    2   20.62      44.442      10.045       0.000   2.8
 2002   12    2   22   53   12.19      44.431      10.022       0.000   2.9
 2002   12    4   16   16   17.34      47.020       8.941       0.000   3.0
 2002   12    4   16   19   37.73      47.015       8.940       0.000   2.9
 2002   12    4   16   37   22.97      46.999       8.930       0.000   3.2
 2002   12    4   20   23   26.25      46.793      10.016       0.000   2.6
 2002   12    5   10   53   22.73      45.686       9.162       0.000   2.7
 2002   12    5   22   37   12.42      44.463       7.340       0.000   2.7
 2002   12    6    5   10    4.69      44.689      12.827       0.000   2.6
 2002   12    6   10   29   49.45      42.017      15.305       0.000   2.9
 2002   12    7    2    5   41.02      44.885      10.544       0.000   2.5
 2002   12    8    4   39   18.98      44.628       6.981       0.000   2.7
 2002   12   11    7   44   24.84      39.035      14.982       0.000   3.5
 2002   12   11    9   32   20.62      39.031      14.977       0.000   3.2
 2002   12   11   10   12   56.95      39.036      14.963       0.000   2.8
 2002   12   11   18    9   18.98      46.211      13.411       0.000   3.2
 2002   12   11   18   16   10.31      44.378       6.613       0.000   2.8
 2002   12   11   18   40   15.23      44.380       6.620       0.000   3.5
 2002   12   11   19   21   54.84      44.364       6.583       0.000   2.6
 2002   12   12    1   25   25.78      42.685      13.148       0.000   2.7
 2002   12   12    4   45   17.58      43.635      12.137       0.000   3.0
 2002   12   12   17    0   24.61      42.218      13.606       0.000   2.6
 2002   12   13    1   40   43.36      44.373      10.136       0.000   2.8
 2002   12   13   16   30    0.00      44.840       9.378       0.000   2.5
 2002   12   14    0    8   47.34      44.396      10.119       0.000   2.7
 2002   12   14   22   16   48.98      44.020      10.200       0.000   2.7
 2002   12   15   14   55   36.33      46.911       8.907       0.000   2.6
 2002   12   16    4   57   25.31      40.700      15.610       0.000   2.5
 2002   12   16    6   52   12.42      40.700      15.613       0.000   2.9
 2002   12   16   19   39   18.98      44.105      10.922       0.000   2.5
 2002   12   16   23    2   41.72      40.665      15.566       0.000   2.7
 2002   12   17    4   16   27.89      37.325      16.293       0.000   2.6
 2002   12   18   21    8   15.70      44.644       9.718       0.000   2.5
 2002   12   18   21    9   50.62      44.641       9.721       0.000   3.4
 2002   12   18   21   44   28.36      44.751       9.598       0.000   2.6
 2002   12   20    4    8   43.83      37.787      15.160       0.000   2.6
 2002   12   20    5   17   17.11      44.153       6.191       0.000   3.0
 2002   12   20    7   15   35.16      44.148       6.188       0.000   2.6
 2002   12   21    7   35   37.50      38.161      15.103       0.000   3.0
 2002   12   23   13   21   23.20      43.096      15.855       0.000   3.2
 2002   12   23   13   55   18.75      43.092      15.849       0.000   3.0
 2002   12   24   20   33   27.42      43.069      15.801       0.000   3.7
 2002   12   25    9   56   36.09      45.248      13.268       0.000   3.8
 2002   12   27   19   24   22.50      42.749      13.481       0.000   2.5
 2002   12   27   20   51   54.84      42.743      13.500       0.000   2.8
 2002   12   28   20   35   55.08      45.182      13.661       0.000   2.9
 2002   12   29    8   29   14.30      37.277      15.854       0.000   2.8
 2002   12   29   14   15    0.00      44.016      10.187       0.000   2.5
 2002   12   29   21   12   28.83      41.936      15.448       0.000   2.5
 2002   12   30    0   50   58.59      39.899      15.808       0.000   2.5
 2002   12   30   20   10   25.78      37.136      15.970       0.000   2.6
 2002   12   31   10    3   16.88      42.666      11.005       0.000   2.5
 2003    1    3   11   29   14.30      44.107      10.917       0.000   2.5
 2003    1    5   13   39    8.44      47.019       8.949       0.000   2.7
 2003    1    7   16   58    7.50      41.886      15.639       0.000   2.6
 2003    1    8   10   20   19.92      41.964      14.082       0.000   2.6
 2003    1    9    0   58   53.20      46.188       8.213       0.000   2.7
 2003    1    9   11    3   13.36      43.817      10.035       0.000   3.6
 2003    1    9   19   20   51.56      43.075      15.775       0.000   2.6
 2003    1   10    3   54   18.98      43.806      10.035       0.000   3.3
 2003    1   10    6    0   10.55      43.802      10.073       0.000   3.4
 2003    1   11   11   44    0.23      38.227      15.049       0.000   2.8
 2003    1   11   15   57   28.83      46.568      11.253       0.000   3.5
 2003    1   11   16    6   47.81      46.574      11.212       0.000   2.5
 2003    1   12   18   45   21.09      36.878      14.482       0.000   2.6
 2003    1   13   14   39   47.11      38.210      15.020       0.000   2.8
 2003    1   14   18   10   53.91      46.573      11.223       0.000   2.9
 2003    1   16    7    0   17.58      37.778      15.208       0.000   3.2
 2003    1   17    4   46   20.86      43.616      12.008       0.000   2.5
 2003    1   17   17   30   28.12      44.228      10.322       0.000   3.1
 2003    1   18    4    9   26.02      38.201      14.967       0.000   3.0
 2003    1   18   12    2   48.75      38.213      14.989       0.000   2.6
 2003    1   18   21   21   26.72      39.244      17.648       0.000   2.9
 2003    1   20   10    2   34.69      42.446      12.965       0.000   2.5
 2003    1   20   16   23   19.22      38.067      14.988       0.000   2.5
 2003    1   20   19   10   29.30      38.591      13.306       0.000   3.9
 2003    1   20   19   12   14.77      38.640      13.346       0.000   2.9
 2003    1   21    5   29   35.39      38.596      14.651       0.000   2.6
 2003    1   23   12   53   26.25      43.192      13.183       0.000   3.5
 2003    1   23   18   29   10.78      43.199      13.185       0.000   2.6
 2003    1   24   20   33   37.97      42.072      15.436       0.000   2.7
 2003    1   25    5   58   56.72      43.885      11.594       0.000   2.9
 2003    1   25   16   59   52.97      38.588      14.663       0.000   2.5
 2003    1   25   19    6   47.81      41.979      15.242       0.000   3.1
 2003    1   26   21   10   32.81      41.976      15.250       0.000   2.8
 2003    1   27   17   59   49.45      42.002      15.353       0.000   2.5
 2003    1   27   18    1   24.38      42.000      15.360       0.000   2.5
 2003    1   29    0    5   26.95      37.142      15.825       0.000   2.5
 2003    1   31    1   16   17.34      42.599      13.357       0.000   2.5
 2003    1   31    8   12   53.44      43.455      13.350       0.000   3.5
 2003    2    1    3   36   12.66      40.425      13.993       0.000   3.6
 2003    2    1    9   29   42.42      40.402      14.096       0.000   2.5
 2003    2    1   15   58   32.11      38.456      15.058       0.000   2.5
 2003    2    1   17   39   57.66      40.102      15.967       0.000   3.1
 2003    2    1   19   35   16.41      40.101      15.976       0.000   3.2
 2003    2    2   11   58   46.17      46.793      10.011       0.000   2.5
 2003    2    2   17    8    8.67      43.192      13.161       0.000   2.7
 2003    2    3    6    7   33.52      43.475      13.369       0.000   3.5
 2003    2    3   10   43   11.02      43.791      12.159       0.000   2.8
 2003    2    3   10   51   47.81      40.422      13.976       0.000   2.6
 2003    2    3   22   11   32.58      38.147      13.463       0.000   2.9
 2003    2    5   21   32   20.62      42.498      13.222       0.000   3.1
 2003    2    6    8   36   37.27      45.222      10.904       0.000   2.7
 2003    2    6   12   50   16.41      46.112       6.774       0.000   2.8
 2003    2    6   13   31   34.92      42.049      15.586       0.000   3.2
 2003    2    9   23   22   12.42      37.703      14.980       0.000   3.0
 2003    2   10    5   45   14.06      37.704      14.973       0.000   2.8
 2003    2   11    9   51   19.69      43.902      11.596       0.000   2.7
 2003    2   11   10    1   20.86      43.903      11.615       0.000   2.6
 2003    2   11   12   39   43.59      43.916      11.617       0.000   3.6
 2003    2   11   14   14   38.91      37.715      14.979       0.000   3.5
 2003    2   13   10   55   39.84      40.412      14.007       0.000   2.6
 2003    2   13   21   46   13.83      42.648      13.027       0.000   3.3
 2003    2   16   11   29    3.75      37.870      14.731       0.000   3.5
 2003    2   16   11   31   52.50      37.998      15.006       0.000   3.4
 2003    2   16   11   46   17.34      37.984      15.019       0.000   2.6
 2003    2   16   11   53   19.22      37.993      15.014       0.000   2.6
 2003    2   16   11   56   50.16      37.941      14.438       0.000   2.8
 2003    2   17   21   31   38.44      38.759      13.154       0.000   2.7
 2003    2   18    1   36   19.69      42.684      13.512       0.000   3.3
 2003    2   18    4   59    0.23      42.682      13.511       0.000   2.7
 2003    2   18   10   19    6.09      42.679      13.505       0.000   2.6
 2003    2   19    0   46   45.47      42.681      13.516       0.000   3.8
 2003    2   19    3   23   43.83      42.672      13.557       0.000   2.9
 2003    2   19    4   18   55.55      42.678      13.619       0.000   2.7
 2003    2   19    9   47   17.11      42.691      13.502       0.000   2.8
 2003    2   19   12    1   24.38      42.677      13.489       0.000   2.5
 2003    2   19   15   14   45.94      42.674      13.494       0.000   2.6
 2003    2   19   20   55   15.23      42.677      13.494       0.000   2.6
 2003    2   19   22   22   26.48      44.640       9.379       0.000   2.6
 2003    2   20   22   42   28.83      42.745      13.500       0.000   2.6
 2003    2   21    9   44   38.91      42.696      13.499       0.000   2.6
 2003    2   21   12   51   30.23      42.694      13.513       0.000   3.2
 2003    2   21   20   39   15.47      44.386       7.412       0.000   2.5
 2003    2   21   20   52   37.03      37.640      15.176       0.000   2.5
 2003    2   22    0   12   28.83      40.986      13.543       0.000   2.6
 2003    2   22    0   18   27.42      40.992      13.543       0.000   2.7
 2003    2   22    6   45   52.73      42.696      13.516       0.000   2.8
 2003    2   22    7   53   12.19      43.941       7.992       0.000   2.8
 2003    2   22   10    4    9.61      42.702      13.499       0.000   4.3
 2003    2   23    2   26   36.09      42.762      13.610       0.000   3.5
 2003    2   23    6   16   10.31      41.450      16.031       0.000   2.5
 2003    2   23   14   27   28.83      44.170      11.621       0.000   2.5
 2003    2   23   20   14   17.81      44.628       9.736       0.000   2.9
 2003    2   26    4   50   23.44      44.773       9.356       0.000   2.5
 2003    2   28   19   39   40.08      42.688      13.517       0.000   2.7
 2003    3    1   21   59   24.84      43.916      11.617       0.000   2.5
 2003    3    2    9    5   16.41      37.064      15.514       0.000   2.5
 2003    3    2   19   25    4.69      42.762      13.616       0.000   2.9
 2003    3    3   16   12   46.41      37.989      15.004       0.000   2.7
 2003    3    4   15   35   30.47      38.368      13.849       0.000   2.5
 2003    3    7    0   23   33.28      38.498      12.353       0.000   3.3
 2003    3    7    2    2   52.27      38.511      12.367       0.000   2.9
 2003    3   10   18   53   26.25      38.514      12.788       0.000   2.6
 2003    3   11    3    4   23.67      38.499      12.843       0.000   2.7
 2003    3   13    2   37   40.55      37.892      15.059       0.000   2.9
 2003    3   13    2   53   19.22      37.893      15.058       0.000   2.7
 2003    3   13    6   22   30.00      44.927      14.683       0.000   2.8
 2003    3   13   21   34   48.28      40.393      15.680       0.000   3.8
 2003    3   13   21   48    9.84      40.396      15.673       0.000   3.0
 2003    3   13   21   56   36.09      40.405      15.657       0.000   2.8
 2003    3   13   22    5   12.89      40.391      15.699       0.000   3.0
 2003    3   13   22   18   45.00      40.586      15.885       0.000   3.0
 2003    3   13   22   32   59.30      40.590      15.884       0.000   4.2
 2003    3   13   23   11   29.06      40.601      15.883       0.000   3.2
 2003    3   14    0   52    1.88      40.561      15.906       0.000   2.7
 2003    3   14    2   30   38.67      40.573      15.872       0.000   2.5
 2003    3   14    4   45   59.77      40.599      15.862       0.000   3.7
 2003    3   14    5   42    4.22      40.607      15.882       0.000   4.1
 2003    3   14    5   47   41.72      40.599      15.893       0.000   2.9
 2003    3   14    6   29    0.23      40.616      15.878       0.000   2.7
 2003    3   14    9    4   55.31      40.735      15.444       0.000   2.6
 2003    3   14    9   52    1.88      40.598      15.898       0.000   3.0
 2003    3   14   10   10   18.75      40.606      15.904       0.000   2.6
 2003    3   14   22   27   53.44      36.816      14.662       0.000   3.8
 2003    3   14   22   53   43.83      36.808      14.659       0.000   4.0
 2003    3   15    0    5   48.05      36.810      14.642       0.000   2.5
 2003    3   15    0   29   21.33      39.184      11.917       0.000   2.9
 2003    3   15    0   37   37.03      36.798      14.672       0.000   2.7
 2003    3   15    2   12   11.25      36.788      14.688       0.000   3.1
 2003    3   15    3   11    4.45      36.810      14.662       0.000   3.0
 2003    3   15    3   41   18.52      45.718      13.880       0.000   2.5
 2003    3   15    5    6   12.66      37.873      15.018       0.000   2.5
 2003    3   15    6   45   21.09      36.805      14.661       0.000   2.9
 2003    3   16    5   11   39.61      36.819      14.646       0.000   2.5
 2003    3   16    8    5   19.92      36.801      14.661       0.000   2.8
 2003    3   17    6   49   23.67      43.320      12.799       0.000   2.8
 2003    3   17   11   38   43.83      36.810      14.679       0.000   2.7
 2003    3   17   15   33   13.36      36.812      14.686       0.000   3.1
 2003    3   17   18   23   43.83      36.836      14.663       0.000   2.6
 2003    3   17   21    8   47.34      38.484      13.158       0.000   2.5
 2003    3   18    0   22   51.09      38.480      13.162       0.000   2.6
 2003    3   18    4   18   13.36      44.231      11.452       0.000   4.4
 2003    3   18    4   45   17.58      44.265      11.401       0.000   3.6
 2003    3   18    8   27   18.28      44.262      11.401       0.000   3.2
 2003    3   18   10   21   44.30      44.266      11.398       0.000   2.6
 2003    3   18   11   19   13.12      44.640      11.977       0.000   2.7
 2003    3   18   12   51   30.23      41.856      15.457       0.000   2.5
 2003    3   18   20   17    6.56      36.789      14.702       0.000   3.0
 2003    3   18   20   22   54.61      44.240      11.442       0.000   3.5
 2003    3   18   22    5   33.98      44.240      11.459       0.000   2.9
 2003    3   18   23   25    1.17      39.903      15.871       0.000   3.1
 2003    3   19    0   27   14.77      38.501      12.354       0.000   2.7
 2003    3   19    8   24   40.08      36.800      14.675       0.000   3.4
 2003    3   19   12   59   45.94      44.138      11.435       0.000   2.5
 2003    3   19   14   48   34.45      44.267      11.425       0.000   2.5
 2003    3   19   19   38   57.89      36.800      14.677       0.000   2.5
 2003    3   19   19   59   31.88      42.277      12.756       0.000   3.3
 2003    3   19   20   34   30.70      46.844      13.546       0.000   3.5
 2003    3   19   20   54   22.50      46.845      13.547       0.000   2.5
 2003    3   19   22   25    4.69      36.789      14.669       0.000   2.5
 2003    3   20    3   33   45.00      46.861      13.659       0.000   3.6
 2003    3   20   19   41   57.19      40.578      15.901       0.000   2.6
 2003    3   21    3   45   31.64      44.212      11.477       0.000   3.1
 2003    3   21   10   44   14.30      40.539      15.708       0.000   2.5
 2003    3   21   19   18   34.45      39.978      15.839       0.000   2.7
 2003    3   22   11   26    4.45      41.840      15.369       0.000   2.5
 2003    3   22   14   55   15.23      46.791      13.598       0.000   2.5
 2003    3   23   12   15   38.67      41.455      13.218       0.000   2.8
 2003    3   26   14   25   53.91      44.244       9.414       0.000   3.0
 2003    3   27    0   24   15.47      44.245       9.449       0.000   2.5
 2003    3   27   13   44   35.39      42.011      15.470       0.000   2.7
 2003    3   28   23   45   56.25      38.003      15.053       0.000   3.0
 2003    3   30    1   45   17.58      38.724      13.617       0.000   2.5
 2003    3   31   11   27   28.83      43.612      12.011       0.000   2.6
 2003    4    1   19   50   44.53      41.655      13.739       0.000   3.0
 2003    4    1   21   26   32.58      41.657      13.742       0.000   2.7
 2003    4    1   22   37   12.42      36.838      12.619       0.000   2.5
 2003    4    2   18    7   54.61      41.650      13.747       0.000   3.8
 2003    4    2   23   51   12.66      41.723      15.673       0.000   2.9
 2003    4    3    1   55    8.20      41.646      13.763       0.000   4.6
 2003    4    3    4   47   13.59      41.481      13.443       0.000   3.6
 2003    4    3    4   57   14.77      41.646      13.762       0.000   3.0
 2003    4    3    4   57   25.31      41.485      13.418       0.000   3.4
 2003    4    3    5   16   56.02      41.636      13.778       0.000   6.5
 2003    4    3    5   17   38.20      41.672      13.793       0.000   2.5
 2003    4    3    5   17   59.30      41.633      13.772       0.000   2.6
 2003    4    3    5   18   52.03      41.616      13.779       0.000   2.6
 2003    4    3    5   20    5.86      41.609      13.777       0.000   3.5
 2003    4    3    5   23    5.16      41.424      13.569       0.000   2.7
 2003    4    3    5   24   40.08      41.417      13.152       0.000   3.2
 2003    4    3    5   26   36.09      41.789      13.759       0.000   2.6
 2003    4    3    5   27   28.83      41.636      13.730       0.000   3.0
 2003    4    3    5   29   35.39      41.639      13.735       0.000   2.6
 2003    4    3    5   33   48.52      41.654      13.770       0.000   2.9
 2003    4    3    5   38    1.64      41.660      13.726       0.000   2.5
 2003    4    3    5   40   39.84      41.715      13.800       0.000   2.7
 2003    4    3    5   45    3.52      41.666      13.797       0.000   2.6
 2003    4    3    5   46   27.89      41.633      13.781       0.000   2.5
 2003    4    3    5   49   27.19      41.667      13.743       0.000   3.9
 2003    4    3    5   49   37.73      41.619      13.768       0.000   2.7
 2003    4    3    5   55   15.23      41.694      13.691       0.000   2.8
 2003    4    3    5   55   15.23      41.636      13.730       0.000   3.2
 2003    4    3    5   55   25.78      41.598      13.812       0.000   2.5
 2003    4    3    6    2   59.30      41.638      13.776       0.000   2.8
 2003    4    3    6    5   26.95      41.643      13.719       0.000   2.5
 2003    4    3    6    7    1.88      41.644      13.763       0.000   3.0
 2003    4    3    6   10   22.27      41.635      13.860       0.000   2.6
 2003    4    3    6   11   46.64      41.643      13.801       0.000   2.6
 2003    4    3    6   12   49.92      41.755      13.701       0.000   2.5
 2003    4    3    6   21    5.62      42.713      12.842       0.000   2.8
 2003    4    3    6   32   41.72      41.636      13.803       0.000   2.5
 2003    4    3    6   52   12.42      41.650      13.782       0.000   3.6
 2003    4    3    6   55    1.17      41.668      13.939       0.000   3.2
 2003    4    3    6   57   18.28      41.649      13.759       0.000   3.0
 2003    4    3    7   18   55.55      41.638      13.735       0.000   3.0
 2003    4    3    7   29   28.36      42.039      13.820       0.000   3.1
 2003    4    3    7   35   16.41      41.603      13.791       0.000   2.8
 2003    4    3    7   38   36.80      41.651      13.766       0.000   2.9
 2003    4    3    7   48   48.52      41.651      13.700       0.000   2.5
 2003    4    3    7   58    7.50      41.280      14.190       0.000   2.5
 2003    4    3    8    3   34.45      41.622      13.849       0.000   2.7
 2003    4    3    8   24   29.53      41.667      13.774       0.000   2.6
 2003    4    3    8   38   33.28      41.006      13.583       0.000   2.6
 2003    4    3    8   41   53.67      41.569      13.755       0.000   2.7
 2003    4    3    9   20   23.44      41.595      13.764       0.000   3.5
 2003    4    3    9   28   18.05      41.598      13.656       0.000   2.6
 2003    4    3    9   59   14.30      41.381      13.931       0.000   2.5
 2003    4    3   10    1   52.50      42.234      13.461       0.000   2.7
 2003    4    3   10    2   34.69      41.479      13.445       0.000   3.6
 2003    4    3   10   29   28.36      41.570      13.750       0.000   2.5
 2003    4    3   10   40    1.17      41.656      13.768       0.000   2.5
 2003    4    3   11   42   14.77      41.636      13.771       0.000   3.0
 2003    4    3   11   53   19.22      41.631      13.744       0.000   2.5
 2003    4    3   11   59    7.27      41.589      13.730       0.000   2.7
 2003    4    3   12   30    3.52      41.643      13.769       0.000   2.9
 2003    4    3   12   53   26.25      37.166      14.412       0.000   2.6
 2003    4    3   13   18   34.45      41.662      13.652       0.000   2.8
 2003    4    3   13   22   47.58      41.655      13.649       0.000   2.5
 2003    4    3   13   25   25.78      41.613      13.714       0.000   2.8
 2003    4    3   15   23   22.73      41.670      13.777       0.000   2.6
 2003    4    3   15   28   28.59      41.637      13.856       0.000   2.9
 2003    4    3   15   36   54.84      41.593      14.327       0.000   2.9
 2003    4    3   16    3   48.52      41.688      13.744       0.000   2.6
 2003    4    3   17    6    2.11      41.597      14.324       0.000   3.0
 2003    4    3   17   17   59.30      41.640      13.795       0.000   3.7
 2003    4    3   17   18   41.48      41.645      13.798       0.000   3.1
 2003    4    3   17   29   56.48      41.601      13.748       0.000   2.7
 2003    4    3   17   55   15.23      41.651      13.808       0.000   2.6
 2003    4    3   18    4    2.58      41.706      13.821       0.000   2.7
 2003    4    3   18   52    1.88      41.614      13.835       0.000   3.2
 2003    4    3   21   37   37.03      41.650      13.786       0.000   2.9
 2003    4    3   23   54   22.50      41.646      13.778       0.000   2.6
 2003    4    4    0   18   48.52      41.656      13.766       0.000   3.3
 2003    4    4    0   30   45.70      41.668      13.771       0.000   2.9
 2003    4    4    0   55   53.91      41.616      13.780       0.000   3.8
 2003    4    4    0   56   25.55      41.651      13.763       0.000   3.1
 2003    4    4    1    0   28.12      41.619      13.806       0.000   2.8
 2003    4    4    1    7   51.09      42.255      14.098       0.000   3.4
 2003    4    4    1   20    9.38      41.650      13.770       0.000   3.3
 2003    4    4    1   24   54.14      41.605      13.761       0.000   2.9
 2003    4    4    1   48    6.33      41.646      13.840       0.000   3.3
 2003    4    4    1   53   54.38      41.583      13.912       0.000   2.9
 2003    4    4    2    6   12.66      41.748      13.753       0.000   2.9
 2003    4    4    2   25   11.72      41.682      13.671       0.000   2.9
 2003    4    4    2   29    3.75      41.717      13.910       0.000   2.6
 2003    4    4    2   51   33.75      41.987      13.974       0.000   2.5
 2003    4    4    3   42   11.25      41.644      13.793       0.000   4.3
 2003    4    4    3   48   20.39      41.636      13.832       0.000   2.6
 2003    4    4    3   55   43.36      41.639      13.795       0.000   3.3
 2003    4    4    3   59   56.48      41.649      13.798       0.000   3.0
 2003    4    4    4    8    1.64      41.692      14.225       0.000   2.6
 2003    4    4    4   19    6.09      41.659      13.792       0.000   2.7
 2003    4    4    4   19   58.83      41.642      13.843       0.000   2.5
 2003    4    4    5    6   54.84      41.641      13.793       0.000   3.2
 2003    4    4    5   14   49.45      41.685      14.223       0.000   2.8
 2003    4    4    6   10   22.27      41.800      13.875       0.000   3.1
 2003    4    4    6   41   39.61      41.660      13.876       0.000   3.0
 2003    4    4    6   56   36.09      41.658      13.876       0.000   3.1
 2003    4    4    7    6   47.81      41.611      13.877       0.000   4.2
 2003    4    4    7   27    0.70      41.637      13.851       0.000   2.6
 2003    4    4    7   58   39.14      41.653      13.847       0.000   2.9
 2003    4    4    8   32   24.14      41.699      14.230       0.000   3.0
 2003    4    4    9    2   59.30      41.695      14.223       0.000   2.9
 2003    4    4   10   26   50.16      41.578      13.917       0.000   3.1
 2003    4    4   10   31   13.83      41.699      14.226       0.000   3.8
 2003    4    4   12   27    4.22      41.692      14.222       0.000   2.9
 2003    4    4   17   33   27.42      41.590      13.569       0.000   2.6
 2003    4    4   17   51   44.30      41.673      13.916       0.000   2.5
 2003    4    4   21    1   24.38      44.236       7.033       0.000   2.5
 2003    4    4   21    2   17.11      44.259       7.032       0.000   3.3
 2003    4    4   21   54    8.44      41.321      13.429       0.000   3.1
 2003    4    4   21   58   11.02      41.828      13.503       0.000   3.1
 2003    4    5    2   34    9.61      41.676      14.194       0.000   2.5
 2003    4    5    3   38   40.31      41.720      13.712       0.000   2.7
 2003    4    5    4    6   16.17      41.727      13.705       0.000   3.5
 2003    4    5    4   52   51.09      41.735      13.676       0.000   2.7
 2003    4    5    9   23   54.38      44.267      11.379       0.000   2.7
 2003    4    5    9   43    3.98      44.285      11.363       0.000   2.5
 2003    4    5   12   29   52.97      41.620      13.816       0.000   2.6
 2003    4    5   18    9   18.98      41.723      13.829       0.000   2.8
 2003    4    5   19   23   19.22      41.647      13.781       0.000   2.6
 2003    4    5   21   28   18.05      41.828      13.536       0.000   3.0
 2003    4    5   21   59   24.84      41.639      13.764       0.000   2.5
 2003    4    5   22   21   33.75      41.652      13.785       0.000   2.5
 2003    4    5   23   24   29.53      42.166      15.565       0.000   2.8
 2003    4    6    0   35   51.56      41.634      13.847       0.000   2.5
 2003    4    6    2   57   11.25      41.755      13.897       0.000   2.8
 2003    4    6    4   16    6.80      41.636      13.843       0.000   2.7
 2003    4    6    6   58    0.47      41.668      13.803       0.000   4.0
 2003    4    6    8   45    3.52      41.647      13.782       0.000   2.6
 2003    4    6    9    6    9.14      41.939      13.172       0.000   2.7
 2003    4    6    9   52   33.52      41.613      13.766       0.000   3.4
 2003    4    6   11   31   10.31      41.633      13.836       0.000   2.5
 2003    4    6   16    5   55.08      41.641      13.784       0.000   2.7
 2003    4    6   22   37   33.52      41.575      13.817       0.000   2.9
 2003    4    7    0    7   33.52      41.630      13.769       0.000   3.0
 2003    4    7    1   56    0.94      41.677      13.793       0.000   2.6
 2003    4    7    9   10    1.17      41.755      13.844       0.000   2.7
 2003    4    7   10   15   24.61      44.273      10.888       0.000   3.0
 2003    4    7   10   29   38.91      41.762      13.837       0.000   2.6
 2003    4    7   11    8   19.22      44.279      10.898       0.000   2.9
 2003    4    7   11    9    1.41      44.265      10.882       0.000   3.1
 2003    4    7   11   56   29.06      41.630      13.724       0.000   2.5
 2003    4    7   12   54   18.98      41.744      13.778       0.000   2.5
 2003    4    7   13   27   42.89      39.382      15.049       0.000   2.6
 2003    4    7   14    0   56.25      38.455      14.709       0.000   2.6
 2003    4    7   14   57   53.44      38.456      14.707       0.000   2.6
 2003    4    7   18   18   48.52      41.620      13.864       0.000   3.4
 2003    4    7   18   41   50.16      38.454      14.711       0.000   2.7
 2003    4    7   19   21   12.66      41.621      13.859       0.000   2.7
 2003    4    7   21   21   47.81      41.743      13.820       0.000   2.6
 2003    4    7   22    1   31.41      44.300      10.227       0.000   2.6
 2003    4    8    3   49   13.12      41.662      13.688       0.000   2.5
 2003    4    8    6   44   17.81      41.623      13.761       0.000   2.9
 2003    4    8   12   55    1.17      44.186       9.303       0.000   2.5
 2003    4    8   14   32   55.78      41.633      13.843       0.000   2.6
 2003    4    8   14   41   32.58      41.633      13.843       0.000   3.0
 2003    4    8   17   16   34.92      41.630      13.845       0.000   2.7
 2003    4    8   22   46   20.86      44.185       9.278       0.000   2.6
 2003    4    9    1   49   41.25      44.271      10.861       0.000   2.7
 2003    4    9    3    3   30.94      41.664      13.698       0.000   2.9
 2003    4    9    3    9   18.98      41.675      13.676       0.000   2.6
 2003    4    9    5   24   29.53      38.591      14.190       0.000   2.6
 2003    4    9    6   46   45.47      45.920      12.683       0.000   2.5
 2003    4    9   11    3   34.45      41.417      13.466       0.000   2.9
 2003    4   10   10    3   48.52      41.642      13.748       0.000   2.7
 2003    4   11    0    7   22.97      41.665      13.945       0.000   3.1
 2003    4   11    5   41   11.48      41.646      13.692       0.000   2.8
 2003    4   11   10   49   30.70      41.637      13.811       0.000   3.2
 2003    4   11   18   34   27.19      41.660      13.819       0.000   2.7
 2003    4   11   20   54   11.95      42.671      12.785       0.000   3.5
 2003    4   12    2   41   11.48      42.701      12.771       0.000   2.6
 2003    4   12    6   17   55.78      41.769      13.784       0.000   3.2
 2003    4   12   19   51   58.36      41.650      13.739       0.000   3.0
 2003    4   13    3   55   22.27      41.393      14.161       0.000   2.5
 2003    4   13   15   49   13.12      41.639      13.765       0.000   2.8
 2003    4   13   16   32   38.20      44.413      11.452       0.000   3.2
 2003    4   13   17    0   24.61      44.391      11.467       0.000   2.6
 2003    4   14    0   29   10.78      41.643      13.773       0.000   2.6
 2003    4   14   13   15    3.52      41.667      13.825       0.000   4.1
 2003    4   14   13   27   11.25      41.658      13.811       0.000   3.9
 2003    4   14   13   51   47.81      41.672      13.809       0.000   2.6
 2003    4   14   14    0   56.25      41.627      13.845       0.000   2.5
 2003    4   15    9   53    5.16      38.689      13.214       0.000   2.6
 2003    4   15   18   14    3.75      41.693      13.799       0.000   4.5
 2003    4   15   18   23   12.19      41.629      13.776       0.000   2.7
 2003    4   15   20   16   56.02      41.693      13.795       0.000   2.5
 2003    4   15   22   55   50.39      41.722      13.779       0.000   3.4
 2003    4   15   22   58    7.50      41.727      13.785       0.000   2.9
 2003    4   15   23   22   22.97      41.650      13.731       0.000   3.0
 2003    4   15   23   25   22.27      41.667      13.726       0.000   3.1
 2003    4   15   23   46    6.80      41.723      13.848       0.000   2.7
 2003    4   15   23   54    1.41      41.645      13.728       0.000   2.8
 2003    4   16    1   43   53.20      43.397      11.953       0.000   3.2
 2003    4   16    5   44   42.42      41.698      13.792       0.000   2.6
 2003    4   16    6   43   35.62      41.698      13.806       0.000   3.5
 2003    4   16    8   58   14.53      41.696      13.808       0.000   3.3
 2003    4   16    9   31    6.80      41.654      13.764       0.000   2.8
 2003    4   16   11   41   11.48      41.631      13.771       0.000   2.9
 2003    4   17    3   37   37.03      44.001       7.074       0.000   2.7
 2003    4   17    3   43   14.53      44.023       7.074       0.000   2.5
 2003    4   17    3   43   14.53      44.012       7.080       0.000   4.4
 2003    4   17    3   54   40.08      43.997       7.063       0.000   2.8
 2003    4   17    3   54   50.62      44.037       7.065       0.000   2.5
 2003    4   17    3   55   22.27      44.455       7.191       0.000   3.5
 2003    4   17    4    1   10.31      44.325       6.707       0.000   2.6
 2003    4   17    4   11   22.03      44.471       7.115       0.000   5.2
 2003    4   17    4   11   53.67      44.491       7.099       0.000   2.6
 2003    4   17    4   19   27.19      44.003       7.057       0.000   3.8
 2003    4   17    4   26   39.61      44.370       7.205       0.000   2.8
 2003    4   17    4   32   17.11      44.518       7.153       0.000   3.4
 2003    4   17    4   32   17.11      44.442       7.169       0.000   2.5
 2003    4   17    4   41   36.09      44.489       7.156       0.000   2.7
 2003    4   17    4   48   27.42      44.036       7.062       0.000   2.5
 2003    4   17    4   53   54.38      44.487       7.133       0.000   2.8
 2003    4   17    4   56    0.94      44.475       7.115       0.000   2.8
 2003    4   17    4   57    4.22      44.445       7.086       0.000   2.8
 2003    4   17    5   16   45.47      41.724      13.797       0.000   2.9
 2003    4   17    5   28   11.02      44.476       7.138       0.000   3.0
 2003    4   17    5   28   53.20      44.366       7.201       0.000   2.9
 2003    4   17    5   53    8.67      44.006       7.099       0.000   2.6
 2003    4   17    5   57   32.34      44.522       7.183       0.000   4.2
 2003    4   17    5   59    7.27      44.503       7.152       0.000   2.7
 2003    4   17    6    0   21.09      44.403       7.118       0.000   2.6
 2003    4   17    6   14   56.48      44.000       7.067       0.000   3.0
 2003    4   17    8   12   53.44      44.475       7.136       0.000   2.5
 2003    4   17    9   30   14.06      41.688      13.844       0.000   2.9
 2003    4   17   10   51    5.62      44.064       7.082       0.000   3.3
 2003    4   17   10   52   30.00      44.008       7.092       0.000   2.6
 2003    4   17   11   17   17.11      43.938       6.934       0.000   2.6
 2003    4   17   11   30   49.22      44.527       7.072       0.000   3.1
 2003    4   17   13   40   43.36      43.980       7.047       0.000   2.6
 2003    4   17   23   22   22.97      44.450       7.106       0.000   2.8
 2003    4   18    0   21   58.36      44.446       7.096       0.000   2.7
 2003    4   18    0   33   45.00      44.464       7.113       0.000   2.7
 2003    4   18    2   19   34.22      44.473       7.174       0.000   2.6
 2003    4   18    3   34   48.28      44.489       7.172       0.000   3.2
 2003    4   18    3   52   12.42      44.468       7.120       0.000   2.6
 2003    4   18    7   23   40.31      41.722      13.802       0.000   2.5
 2003    4   18   12   30   35.16      44.465       7.116       0.000   2.7
 2003    4   18   12   50   26.95      45.233      10.944       0.000   2.8
 2003    4   19    0   40   25.78      41.659      13.780       0.000   3.1
 2003    4   19    0   52    1.88      44.015       7.070       0.000   2.5
 2003    4   19    1   37   44.06      44.509       7.167       0.000   2.7
 2003    4   19    4   29   49.45      41.630      13.882       0.000   3.0
 2003    4   19   17   30   59.77      41.642      13.749       0.000   4.0
 2003    4   19   17   58   46.17      41.456      13.447       0.000   3.7
 2003    4   20    8   11    7.97      41.691      13.847       0.000   2.5
 2003    4   20   10   31   45.47      43.996       7.068       0.000   2.5
 2003    4   20   12   54   29.53      45.227      10.955       0.000   2.9
 2003    4   20   12   57   39.38      44.001       7.076       0.000   4.1
 2003    4   20   13   57   35.86      44.005       7.097       0.000   2.8
 2003    4   20   14   56   29.06      44.524       7.182       0.000   2.5
 2003    4   20   17   52   58.12      44.009       7.068       0.000   2.6
 2003    4   21    1    1   41.95      45.439      11.355       0.000   3.0
 2003    4   21   18   55   43.36      41.665      13.735       0.000   2.5
 2003    4   22    5   27   49.92      41.749      13.842       0.000   2.7
 2003    4   22    6   46   45.47      41.759      13.835       0.000   2.9
 2003    4   22    7   12   35.86      41.748      13.832       0.000   3.5
 2003    4   22    8   28   21.56      43.951       7.183       0.000   2.8
 2003    4   23    1   30    0.00      43.999       7.073       0.000   3.0
 2003    4   23   17   51   23.20      41.639      13.772       0.000   2.5
 2003    4   24    0    4   13.12      39.783      16.251       0.000   2.9
 2003    4   25   16   59   52.97      41.634      13.984       0.000   3.0
 2003    4   26    0   12    7.73      44.013       7.060       0.000   2.5
 2003    4   26   15   48   41.48      38.202      15.200       0.000   3.5
 2003    4   26   16    3    6.33      38.194      15.194       0.000   2.5
 2003    4   27    4   10   50.39      38.195      15.258       0.000   2.7
 2003    4   27   12    6   19.69      41.163      17.088       0.000   2.5
 2003    4   27   16   10   18.75      41.624      12.891       0.000   2.6
 2003    4   27   16   44   45.94      41.628      12.876       0.000   3.0
 2003    4   28   15   15   49.22      41.674      12.885       0.000   2.5
 2003    4   28   21   57   28.83      41.660      12.907       0.000   2.6
 2003    4   29   18    5   58.59      44.452       7.085       0.000   2.8
 2003    4   29   19   46   52.50      41.932      15.404       0.000   2.6
 2003    4   30   14   22   12.42      41.662      12.890       0.000   2.6
 2003    4   30   20    3   13.36      46.562      11.189       0.000   2.7
 2003    5    1   11    0   56.25      38.476      13.849       0.000   2.9
 2003    5    1   17   38    1.64      38.468      13.868       0.000   2.7
 2003    5    1   22   46   41.95      38.096      14.156       0.000   2.9
 2003    5    2    2    2   31.17      41.625      13.769       0.000   2.5
 2003    5    2    2   27   18.28      41.638      13.800       0.000   4.2
 2003    5    2    2   46   17.34      41.608      13.802       0.000   2.6
 2003    5    2    3   52   22.97      41.637      13.824       0.000   2.9
 2003    5    2    6   54   40.08      41.654      13.792       0.000   2.9
 2003    5    2    7    3    6.33      41.640      13.785       0.000   3.4
 2003    5    2    8   25    1.17      41.644      13.789       0.000   3.2
 2003    5    2   13    1   20.86      46.809      13.661       0.000   2.7
 2003    5    3    7    0   59.77      46.570      11.174       0.000   3.2
 2003    5    3   10    4    9.61      38.471      13.871       0.000   4.0
 2003    5    3   10    6   58.36      38.407      14.012       0.000   3.1
 2003    5    3   10   56   32.58      38.464      13.877       0.000   2.5
 2003    5    5    6   50   26.95      41.684      13.802       0.000   2.9
 2003    5    5   10   48   16.88      41.686      13.798       0.000   2.6
 2003    5    5   11   51   33.75      44.180      12.182       0.000   3.4
 2003    5    5   22   16    6.80      41.612      13.836       0.000   2.6
 2003    5    6   15   18   59.06      41.643      13.773       0.000   3.1
 2003    5    6   15   35   30.47      41.652      13.788       0.000   2.5
 2003    5    7    3   58    0.47      40.423      15.320       0.000   2.9
 2003    5    7    8   12    0.70      44.169      12.202       0.000   2.5
 2003    5    7   13   27   42.89      41.624      13.726       0.000   2.5
 2003    5    7   19   53   33.28      42.691      13.512       0.000   2.8
 2003    5    8    5   47   52.27      37.362      16.834       0.000   2.6
 2003    5    8   22   46   31.41      41.625      13.843       0.000   2.6
 2003    5    8   23   58   35.62      41.576      13.891       0.000   2.9
 2003    5    9    0   35    9.38      41.620      13.801       0.000   4.0
 2003    5    9    1   31   45.47      41.626      13.838       0.000   3.5
 2003    5    9    2   13    3.98      41.632      13.830       0.000   2.8
 2003    5    9    7    7   30.00      41.665      13.889       0.000   2.6
 2003    5    9   15    6   19.69      41.635      13.847       0.000   2.8
 2003    5   11   20   35   12.89      38.669      13.576       0.000   2.6
 2003    5   12   18   50    5.86      40.595      15.866       0.000   2.9
 2003    5   12   19   53    1.64      38.264      15.115       0.000   2.6
 2003    5   13    1   12   46.41      44.350      14.523       0.000   2.5
 2003    5   14    8   55   57.42      44.799       7.052       0.000   3.2
 2003    5   14   11   29   56.48      41.567      13.047       0.000   2.7
 2003    5   14   13    5    2.34      40.538      15.493       0.000   2.7
 2003    5   14   16    5   33.98      41.624      13.802       0.000   2.6
 2003    5   14   16   36   51.33      41.619      13.804       0.000   2.9
 2003    5   15    5   40   39.84      38.581      14.963       0.000   3.0
 2003    5   15   20   43   49.69      45.876       9.185       0.000   2.7
 2003    5   15   21    9    8.44      45.850       9.189       0.000   3.4
 2003    5   16    5   57   32.34      45.853       9.097       0.000   2.5
 2003    5   16    9   50   58.59      41.633      13.788       0.000   3.2
 2003    5   16   10   13   49.69      41.654      13.770       0.000   3.1
 2003    5   16   10   29   38.91      41.633      13.848       0.000   2.6
 2003    5   17    4   46   20.86      41.617      13.851       0.000   2.9
 2003    5   17    6   49    2.58      47.217       9.639       0.000   3.7
 2003    5   17    7   44   24.84      38.586      14.726       0.000   3.2
 2003    5   17    9   14   45.94      39.239      16.531       0.000   2.8
 2003    5   17   10   36   40.78      38.578      14.734       0.000   2.6
 2003    5   17   11   49   16.64      47.200       9.617       0.000   2.7
 2003    5   17   12   17   13.59      47.221       9.638       0.000   2.5
 2003    5   17   13   14   10.78      47.230       9.608       0.000   3.8
 2003    5   17   13   35   26.95      47.216       9.614       0.000   2.5
 2003    5   17   13   51   37.27      47.231       9.636       0.000   3.6
 2003    5   17   14   12   53.44      47.071       9.512       0.000   2.7
 2003    5   18   11   29   24.84      41.408      14.379       0.000   2.7
 2003    5   19   16   46   52.50      37.563      15.145       0.000   2.6
 2003    5   20   21   15   49.22      38.696      14.385       0.000   3.6
 2003    5   22    6   51   51.33      38.584      14.730       0.000   2.6
 2003    5   22   11   31   31.41      38.194      15.481       0.000   2.7
 2003    5   24   23   37    8.91      45.985       9.755       0.000   3.8
 2003    5   24   23   37   51.09      45.988       9.758       0.000   3.5
 2003    5   25    1   36    9.14      41.652      13.868       0.000   2.5
 2003    5   25    4   45    7.03      38.175      15.045       0.000   2.7
 2003    5   25   11   15   10.55      45.987       9.742       0.000   2.9
 2003    5   25   14   27   39.38      44.392       9.425       0.000   2.6
 2003    5   26    9   49    2.58      41.644      13.725       0.000   3.0
 2003    5   27    2   37   40.55      41.641      13.778       0.000   2.8
 2003    5   27    4   39   40.08      41.657      13.781       0.000   3.1
 2003    5   27   20   39   47.11      44.688       9.861       0.000   3.0
 2003    5   28   11   39   26.02      41.638      13.721       0.000   3.2
 2003    5   28   12   12   18.28      41.692      13.704       0.000   2.5
 2003    5   28   12   16   10.31      41.661      13.729       0.000   2.7
 2003    5   28   18   49   23.67      41.646      13.761       0.000   3.2
 2003    5   29   15    5   58.59      45.382      11.633       0.000   2.6
 2003    6    1    2   26    4.45      41.646      13.793       0.000   2.5
 2003    6    2   14   14   28.36      44.711      10.134       0.000   3.1
 2003    6    3    0   40   15.23      41.662      13.783       0.000   3.0
 2003    6    3    3   29   31.88      41.863      15.679       0.000   2.7
 2003    6    3   21   12   39.38      43.018      15.834       0.000   2.8
 2003    6    4   11   49    6.09      43.018      15.831       0.000   2.5
 2003    6    4   12   50   48.05      43.066      15.698       0.000   2.5
 2003    6    4   18   23    1.64      43.071      15.697       0.000   2.7
 2003    6    5   12   12   28.83      41.979      15.650       0.000   2.8
 2003    6    5   22   46   10.31      42.230      13.464       0.000   4.4
 2003    6    5   22   50    2.34      42.217      13.454       0.000   2.8
 2003    6    5   22   52    8.91      42.229      13.472       0.000   3.5
 2003    6    5   22   54   36.56      42.085      13.582       0.000   2.7
 2003    6    5   23    1    6.80      42.236      13.473       0.000   2.7
 2003    6    5   23    4   16.64      42.219      13.447       0.000   3.0
 2003    6    5   23    8   19.22      42.212      13.456       0.000   2.5
 2003    6    5   23   22   44.06      42.080      13.539       0.000   2.6
 2003    6    6    0   38   19.22      42.203      13.478       0.000   2.5
 2003    6    6    3   32   31.17      42.296      13.303       0.000   2.7
 2003    6    6   16    0   17.58      41.974      15.654       0.000   2.5
 2003    6    6   23   21    9.14      36.867      14.730       0.000   2.8
 2003    6    6   23   32   13.59      42.296      13.300       0.000   2.5
 2003    6    6   23   45   56.25      38.800      15.976       0.000   2.5
 2003    6    7    1   48   37.97      41.539      13.543       0.000   2.9
 2003    6    7   17   28   53.20      42.243      13.407       0.000   3.1
 2003    6    7   18    8   57.89      42.222      13.418       0.000   2.8
 2003    6    8    3   20   44.53      42.232      13.424       0.000   2.7
 2003    6    8    4   14   31.88      42.235      13.398       0.000   2.6
 2003    6    9    0    0   42.19      38.581      14.186       0.000   3.2
 2003    6    9   10   10   50.39      42.232      13.466       0.000   4.0
 2003    6    9   11   56    7.97      42.236      13.490       0.000   2.5
 2003    6   10    1    6    5.62      42.317      13.508       0.000   2.5
 2003    6   11   21   56   46.64      42.309      13.450       0.000   2.9
 2003    6   11   21   58   21.56      42.321      13.443       0.000   2.7
 2003    6   12    4   55    8.20      38.580      14.191       0.000   2.7
 2003    6   13    2   55   36.33      38.373      13.883       0.000   2.5
 2003    6   13   10   16   27.89      38.371      13.887       0.000   2.5
 2003    6   13   11    0   24.61      38.380      13.915       0.000   2.6
 2003    6   13   15   34   16.64      38.405      13.926       0.000   3.8
 2003    6   13   20   44    0.23      38.371      13.885       0.000   3.0
 2003    6   14    7    2   24.14      43.924       9.786       0.000   2.9
 2003    6   14    7    4    9.61      43.922       9.798       0.000   2.8
 2003    6   14    7   23   19.22      38.435      13.927       0.000   3.1
 2003    6   14    7   52   40.55      43.926       9.766       0.000   2.7
 2003    6   14   18    7   44.06      38.911      11.991       0.000   2.7
 2003    6   14   19   17   31.17      39.206      17.006       0.000   2.5
 2003    6   14   22   51   26.72      38.506      12.725       0.000   2.6
 2003    6   15   16   28    3.98      40.722      15.450       0.000   2.7
 2003    6   15   19   43   32.11      38.458      13.911       0.000   2.5
 2003    6   16    7   44   14.30      44.634       9.331       0.000   2.8
 2003    6   16    7   56   11.48      43.603      12.031       0.000   2.5
 2003    6   16   11   43    7.50      39.192      17.022       0.000   2.6
 2003    6   19    7    1   31.41      42.208      13.464       0.000   2.9
 2003    6   20   14   24   50.62      39.058      17.253       0.000   2.6
 2003    6   21    7   46   41.95      38.277      15.322       0.000   3.1
 2003    6   21    7   53   54.38      38.235      15.320       0.000   2.6
 2003    6   22    3   32   31.17      44.781       9.272       0.000   2.7
 2003    6   22    3   34   27.19      44.849       9.200       0.000   2.8
 2003    6   23   10   34   23.67      39.299      16.849       0.000   2.6
 2003    6   24   20   48   34.45      41.637      13.808       0.000   2.6
 2003    6   25    2   12    0.70      40.263      14.984       0.000   2.6
 2003    6   25   22   37   33.52      42.387      15.022       0.000   2.6
 2003    6   27    0   23   33.28      38.397      13.950       0.000   2.6
 2003    6   28   23   19   55.31      37.866      16.099       0.000   3.1
 2003    6   29    0   57   28.83      41.624      13.800       0.000   2.5
 2003    6   29   23   32    3.05      45.747       6.591       0.000   2.5
 2003    6   30   15   27   14.77      41.640      13.848       0.000   3.3
 2003    6   30   15   58   32.11      41.654      13.838       0.000   3.0
 2003    7    1    1   21   33.75      37.247      14.731       0.000   2.5
 2003    7    3    2   28   11.02      44.553      10.339       0.000   2.6
 2003    7    3   18    7   12.42      41.689      13.817       0.000   3.3
 2003    7    4    8   20   48.05      44.731       9.395       0.000   2.5
 2003    7    5    2   14   17.81      43.327      11.991       0.000   2.9
 2003    7    5    2   58   46.17      43.323      11.998       0.000   2.6
 2003    7    5   14   56    7.97      43.329      11.996       0.000   2.5
 2003    7    6    1   40   32.81      41.631      13.803       0.000   3.0
 2003    7    8   18    4    2.58      41.762      13.700       0.000   3.1
 2003    7    9    2   15    0.00      38.104      13.723       0.000   2.7
 2003    7    9    3   22   40.55      40.849      17.734       0.000   3.0
 2003    7    9    4   14   21.33      43.332      11.988       0.000   3.2
 2003    7   10    5   41   43.12      40.802      17.638       0.000   3.2
 2003    7   10   10    6   16.17      40.815      17.648       0.000   3.0
 2003    7   10   23   10   15.23      39.873      16.138       0.000   2.8
 2003    7   11    6   31   17.34      40.807      17.723       0.000   3.6
 2003    7   11   18   58   32.11      36.136      14.430       0.000   3.3
 2003    7   11   23   22   54.61      38.678      14.853       0.000   2.6
 2003    7   12    9   20   55.08      41.663      13.823       0.000   3.0
 2003    7   12   14   14    7.27      38.672      14.864       0.000   2.9
 2003    7   13    2   12   11.25      36.142      14.427       0.000   2.6
 2003    7   13    4    4   30.70      36.102      14.496       0.000   2.9
 2003    7   13   13   29   38.91      44.015       9.883       0.000   2.6
 2003    7   13   18    1   34.92      36.141      14.437       0.000   3.0
 2003    7   15    0    1   13.83      37.783      14.641       0.000   2.6
 2003    7   15    3   26   53.67      44.455       7.201       0.000   2.7
 2003    7   15   20    8   29.77      41.805      14.093       0.000   2.5
 2003    7   15   21   57    7.73      41.798      14.056       0.000   2.9
 2003    7   17    0   28   28.59      41.797      13.994       0.000   2.7
 2003    7   17    3    8    5.16      41.808      14.000       0.000   2.5
 2003    7   18    1   45   59.77      40.604      15.882       0.000   2.9
 2003    7   18    7   52    8.91      38.502      13.714       0.000   2.7
 2003    7   18   23   29   24.84      41.797      13.991       0.000   3.4
 2003    7   19    1    0   59.77      41.831      14.045       0.000   2.6
 2003    7   19    8   25   53.91      37.383      14.826       0.000   3.2
 2003    7   19   10   13   49.69      38.150      12.492       0.000   2.9
 2003    7   19   10   16   48.98      38.155      12.446       0.000   2.5
 2003    7   19   15    3    9.84      37.386      14.827       0.000   3.2
 2003    7   20    4   11   32.58      42.503      12.916       0.000   2.9
 2003    7   20   10   21   44.30      37.491      15.922       0.000   2.5
 2003    7   20   11   13   56.72      37.368      16.100       0.000   2.6
 2003    7   20   21    3   20.39      44.483       7.140       0.000   4.2
 2003    7   20   21   19   51.80      44.478       7.141       0.000   2.5
 2003    7   20   22    2   45.23      44.476       7.178       0.000   3.0
 2003    7   20   22   49   20.16      44.457       7.152       0.000   2.5
 2003    7   20   23   47   41.72      44.476       7.148       0.000   2.9
 2003    7   21    1   48    6.33      44.484       7.134       0.000   2.5
 2003    7   21   18   56   15.00      37.791      14.631       0.000   2.9
 2003    7   21   22   56    0.94      44.476       7.144       0.000   2.6
 2003    7   23    6   53   15.70      41.790      14.056       0.000   2.6
 2003    7   24    8    7    5.39      38.328      14.379       0.000   3.2
 2003    7   24    9   18   27.42      38.316      14.367       0.000   2.9
 2003    7   24   13    4   41.25      38.378      14.358       0.000   2.5
 2003    7   24   18   33   34.45      38.792      16.734       0.000   2.6
 2003    7   26    6    7   44.06      38.483      13.709       0.000   2.5
 2003    7   27    4    4   51.80      37.591      15.187       0.000   2.5
 2003    7   27    4   50   33.98      39.794      16.229       0.000   2.6
 2003    7   27   16   43    0.47      38.786      16.522       0.000   2.5
 2003    7   29   18   52   54.61      45.626      12.493       0.000   3.0
 2003    7   29   18   58   53.20      45.617      12.569       0.000   3.0
 2003    7   30    9   47   38.20      37.622      15.280       0.000   2.6
 2003    7   30   10    2    3.05      46.577      14.675       0.000   2.8
 2003    7   30   10   18   55.55      46.577      14.683       0.000   2.5
 2003    7   30   14   13   14.53      46.581      14.682       0.000   3.0
 2003    7   30   18   24   15.47      46.566      14.683       0.000   2.9
 2003    7   31    2   12   32.34      40.633      15.918       0.000   2.7
 2003    7   31   10    1   10.31      46.581      14.679       0.000   2.5
 2003    7   31   13    0   28.12      37.636      14.964       0.000   2.5
 2003    8    1    0   33   55.55      37.643      14.944       0.000   3.3
 2003    8    1   23   58   14.53      41.641      13.775       0.000   3.3
 2003    8    2    2   18   41.48      41.640      13.872       0.000   2.8
 2003    8    2    7    6   58.36      41.630      13.762       0.000   2.6
 2003    8    2    8   39   26.02      38.432      13.820       0.000   2.6
 2003    8    2   13   30    0.00      37.880      17.017       0.000   2.7
 2003    8    2   13   53    1.64      37.882      17.001       0.000   3.5
 2003    8    2   16   25    4.69      37.884      16.981       0.000   2.5
 2003    8    2   17   54   54.14      37.905      17.047       0.000   2.6
 2003    8    3   17   14   17.81      38.251      12.250       0.000   2.6
 2003    8    4    2   22   33.52      41.640      13.778       0.000   2.7
 2003    8    6    3   10   32.81      37.894      17.053       0.000   3.9
 2003    8    6    3   16   20.86      37.910      17.053       0.000   2.8
 2003    8    6    4   50   55.08      37.899      17.065       0.000   3.0
 2003    8    6    5   18    9.84      37.905      17.049       0.000   3.1
 2003    8    6   12   15    7.03      37.884      17.082       0.000   2.7
 2003    8    8   15   40   46.88      41.453      15.936       0.000   2.9
 2003    8    8   20   15    0.00      44.146      11.615       0.000   3.4
 2003    8    8   21   20   12.89      44.167      11.595       0.000   2.8
 2003    8    9    8   42   56.95      36.846      14.657       0.000   3.0
 2003    8    9   10   30   42.19      44.233      11.705       0.000   2.5
 2003    8   10    9   26   32.58      41.440      15.923       0.000   2.5
 2003    8   10   11   38   43.83      42.215      13.450       0.000   3.6
 2003    8   10   11   42   56.95      37.647      14.945       0.000   2.8
 2003    8   10   12   16   10.31      42.241      13.477       0.000   2.5
 2003    8   10   23   17   48.75      38.450      13.529       0.000   3.2
 2003    8   10   23   37   30.00      42.193      13.364       0.000   2.5
 2003    8   11    8    4   37.73      38.288      15.059       0.000   2.5
 2003    8   11    9   55   11.72      46.506       9.564       0.000   2.8
 2003    8   11   11   10   15.23      42.206      13.453       0.000   2.8
 2003    8   12    7   21   44.30      41.701      13.810       0.000   2.6
 2003    8   12   20   49    6.09      43.943       6.279       0.000   3.2
 2003    8   13    0   45   42.19      38.309      13.313       0.000   2.6
 2003    8   13    4   18   55.55      38.203      12.727       0.000   2.7
 2003    8   14    0   29    0.23      47.073       9.726       0.000   2.5
 2003    8   19   18   51   19.69      44.165      11.659       0.000   2.8
 2003    8   20    9   38   19.22      44.055      11.904       0.000   2.7
 2003    8   20   11   53   19.22      41.828      12.485       0.000   2.5
 2003    8   21   19   15   24.61      37.679      14.934       0.000   2.8
 2003    8   21   19   23   19.22      37.685      14.943       0.000   4.5
 2003    8   21   19   43   53.20      37.578      15.052       0.000   3.4
 2003    8   21   19   46   10.31      37.672      14.935       0.000   2.7
 2003    8   21   19   48    6.33      38.146      14.484       0.000   2.7
 2003    8   21   19   50   44.53      37.678      14.970       0.000   2.6
 2003    8   21   20   46   17.34      37.569      15.051       0.000   2.5
 2003    8   21   21   20   33.98      37.680      14.940       0.000   2.6
 2003    8   22    0   51    9.14      38.145      14.483       0.000   2.6
 2003    8   22    0   52   33.52      37.799      14.798       0.000   2.8
 2003    8   22    0   56   46.64      37.683      14.938       0.000   3.9
 2003    8   22    0   59   24.84      37.617      14.976       0.000   2.5
 2003    8   22    1   26   18.52      37.620      14.988       0.000   2.8
 2003    8   22    2    8   19.22      41.812      13.999       0.000   3.2
 2003    8   22    8   45   45.70      37.664      14.962       0.000   2.5
 2003    8   22    9   17    3.05      46.199      14.135       0.000   2.8
 2003    8   22   11   58   35.62      37.682      14.948       0.000   2.5
 2003    8   22   13    9    4.92      46.185      11.096       0.000   3.1
 2003    8   22   13   43   32.11      38.150      14.497       0.000   3.5
 2003    8   22   19   18   23.91      37.994      14.552       0.000   2.6
 2003    8   22   19   37   22.97      41.812      13.993       0.000   4.8
 2003    8   22   21   40    4.69      37.998      14.539       0.000   3.1
 2003    8   22   21   57   28.83      41.810      14.007       0.000   3.2
 2003    8   22   22   43   42.66      38.058      14.554       0.000   3.4
 2003    8   23    2   43   49.69      41.836      13.997       0.000   3.3
 2003    8   23    2   48   23.91      41.912      14.040       0.000   3.3
 2003    8   23    5    0   56.25      37.698      14.935       0.000   2.7
 2003    8   23    6   30   14.06      38.151      14.507       0.000   2.6
 2003    8   23    6   48    9.84      41.863      14.062       0.000   3.3
 2003    8   23    7   20   30.47      41.867      14.043       0.000   2.6
 2003    8   23    8   43    7.50      37.720      14.930       0.000   2.5
 2003    8   23   17   32   55.78      41.773      13.954       0.000   2.5
 2003    8   24    1   52   30.00      38.028      14.431       0.000   3.1
 2003    8   24   14   41    0.94      40.727      15.452       0.000   2.5
 2003    8   25    0   54   40.08      41.837      14.051       0.000   3.1
 2003    8   25    1   36   30.23      41.709      14.242       0.000   2.9
 2003    8   25    9   45   31.64      38.015      14.433       0.000   2.5
 2003    8   26   21   56   36.09      38.551      12.895       0.000   3.6
 2003    8   26   22   18   13.36      38.559      12.894       0.000   4.4
 2003    8   26   22   24   22.50      38.558      12.906       0.000   3.8
 2003    8   26   22   35    5.86      38.585      12.875       0.000   2.6
 2003    8   27    0   34    6.09      38.615      12.924       0.000   2.5
 2003    8   27    1    8   22.73      38.532      12.950       0.000   2.6
 2003    8   27    2   15   10.55      38.553      12.920       0.000   3.0
 2003    8   27   10   25   25.78      38.532      12.942       0.000   3.0
 2003    8   28    8   57   42.89      45.137      11.222       0.000   2.6
 2003    8   28   10   55   29.30      38.578      12.593       0.000   3.4
 2003    8   28   11   30    7.03      41.705      13.955       0.000   3.5
 2003    8   28   12    9   29.53      38.588      12.591       0.000   3.8
 2003    8   28   13    5   33.98      38.572      12.591       0.000   2.6
 2003    8   28   13    7   40.55      38.564      12.562       0.000   2.6
 2003    8   28   13   17   10.08      38.575      12.593       0.000   2.5
 2003    8   29    1    5   33.98      37.682      14.967       0.000   2.5
 2003    8   29    1   32   59.30      37.104      13.461       0.000   2.5
 2003    8   29    2   15    0.00      38.571      12.896       0.000   2.6
 2003    8   29    8   16   34.92      37.997      12.193       0.000   2.8
 2003    8   29   17   41   43.12      41.224      17.198       0.000   3.0
 2003    8   30    1   35    5.86      41.708      14.231       0.000   3.2
 2003    8   30   19    5   23.44      37.892      15.161       0.000   2.7
 2003    8   30   20    0   24.61      38.312      13.310       0.000   2.8
 2003    8   30   20   37   51.09      38.554      12.899       0.000   2.8
 2003    8   31   12   25   18.75      38.576      12.595       0.000   2.6
 2003    9    1   10   29   17.81      38.588      12.883       0.000   2.5
 2003    9    2    3   51   30.23      44.235      11.472       0.000   2.6
 2003    9    2    7   15   45.70      44.233      11.477       0.000   2.6
 2003    9    2   13   38   36.80      37.316      14.847       0.000   3.6
 2003    9    2   14   28   32.11      37.318      14.854       0.000   2.5
 2003    9    2   17   41   32.58      37.333      14.840       0.000   2.5
 2003    9    3    6   46   56.02      40.326      17.778       0.000   3.1
 2003    9    3    7    0   59.77      40.325      17.791       0.000   2.7
 2003    9    3   19   50   23.44      38.525      12.950       0.000   3.4
 2003    9    4    5   10   57.42      37.316      14.831       0.000   4.7
 2003    9    4   17   13   46.17      41.478      13.591       0.000   2.9
 2003    9    4   18    0   31.64      41.472      13.594       0.000   2.8
 2003    9    4   20   39   15.47      38.612      13.003       0.000   2.8
 2003    9    5    5    5   41.02      38.594      12.887       0.000   2.7
 2003    9    5   12   23   33.28      42.217      13.460       0.000   3.1
 2003    9    5   15   27   35.86      42.216      13.454       0.000   2.6
 2003    9    5   15   44    7.27      42.216      13.451       0.000   2.7
 2003    9    6   13   45   49.22      38.829      16.763       0.000   3.1
 2003    9    6   18   36   54.84      37.378      14.735       0.000   3.6
 2003    9    6   21   40   15.23      37.461      14.693       0.000   2.7
 2003    9    7    3   40   57.42      41.458      13.610       0.000   2.7
 2003    9    7    3   54   50.62      41.225      17.202       0.000   2.8
 2003    9    7   14   22   12.42      40.704      15.749       0.000   2.5
 2003    9    8    8    7   15.94      38.803      16.737       0.000   2.8
 2003    9   10    7   15    3.52      42.214      13.452       0.000   2.7
 2003    9   11    2    7   37.03      39.622      16.589       0.000   2.9
 2003    9   11    2   26   15.00      39.612      16.584       0.000   2.9
 2003    9   12   23   32   13.59      42.106      13.538       0.000   2.6
 2003    9   12   23   42   56.95      41.990      14.321       0.000   3.0
 2003    9   12   23   45   24.61      39.916      16.080       0.000   2.5
 2003    9   12   23   56   29.06      41.969      13.493       0.000   3.6
 2003    9   13    0   43   56.72      41.928      13.478       0.000   3.0
 2003    9   13    2   59   28.36      41.970      13.526       0.000   2.9
 2003    9   13    3   19    9.61      41.969      13.512       0.000   2.8
 2003    9   13    3   52   22.97      41.983      13.518       0.000   3.9
 2003    9   13    3   57   39.38      41.977      13.529       0.000   3.2
 2003    9   13    4    5   23.44      41.971      13.551       0.000   3.1
 2003    9   13    4   38   15.70      41.997      13.506       0.000   3.3
 2003    9   13    5   35    2.34      41.972      13.525       0.000   2.8
 2003    9   13    6   15   49.22      41.961      13.512       0.000   2.7
 2003    9   13   22   28   56.72      41.770      15.641       0.000   2.7
 2003    9   14   10    1   20.86      41.513      13.064       0.000   3.2
 2003    9   14   23   52    5.39      45.745      14.145       0.000   2.5
 2003    9   15   15    5   16.41      38.410      14.685       0.000   3.2
 2003    9   16    3   46   24.38      38.139      15.246       0.000   3.0
 2003    9   16    4    2   13.59      38.155      15.243       0.000   2.7
 2003    9   16    8   33   59.06      38.106      15.245       0.000   2.7
 2003    9   16   16   39   50.62      42.707      13.312       0.000   2.5
 2003    9   16   20   40    8.20      41.620      13.903       0.000   4.0
 2003    9   18   11   10   36.33      41.993      13.510       0.000   2.5
 2003    9   19    1   15   35.16      37.720      15.116       0.000   2.9
 2003    9   19    1   28   25.08      37.718      15.127       0.000   3.2
 2003    9   19    7   59   31.88      37.707      15.123       0.000   3.0
 2003    9   19   21   45   10.55      37.502      14.965       0.000   3.2
 2003    9   20   12   50   58.59      37.498      14.946       0.000   2.9
 2003    9   21    7   27   21.80      45.744      14.137       0.000   2.6
 2003    9   21   17   21   40.78      41.474      13.459       0.000   2.7
 2003    9   21   17   38   54.38      41.467      13.455       0.000   3.0
 2003    9   21   20   21    9.14      41.425      13.457       0.000   2.8
 2003    9   22    1   31   45.47      42.992      12.875       0.000   2.6
 2003    9   23    4   14   42.42      37.523      14.856       0.000   2.5
 2003    9   23   19   57   35.86      38.594      14.505       0.000   3.3
 2003    9   24    4    8   22.73      38.560      14.517       0.000   4.0
 2003    9   24    9   24   15.47      42.775      13.586       0.000   2.7
 2003    9   25   16   14   21.33      41.873      14.031       0.000   2.8
 2003    9   26    1   36   19.69      44.623      12.013       0.000   3.1
 2003    9   26    1   52   40.55      39.821      16.019       0.000   2.5
 2003    9   26    7   37   22.97      44.624      11.990       0.000   2.9
 2003    9   26   12   35    9.38      44.607      11.988       0.000   2.5
 2003    9   26   15   50   58.59      44.212       9.660       0.000   3.7
 2003    9   26   16   28    3.98      44.232       9.653       0.000   2.5
 2003    9   26   20   35   55.08      41.666      13.471       0.000   2.5
 2003    9   27    0   27   25.31      41.652      13.487       0.000   4.0
 2003    9   27    1    7   51.09      38.016      14.385       0.000   2.7
 2003    9   27    1   35   26.95      41.632      13.496       0.000   2.9
 2003    9   27   15   14   24.84      37.246      14.708       0.000   2.6
 2003    9   27   16   13   28.59      38.388      14.695       0.000   2.5
 2003    9   27   18    1   34.92      44.218       9.666       0.000   2.5
 2003    9   28    6   46   45.47      41.675      13.473       0.000   2.6
 2003    9   28    8   17   38.20      41.202      13.721       0.000   2.5
 2003    9   28    9   22    8.91      41.219      13.757       0.000   2.6
 2003    9   28   10   23   40.31      41.192      13.911       0.000   2.5
 2003    9   29   23   53   19.22      37.889      17.062       0.000   3.9
 2003    9   30    1   23   40.31      37.898      17.041       0.000   3.1
 2003    9   30    4   29   38.91      37.903      17.056       0.000   2.7
 2003    9   30    4   29   49.45      44.198       9.683       0.000   2.6
 2003    9   30    7   38   57.89      38.393      13.951       0.000   3.1
 2003    9   30   11   35   33.98      37.907      17.048       0.000   3.0
 2003   10    1    1   35   37.50      44.561      12.151       0.000   2.8
 2003   10    1    4   41   15.00      44.557      12.127       0.000   3.0
 2003   10    1    4   44   24.84      44.566      12.191       0.000   2.8
 2003   10    1    8   56   50.16      44.530      12.144       0.000   3.0
 2003   10    1    9   59   56.48      44.539      12.175       0.000   3.2
 2003   10    2    5   30   28.12      38.392      13.939       0.000   3.9
 2003   10    2    5   32    3.05      38.226      13.420       0.000   2.7
 2003   10    2    5   45   35.16      38.299      13.989       0.000   2.6
 2003   10    2    5   57   32.34      38.292      13.987       0.000   2.7
 2003   10    2    6   13    0.47      38.329      13.894       0.000   2.7
 2003   10    2    6   22   40.55      38.367      13.967       0.000   2.5
 2003   10    2    9   24   26.02      38.359      13.964       0.000   2.8
 2003   10    3    7   25   46.88      38.950      14.859       0.000   2.7
 2003   10    3   20    9   11.95      42.889      13.284       0.000   2.9
 2003   10    4    4    1   41.95      38.367      13.966       0.000   2.8
 2003   10    4    4   18   13.36      38.359      13.967       0.000   3.1
 2003   10    4    5   19   34.22      38.356      13.960       0.000   3.1
 2003   10    4    9   25   39.84      45.082       7.828       0.000   4.5
 2003   10    4    9   49   55.31      45.059       7.852       0.000   2.5
 2003   10    4   10   49    9.61      41.656      13.944       0.000   3.1
 2003   10    4   11    2   10.08      41.653      14.029       0.000   3.5
 2003   10    4   14   21    9.14      41.688      14.047       0.000   2.5
 2003   10    4   21   15    7.03      45.073       7.848       0.000   2.5
 2003   10    4   21   29   10.78      38.369      13.982       0.000   2.6
 2003   10    4   21   47   48.75      41.664      13.936       0.000   3.3
 2003   10    4   22    4   51.80      41.657      13.938       0.000   2.7
 2003   10    4   22    7   40.55      41.649      13.923       0.000   3.1
 2003   10    4   22   20   51.56      41.657      13.953       0.000   2.7
 2003   10    5   20   39   36.56      45.092       7.854       0.000   2.7
 2003   10    6    2   45   24.61      41.617      14.055       0.000   2.8
 2003   10    6    4   27   53.44      42.259      13.436       0.000   2.7
 2003   10    6    5   53   40.31      38.368      13.943       0.000   2.6
 2003   10    6   10   17   52.27      42.772      13.589       0.000   2.9
 2003   10    6   10   40   53.91      42.787      13.591       0.000   2.6
 2003   10    6   22   16   48.98      45.210       7.836       0.000   2.6
 2003   10    7   14    9   11.95      46.554       7.878       0.000   2.6
 2003   10    8    9   17   55.78      42.558      13.404       0.000   3.4
 2003   10    8   19   25   36.33      38.015      15.774       0.000   2.8
 2003   10    8   19   43   53.20      38.009      15.817       0.000   2.5
 2003   10    8   20   18    9.84      38.000      15.824       0.000   3.7
 2003   10   11    8    2   52.27      41.685      15.972       0.000   3.1
 2003   10   11   20   19   44.77      44.551      10.257       0.000   2.9
 2003   10   14    7   19    6.09      37.491      15.169       0.000   2.7
 2003   10   15    1   23   40.31      46.149      12.539       0.000   3.5
 2003   10   15    1   24   33.05      41.644      13.465       0.000   2.5
 2003   10   15    1   41   46.64      46.157      12.521       0.000   3.9
 2003   10   15    1   42    7.73      46.173      12.523       0.000   3.2
 2003   10   15    3    4    2.58      46.172      12.496       0.000   3.3
 2003   10   15    4   11   11.48      46.166      12.515       0.000   2.5
 2003   10   15    4   46   20.86      46.148      12.550       0.000   2.5
 2003   10   15    6   15   49.22      39.595      17.748       0.000   2.6
 2003   10   16    0    4    2.58      46.178      12.529       0.000   2.6
 2003   10   16   18   20   23.44      37.508      14.948       0.000   2.9
 2003   10   18   13   40   43.36      44.620      12.000       0.000   2.5
 2003   10   18   13   43   32.11      44.731      11.972       0.000   2.6
 2003   10   19    5   42   56.95      44.285      10.587       0.000   2.6
 2003   10   19    9    6   30.23      44.282      10.579       0.000   2.8
 2003   10   21    4   58   39.14      36.801      16.101       0.000   2.7
 2003   10   21   10   36   51.33      38.036      12.822       0.000   2.6
 2003   10   21   19   10    8.20      43.057       9.345       0.000   3.5
 2003   10   22    0   56   15.00      43.045       9.354       0.000   2.9
 2003   10   22    1    1   52.50      43.042       9.350       0.000   2.9
 2003   10   22    9    4    2.58      43.074       9.396       0.000   2.5
 2003   10   22    9   48   20.39      43.063       9.395       0.000   3.0
 2003   10   22   23   25   53.91      44.361      14.101       0.000   2.7
 2003   10   23    0   58    0.47      37.586      15.954       0.000   4.2
 2003   10   23    1   15   45.70      37.569      15.923       0.000   2.6
 2003   10   23    1   48   48.52      37.449      15.922       0.000   2.9
 2003   10   23    2    3   23.91      37.453      15.928       0.000   2.6
 2003   10   23    4   11   11.48      37.422      15.929       0.000   2.5
 2003   10   23    5   59   38.91      44.366      14.094       0.000   2.7
 2003   10   23    8   10   46.88      37.244      15.531       0.000   3.0
 2003   10   23   10   52   30.00      37.591      15.932       0.000   2.7
 2003   10   24    0   16   20.86      37.604      15.942       0.000   3.7
 2003   10   24    0   21   37.27      37.607      15.929       0.000   2.9
 2003   10   24    2   17   48.75      37.581      15.945       0.000   2.7
 2003   10   24    5   43   39.14      37.582      15.955       0.000   2.7
 2003   10   24    6   15   49.22      43.047       9.337       0.000   2.9
 2003   10   24    7   48   16.88      37.388      14.834       0.000   2.8
 2003   10   24   12   17   13.59      40.269      17.781       0.000   2.9
 2003   10   25    6   56   36.09      40.734      15.505       0.000   3.1
 2003   10   25    9   49   44.77      40.741      15.503       0.000   2.5
 2003   10   25   13   16   48.98      38.953      14.860       0.000   3.8
 2003   10   25   15   21   47.81      40.737      15.498       0.000   3.2
 2003   10   25   15   50   26.95      44.618       9.484       0.000   3.3
 2003   10   26    2   35   33.98      37.389      14.828       0.000   4.2
 2003   10   26    5   27   18.28      40.725      15.455       0.000   2.5
 2003   10   26    6    5   37.50      37.361      14.833       0.000   3.0
 2003   10   26    6   55   53.91      37.363      14.852       0.000   2.7
 2003   10   26    7   59   42.42      37.361      14.831       0.000   2.6
 2003   10   26   11    0   45.70      37.389      14.834       0.000   2.5
 2003   10   26   11    3    2.81      37.392      14.811       0.000   3.0
 2003   10   26   14    6   23.20      37.409      14.817       0.000   2.7
 2003   10   26   20    2   20.62      37.382      14.822       0.000   3.0
 2003   10   26   22   17   41.72      44.558      10.692       0.000   2.8
 2003   10   27   10   18    2.81      44.300      10.649       0.000   2.5
 2003   10   28   15   39   43.59      41.532      14.022       0.000   2.5
 2003   10   29    1   55   18.75      41.424      13.455       0.000   2.5
 2003   10   29   13   52   40.55      41.453      13.461       0.000   3.0
 2003   10   29   19   37   33.52      44.606       9.489       0.000   5.0
 2003   10   30   14    0   14.06      44.603       9.426       0.000   2.6
 2003   10   30   20   35   44.53      36.792      16.142       0.000   2.5
 2003   10   31    0   54   50.62      41.559      14.065       0.000   2.6
 2003   10   31    4   52   30.00      36.291      15.057       0.000   2.7
 2003   10   31    9   30   24.61      37.832      14.956       0.000   2.7
 2003   10   31   13   54   26.02      46.188      12.514       0.000   4.9
 2003   10   31   14    7    5.39      46.228      12.515       0.000   3.2
 2003   10   31   14   11    7.97      46.147      12.632       0.000   3.7
 2003   10   31   15   59   45.94      46.025      12.917       0.000   2.5
 2003   10   31   17   21    9.14      46.149      12.531       0.000   3.4
 2003   10   31   18   51   51.33      46.192      12.495       0.000   2.5
 2003   11    1    2    7   58.12      46.191      12.497       0.000   2.5
 2003   11    1    7   21    2.11      44.608       9.498       0.000   3.0
 2003   11    1    9   38   29.77      46.169      12.532       0.000   2.8
 2003   11    1    9   52   22.97      46.193      12.526       0.000   2.7
 2003   11    1   18   59   14.30      37.623      15.915       0.000   2.5
 2003   11    1   21   41   50.16      44.552       9.550       0.000   2.9
 2003   11    2   20   53   40.31      41.653      13.785       0.000   2.6
 2003   11    3    2   56   29.06      44.600       9.488       0.000   3.6
 2003   11    3   11   23   15.70      38.402      13.979       0.000   2.5
 2003   11    4    2    2   41.72      37.373      14.740       0.000   3.2
 2003   11    4    8   27   49.92      44.600       9.485       0.000   2.7
 2003   11    4   11   23   15.70      37.376      14.745       0.000   3.4
 2003   11    4   12   31    6.80      37.396      14.703       0.000   3.3
 2003   11    4   13   37   33.52      37.406      14.707       0.000   3.4
 2003   11    4   13   55   50.39      37.422      14.717       0.000   3.0
 2003   11    4   16   45   59.77      37.374      14.739       0.000   2.5
 2003   11    4   17   17   48.75      37.374      14.745       0.000   3.1
 2003   11    4   18    5   37.50      41.518      13.774       0.000   2.5
 2003   11    5    1   16   59.53      37.378      14.727       0.000   3.7
 2003   11    5    1   26    7.97      37.426      14.819       0.000   2.6
 2003   11    5    1   30   52.73      37.399      14.804       0.000   2.6
 2003   11    6   12   31   59.53      38.320      13.422       0.000   2.5
 2003   11    7   15   52    1.88      37.365      14.711       0.000   4.9
 2003   11    7   15   54   18.98      37.435      14.769       0.000   2.5
 2003   11    7   17    3    2.81      38.423      14.023       0.000   2.8
 2003   11    7   18   11   36.09      37.088      14.256       0.000   2.5
 2003   11    7   23   57   53.44      37.361      14.642       0.000   3.0
 2003   11    8    5   51    2.11      37.372      14.688       0.000   3.1
 2003   11    8   12   29    0.23      42.620      12.671       0.000   2.9
 2003   11    8   13   17   20.62      37.375      14.721       0.000   3.0
 2003   11    8   14    7    5.39      46.207      12.542       0.000   2.9
 2003   11    8   14   37   19.45      42.752      12.835       0.000   2.5
 2003   11    8   19   23   29.77      46.208      12.557       0.000   2.6
 2003   11    9    4   44    3.75      42.512      13.291       0.000   2.7
 2003   11    9    9   58   21.56      40.623      15.049       0.000   2.8
 2003   11    9   21   32   31.17      37.408      14.801       0.000   3.2
 2003   11   10    4   16   59.53      42.749      12.827       0.000   3.0
 2003   11   10   21   25   39.84      37.398      14.768       0.000   2.8
 2003   11   10   22   16   38.44      44.194       6.632       0.000   3.1
 2003   11   10   23   45   45.70      44.178       6.633       0.000   3.1
 2003   11   11    1    3    6.33      44.206       6.644       0.000   2.5
 2003   11   11    2   46   59.53      44.229       6.653       0.000   3.3
 2003   11   11    5    3   23.91      44.830       6.593       0.000   2.9
 2003   11   11   13   21    2.11      44.178       6.633       0.000   2.7
 2003   11   11   13   23    8.67      44.170       6.636       0.000   2.7
 2003   11   12   10   25   25.78      44.222       6.663       0.000   2.6
 2003   11   12   22   59   21.33      44.243      10.974       0.000   3.0
 2003   11   13   22    8    1.64      44.471      10.180       0.000   2.5
 2003   11   14   22   51   26.72      37.933      15.108       0.000   2.5
 2003   11   15   13   15   14.06      44.606       9.469       0.000   2.6
 2003   11   15   16   55    8.20      46.402      14.131       0.000   2.6
 2003   11   16    1   32   27.66      37.253      14.603       0.000   2.6
 2003   11   16   18   22   40.55      37.413      14.700       0.000   2.8
 2003   11   16   19   21   44.30      41.605      13.806       0.000   3.1
 2003   11   17    0    5   48.05      41.559      13.752       0.000   2.8
 2003   11   17    1   55   50.39      38.374      13.338       0.000   2.6
 2003   11   17    9   29   52.97      38.188      15.132       0.000   2.8
 2003   11   17    9   41   29.06      38.204      15.195       0.000   2.9
 2003   11   17   10   16    6.80      38.193      15.147       0.000   2.5
 2003   11   17   11   32   24.14      41.606      13.813       0.000   2.7
 2003   11   19   10    2   45.23      46.151      12.525       0.000   4.0
 2003   11   19   10   22   26.48      46.150      12.492       0.000   2.9
 2003   11   19   10   28   35.62      46.146      12.521       0.000   2.5
 2003   11   19   11   12   32.34      38.200      15.136       0.000   2.5
 2003   11   19   11   34   51.80      46.202      12.469       0.000   2.9
 2003   11   19   12   27    4.22      46.144      12.490       0.000   3.2
 2003   11   20    5   42   14.77      46.162      12.550       0.000   2.9
 2003   11   20    5   49   27.19      37.406      14.729       0.000   3.1
 2003   11   21    2   16   45.47      47.310      11.354       0.000   3.0
 2003   11   21    2   45   56.25      47.240      11.346       0.000   2.9
 2003   11   21   12   34   27.19      38.323      13.681       0.000   3.0
 2003   11   22   20    3   45.00      47.540      11.290       0.000   3.8
 2003   11   22   23   25    1.17      47.535      11.302       0.000   2.5
 2003   11   23    9   27   25.31      47.529      11.293       0.000   2.7
 2003   11   23   21   21   26.72      41.971      13.472       0.000   2.6
 2003   11   25   19   42   49.92      42.333      13.240       0.000   2.8
 2003   11   27    4   18   13.36      38.217      15.190       0.000   2.8
 2003   11   27    9    3   30.94      38.796      12.884       0.000   2.6
 2003   11   27   15   34   58.83      37.739      15.144       0.000   2.9
 2003   11   27   19   26   50.16      37.870      15.177       0.000   2.8
 2003   11   28    3   43   14.53      40.531      15.771       0.000   2.5
 2003   11   28   18   29   42.42      47.519      11.303       0.000   2.9
 2003   11   28   19   42   39.38      46.149      12.492       0.000   2.6
 2003   11   28   19   50   55.08      47.534      11.299       0.000   2.6
 2003   11   29    2   57   53.44      37.897      15.152       0.000   2.6
 2003   11   29    4   55    8.20      38.457      13.686       0.000   2.6
 2003   11   29    5   37   19.45      38.459      13.720       0.000   3.1
 2003   11   29    7    7    8.91      46.388      14.146       0.000   2.7
 2003   11   29    8   46   27.89      38.454      13.695       0.000   3.1
 2003   11   29    9   44    7.27      38.454      13.724       0.000   2.6
 2003   11   29   13   32   27.66      43.580       9.067       0.000   2.8
 2003   11   29   14   52   15.94      38.451      13.710       0.000   3.3
 2003   11   30    2   41   22.03      41.641      13.714       0.000   3.6
 2003   11   30    3    7   22.97      41.625      13.812       0.000   2.8
 2003   11   30   10   12   56.95      38.729      14.319       0.000   2.6
 2003   11   30   10   27   53.44      38.717      14.318       0.000   2.5
 2003   11   30   11   59   38.91      41.616      13.799       0.000   2.6
 2003   12    4    1   31   56.02      46.080       7.252       0.000   2.8
 2003   12    4    7   44   35.39      46.099       7.240       0.000   2.5
 2003   12    5   13   42    7.73      37.410      14.811       0.000   2.5
 2003   12    5   13   42    7.73      43.170      12.060       0.000   3.1
 2003   12    5   17   25   22.27      42.575      13.185       0.000   2.6
 2003   12    5   19   50    2.34      44.195      10.980       0.000   2.5
 2003   12    6    1   41   25.55      37.608      15.935       0.000   3.4
 2003   12    6    1   43   32.11      37.590      16.001       0.000   2.6
 2003   12    6    3   51   40.78      37.569      15.886       0.000   3.2
 2003   12    6   12   20   23.44      42.109      13.602       0.000   2.7
 2003   12    6   20   22   12.42      42.790      12.680       0.000   2.5
 2003   12    7   15   15   59.77      46.849      10.764       0.000   2.6
 2003   12    8    4   30   52.73      44.921       9.971       0.000   3.4
 2003   12    8    4   41   57.19      44.922       9.968       0.000   2.9
 2003   12    8    5    4    6.09      44.914       9.991       0.000   2.5
 2003   12    9   14   13   46.17      40.467      15.930       0.000   3.6
 2003   12   10    6    1   13.83      41.036      15.161       0.000   2.5
 2003   12   10   17    5    9.38      44.722      11.649       0.000   2.8
 2003   12   10   18   39   54.14      41.988      15.538       0.000   2.6
 2003   12   11   18    2   59.30      37.994      15.557       0.000   2.5
 2003   12   11   18   10   11.72      37.989      15.551       0.000   2.5
 2003   12   12    0   53   15.70      38.314      13.729       0.000   3.2
 2003   12   13   10   19   16.64      43.179      13.374       0.000   2.7
 2003   12   13   13   13   49.69      43.196      13.404       0.000   2.6
 2003   12   13   17   34   30.70      43.184      13.414       0.000   2.7
 2003   12   13   23   18   30.94      38.348      14.381       0.000   3.0
 2003   12   13   23   51   23.20      38.382      14.346       0.000   2.7
 2003   12   14    4   48   37.97      38.326      13.715       0.000   2.9
 2003   12   14   10   23   19.22      38.353      14.387       0.000   2.9
 2003   12   14   23   50   30.47      44.380       7.224       0.000   3.2
 2003   12   15    7   50   44.53      38.390      14.721       0.000   2.5
 2003   12   15   17   57   11.25      38.035      14.676       0.000   2.7
 2003   12   17    6   39   43.59      36.850      14.765       0.000   2.7
 2003   12   18   16   10   39.84      41.575      13.684       0.000   3.0
 2003   12   18   20   41   53.67      39.400      16.709       0.000   2.8
 2003   12   19    4   31   34.92      37.643      14.954       0.000   3.1
 2003   12   19    7   55    8.20      41.569      13.676       0.000   2.5
 2003   12   19   17   19   34.22      42.718      13.571       0.000   2.6
 2003   12   21    7   28   25.08      46.193      12.535       0.000   3.1
 2003   12   21   11   15   21.09      37.091      15.763       0.000   2.8
 2003   12   21   17    6   33.75      38.857      13.098       0.000   2.5
 2003   12   22   14   46   27.89      37.350      14.754       0.000   3.0
 2003   12   23   12   26   43.12      37.874      15.331       0.000   2.5
 2003   12   24    7   29   28.36      38.249      15.265       0.000   2.8
 2003   12   30   10   12   46.41      37.898      16.371       0.000   2.7
 2003   12   30   11   38    1.64      37.924      16.339       0.000   2.8
 2004    1    1    6   25    8.20      38.253      15.221       0.000   2.8
 2004    1    1   14   28   42.66      43.244      12.030       0.000   3.3
 2004    1    1   14   49   48.28      43.268      12.027       0.000   2.5
 2004    1    1   16   11    0.94      43.272      11.992       0.000   3.4
 2004    1    2   16   44   14.30      41.826      15.910       0.000   2.5
 2004    1    2   20   54   33.05      37.581      15.194       0.000   3.5
 2004    1    3    3    9   40.08      39.441      16.687       0.000   2.9
 2004    1    3   15   37   26.48      37.584      14.308       0.000   2.5
 2004    1    3   18   18    6.33      38.696      14.552       0.000   3.1
 2004    1    4    5   57   53.44      43.241      12.030       0.000   2.5
 2004    1    4   15   16   41.95      42.298      13.422       0.000   2.8
 2004    1    6    0   34   58.83      40.114      16.422       0.000   2.5
 2004    1    6    1   53   43.83      40.109      16.427       0.000   3.4
 2004    1    6    2    1   17.34      37.806      14.029       0.000   3.4
 2004    1    6    2   58   56.72      37.802      13.974       0.000   3.2
 2004    1    6    9   32   20.62      39.806      16.336       0.000   2.7
 2004    1    6   11   16    3.28      46.141      12.788       0.000   2.6
 2004    1    6   13   43   11.02      40.130      16.411       0.000   3.0
 2004    1    6   14   22   44.06      40.118      16.437       0.000   2.7
 2004    1    6   23    2   31.17      38.586      13.445       0.000   2.7
 2004    1    7    3   55   53.91      38.677      14.568       0.000   4.6
 2004    1    7    7    4   30.70      37.922      13.454       0.000   2.8
 2004    1    7    7   30   10.55      38.670      14.609       0.000   2.5
 2004    1    7    7   38    5.16      37.927      13.455       0.000   3.6
 2004    1    7    8   43   28.59      38.676      14.556       0.000   2.5
 2004    1    7   11   54   11.95      37.927      13.444       0.000   3.6
 2004    1    7   14    9   43.59      38.676      14.547       0.000   2.7
 2004    1    9    6   44   28.36      37.919      13.462       0.000   3.2
 2004    1    9    7   49   41.25      38.461      13.855       0.000   2.6
 2004    1    9   14   33   27.42      38.459      13.857       0.000   3.2
 2004    1   10    7   19   27.19      42.721      13.570       0.000   2.7
 2004    1   11   11   34   51.80      38.676      14.584       0.000   3.5
 2004    1   12    4   59   21.33      38.678      14.571       0.000   2.7
 2004    1   13   10    5   12.89      44.636      10.368       0.000   2.7
 2004    1   13   15   17   45.23      37.915      13.447       0.000   2.6
 2004    1   14   18   51   40.78      37.921      15.554       0.000   2.5
 2004    1   14   18   56    4.45      37.920      15.545       0.000   2.6
 2004    1   14   20   24   18.98      46.557      14.221       0.000   3.3
 2004    1   14   20   58   35.62      46.553      14.211       0.000   3.0
 2004    1   14   21   11   25.55      45.244      12.444       0.000   2.5
 2004    1   14   22   18   13.36      46.542      14.215       0.000   3.2
 2004    1   15    0   29   21.33      46.495      14.316       0.000   2.7
 2004    1   16    0   17   13.59      43.374      13.855       0.000   2.6
 2004    1   16   21   40   25.78      42.794      16.234       0.000   2.6
 2004    1   19   10   40   43.36      39.767      16.126       0.000   3.1
 2004    1   19   12   28   49.69      37.922      15.548       0.000   2.5
 2004    1   19   13   53   54.38      39.779      16.129       0.000   2.9
 2004    1   21    5   50   51.56      39.823      16.101       0.000   2.7
 2004    1   21   22   35   16.41      37.306      14.712       0.000   2.9
 2004    1   21   22   54   57.66      37.303      14.748       0.000   2.6
 2004    1   22    6    7   33.52      37.923      15.557       0.000   2.8
 2004    1   22    6   32   20.62      37.913      15.568       0.000   2.6
 2004    1   22   12    7   22.97      44.595       9.494       0.000   2.7
 2004    1   22   18   34   27.19      38.031      14.682       0.000   3.1
 2004    1   23   18   13   32.11      43.366      13.859       0.000   2.7
 2004    1   26    2    1   17.34      38.470      13.006       0.000   2.6
 2004    1   27   22   36   40.78      44.847      10.466       0.000   2.6
 2004    1   28   12   26   22.03      37.589      15.195       0.000   3.0
 2004    1   29   12   22    8.91      43.565      12.139       0.000   2.8
 2004    1   30    1   32   17.11      46.593      10.063       0.000   2.6
 2004    1   30    3   10   22.27      37.572      15.922       0.000   2.7
 2004    1   31    6   59   45.94      41.522      13.067       0.000   2.9
 2004    1   31    8   23   36.80      41.507      13.100       0.000   2.7
 2004    1   31   22   53   54.38      41.530      13.082       0.000   2.5
 2004    2    1    2   33   16.88      37.586      15.918       0.000   2.5
 2004    2    1    9    6   30.23      37.655      15.792       0.000   2.7
 2004    2    1    9   14   14.30      37.666      15.813       0.000   2.5
 2004    2    3    8   58   56.72      37.839      12.125       0.000   2.7
 2004    2    3   14   44   52.97      37.820      12.156       0.000   2.5
 2004    2    3   15    5   58.59      37.812      12.174       0.000   2.7
 2004    2    4    1   20   51.56      40.804      17.721       0.000   2.8
 2004    2    4    2   13   56.72      46.094       7.244       0.000   2.5
 2004    2    4    2   23   15.70      46.086       7.256       0.000   2.6
 2004    2    4    3   11   15.00      40.145      16.383       0.000   2.6
 2004    2    4    4   58   18.05      46.094       7.250       0.000   3.4
 2004    2    4   17   24   29.53      44.925       9.961       0.000   3.0
 2004    2    4   18   26   32.58      44.842       9.941       0.000   2.9
 2004    2    4   18   29   52.97      44.816       9.957       0.000   3.8
 2004    2    4   18   47   48.75      44.815       9.959       0.000   3.4
 2004    2    4   22   50   44.53      44.819       9.956       0.000   2.9
 2004    2    7   16   40   53.91      44.839      10.464       0.000   3.0
 2004    2    8    5   14    7.27      42.365      13.335       0.000   2.8
 2004    2   10    5   53   29.77      42.363      13.347       0.000   2.7
 2004    2   12   11    8    8.67      42.353      13.402       0.000   2.7
 2004    2   12   20   13    3.98      46.103       7.227       0.000   2.8
 2004    2   14    7    7   19.45      38.131      15.173       0.000   2.8
 2004    2   14   12   28   49.69      38.136      15.177       0.000   2.6
 2004    2   15   23   11   50.16      40.898      15.361       0.000   3.1
 2004    2   17   10   25   46.88      38.538      14.988       0.000   3.0
 2004    2   17   12    8   47.34      42.226      13.481       0.000   2.7
 2004    2   18   22   50   12.89      41.529      15.083       0.000   2.6
 2004    2   19   21   37   47.58      38.534      14.990       0.000   2.7
 2004    2   20    3   22   30.00      42.199      15.416       0.000   4.1
 2004    2   20    3   25    8.20      42.187      15.368       0.000   2.5
 2004    2   20    4   23    8.67      38.537      14.991       0.000   4.4
 2004    2   20    4   24   43.59      38.534      15.006       0.000   2.5
 2004    2   20    4   25   57.42      39.446       8.375       0.000   2.8
 2004    2   20    7   32    6.56      38.520      15.016       0.000   2.8
 2004    2   20   10   22   37.03      38.543      15.028       0.000   3.2
 2004    2   20   10   59   52.97      42.202      15.427       0.000   2.9
 2004    2   20   12    3   20.39      38.530      15.030       0.000   2.8
 2004    2   21    2   16   24.38      38.894      16.022       0.000   2.5
 2004    2   21   12   21   37.27      41.639      14.650       0.000   3.3
 2004    2   21   12   51    9.14      41.657      14.636       0.000   2.7
 2004    2   22   15   18   37.97      46.079      11.092       0.000   2.7
 2004    2   23    1   52   51.09      41.995      15.863       0.000   3.0
 2004    2   23    3   41   39.61      42.103      15.892       0.000   2.9
 2004    2   23    5   28   42.66      41.716      15.491       0.000   3.7
 2004    2   23    6   49   34.22      41.721      15.488       0.000   2.5
 2004    2   23   11    8   40.31      41.707      15.490       0.000   3.1
 2004    2   23   12   21   37.27      41.721      15.491       0.000   3.7
 2004    2   23   12   32   20.62      41.717      15.482       0.000   2.5
 2004    2   23   12   35   19.92      41.710      15.473       0.000   2.5
 2004    2   23   13   14    0.23      41.709      15.466       0.000   2.8
 2004    2   23   13   22   26.48      41.712      15.471       0.000   5.1
 2004    2   23   13   41   36.09      41.708      15.435       0.000   3.4
 2004    2   23   13   48   37.97      41.712      15.474       0.000   2.5
 2004    2   23   14    9   43.59      41.738      15.591       0.000   2.9
 2004    2   23   15   10   43.36      41.757      15.618       0.000   2.6
 2004    2   23   15   15   59.77      41.709      15.483       0.000   2.6
 2004    2   23   20   15   42.19      41.645      15.579       0.000   3.1
 2004    2   23   21   29   42.42      41.721      15.480       0.000   2.6
 2004    2   24    3   50   48.05      41.752      15.553       0.000   3.0
 2004    2   24    8    6   54.84      39.088      16.484       0.000   2.5
 2004    2   24   10   15   35.16      41.705      15.445       0.000   2.7
 2004    2   24   16   57   46.41      37.461      13.998       0.000   2.7
 2004    2   24   19   40   11.72      44.559      10.742       0.000   2.7
 2004    2   25    6   26   32.58      37.494      14.459       0.000   2.5
 2004    2   26   16   27   42.89      41.710      15.479       0.000   3.2
 2004    2   27    3   24   26.02      41.633      15.572       0.000   2.6
 2004    2   28    0   42   42.89      41.745      13.221       0.000   3.1
 2004    2   28    1   49   41.25      41.792      13.194       0.000   3.1
 2004    2   29    0   48   30.94      44.279      11.373       0.000   2.6
 2004    2   29   18    8   15.70      38.592      13.001       0.000   2.5
 2004    2   29   21   10    1.17      38.858      13.110       0.000   2.7
 2004    2   29   23   48    2.81      44.037      11.726       0.000   2.6
 2004    2   29   23   48   34.45      38.588      13.002       0.000   2.5
 2004    3    1    6   18   59.06      43.188      13.117       0.000   2.9
 2004    3    2    6    0   10.55      42.483      13.319       0.000   3.0
 2004    3    2    9   41   29.06      42.477      13.335       0.000   3.1
 2004    3    2   11   13   46.17      37.759      14.170       0.000   2.7
 2004    3    2   11   14    7.27      37.751      14.145       0.000   3.4
 2004    3    2   11   24   29.53      37.746      14.143       0.000   3.3
 2004    3    2   11   25   53.91      37.721      14.121       0.000   2.5
 2004    3    2   11   47   52.27      37.743      14.150       0.000   2.8
 2004    3    2   16   41   15.00      43.510      11.721       0.000   2.6
 2004    3    2   22   17   10.08      37.756      14.184       0.000   3.7
 2004    3    3    4   45    7.03      41.789      13.183       0.000   2.8
 2004    3    3   19   15   35.16      44.546      10.326       0.000   2.6
 2004    3    4    3   10   22.27      46.166       8.223       0.000   2.8
 2004    3    4    7   12   46.41      38.639      14.804       0.000   2.5
 2004    3    4   12   15    7.03      38.918      17.199       0.000   2.6
 2004    3    4   19   19    6.09      44.512      10.164       0.000   2.8
 2004    3    6    1   44    3.75      43.723      12.210       0.000   4.0
 2004    3    6    2    7   15.94      43.729      12.210       0.000   2.8
 2004    3    6    8   54    1.41      45.874       8.638       0.000   2.5
 2004    3    6   11    0   35.16      45.875       8.635       0.000   2.6
 2004    3    8    9   57   49.92      43.721      12.210       0.000   3.0
 2004    3    8   11   42    4.22      41.711      15.463       0.000   2.7
 2004    3   10   14   52   37.03      38.241      12.961       0.000   3.1
 2004    3   10   15   43   35.62      38.246      12.970       0.000   2.8
 2004    3   10   17   48   23.91      41.627      15.526       0.000   2.5
 2004    3   11    0    1   34.92      41.627      15.523       0.000   3.1
 2004    3   11    8    2   20.62      37.697      15.103       0.000   2.6
 2004    3   11    8    8   19.22      37.700      15.103       0.000   2.7
 2004    3   11   15   26   53.67      37.579      15.198       0.000   5.0
 2004    3   11   16   12    4.22      37.590      15.197       0.000   2.9
 2004    3   11   16   15   14.06      37.586      15.185       0.000   3.8
 2004    3   11   16   25    4.69      37.681      15.199       0.000   2.7
 2004    3   11   16   54    4.92      37.581      15.204       0.000   3.4
 2004    3   11   16   55   18.75      37.553      15.213       0.000   2.7
 2004    3   11   16   56   53.67      37.594      15.216       0.000   2.6
 2004    3   11   16   57    4.22      37.559      15.177       0.000   3.2
 2004    3   11   17   30   59.77      37.590      15.192       0.000   2.7
 2004    3   11   18   27   14.77      37.578      15.209       0.000   2.7
 2004    3   11   19   46   41.95      37.528      15.153       0.000   2.9
 2004    3   11   23   38   54.38      37.478      15.134       0.000   4.0
 2004    3   12    0   28    7.50      37.477      15.161       0.000   2.6
 2004    3   12    1   15   35.16      44.742       9.645       0.000   2.5
 2004    3   12    2    5   41.02      37.329      16.027       0.000   3.0
 2004    3   12    2   12   53.44      37.323      16.081       0.000   3.9
 2004    3   12    2   16   56.02      37.475      15.129       0.000   2.6
 2004    3   12    2   44   31.88      37.603      15.210       0.000   2.8
 2004    3   12    3   11    4.45      37.477      15.157       0.000   2.6
 2004    3   12    3   51   19.69      37.314      16.068       0.000   2.5
 2004    3   12    4   38   26.25      40.613      15.428       0.000   3.5
 2004    3   12    4   48    6.33      44.734       9.619       0.000   3.4
 2004    3   12    5   19   55.31      37.575      15.204       0.000   2.7
 2004    3   12   13   25    4.69      37.481      15.149       0.000   2.5
 2004    3   12   21   35    9.38      37.984      15.034       0.000   2.9
 2004    3   13    2   33   48.52      39.115      17.192       0.000   3.1
 2004    3   13   12    8   15.70      37.682      15.194       0.000   2.6
 2004    3   13   12   15    7.03      37.698      15.204       0.000   2.7
 2004    3   13   18   43   14.53      42.530      13.162       0.000   2.7
 2004    3   13   19   30    0.00      42.652      13.218       0.000   3.2
 2004    3   13   21   39    1.41      37.580      15.194       0.000   2.7
 2004    3   14    0   53    5.16      39.643      14.472       0.000   3.0
 2004    3   14    5   10   46.88      39.640      14.460       0.000   2.5
 2004    3   14   13   18   23.91      46.557      11.184       0.000   2.7
 2004    3   14   20   17   59.30      43.157      13.381       0.000   3.1
 2004    3   14   22   53   12.19      44.720       9.599       0.000   2.5
 2004    3   15    3    9   29.53      44.712       9.603       0.000   2.5
 2004    3   16   14    3   23.91      38.421      13.792       0.000   2.5
 2004    3   18    4   16   59.53      37.571      15.154       0.000   3.1
 2004    3   18    4   17   41.72      46.548      11.169       0.000   2.8
 2004    3   18    4   52   51.09      42.096      15.514       0.000   3.5
 2004    3   18    5    2   20.62      42.098      15.537       0.000   2.6
 2004    3   18    6   31   27.89      37.747      14.174       0.000   2.9
 2004    3   18   12   35   30.47      43.752      12.214       0.000   2.6
 2004    3   18   23   32   13.59      41.063      15.016       0.000   4.1
 2004    3   18   23   39   26.02      41.054      15.025       0.000   2.9
 2004    3   19    0   47    6.56      41.019      15.194       0.000   2.6
 2004    3   19    7   32   27.66      41.015      15.185       0.000   3.7
 2004    3   20   20   50   51.56      42.077      15.508       0.000   2.5
 2004    3   20   21   39   43.59      45.889       6.600       0.000   2.5
 2004    3   21   16   10   39.84      40.158      15.422       0.000   2.6
 2004    3   22    7   13   49.69      44.472       9.779       0.000   2.9
 2004    3   22   15   17    3.05      41.664      13.736       0.000   2.5
 2004    3   22   22   30   52.73      42.533      13.049       0.000   2.7
 2004    3   23    0   32   52.27      37.740      17.066       0.000   3.0
 2004    3   23    4   43   32.11      44.465       9.802       0.000   3.7
 2004    3   23    7    0   59.77      37.734      17.073       0.000   3.2
 2004    3   23    7   13   39.14      37.752      17.119       0.000   2.8
 2004    3   23   10   53    1.64      40.231      14.185       0.000   2.5
 2004    3   24    0   14   35.39      37.750      17.120       0.000   2.5
 2004    3   24    2    1   48.98      43.194      13.118       0.000   2.9
 2004    3   24   13   26   50.16      41.417      14.287       0.000   2.8
 2004    3   24   13   53    1.64      43.178      13.155       0.000   3.1
 2004    3   24   14   54    1.41      41.423      14.277       0.000   2.9
 2004    3   24   17   33   37.97      43.182      13.150       0.000   3.1
 2004    3   25    4   54   36.56      43.193      13.158       0.000   3.5
 2004    3   25    7   24   22.50      43.219      13.268       0.000   2.7
 2004    3   25    7   28   25.08      43.209      13.253       0.000   2.7
 2004    3   25    9   50   16.41      42.996      13.725       0.000   2.9
 2004    3   25   11    1   38.44      43.222      13.258       0.000   2.5
 2004    3   25   12   18   59.06      43.217      13.257       0.000   3.0
 2004    3   26    1   32    6.56      37.757      17.118       0.000   2.5
 2004    3   26    7    2    3.05      40.192      15.863       0.000   2.6
 2004    3   26    9    2    6.56      40.191      15.844       0.000   3.0
 2004    3   27    4   36   51.33      37.539      15.135       0.000   3.0
 2004    3   27   15   59   35.39      37.760      17.111       0.000   2.8
 2004    3   28   12    3   20.39      37.825      15.913       0.000   3.1
 2004    3   28   16   25   25.78      44.167       6.909       0.000   2.6
 2004    3   29    4   45   49.22      37.607      14.978       0.000   3.0
 2004    3   29    8   48   45.00      37.615      15.209       0.000   2.7
 2004    3   31    1    3   16.88      41.728      14.116       0.000   4.5
 2004    3   31    3   20   12.89      41.730      14.114       0.000   3.4
 2004    3   31   14   22   12.42      44.459       9.813       0.000   2.6
 2004    4    1    8   48   55.55      41.729      14.105       0.000   2.9
 2004    4    3    5   44    0.23      41.568      13.880       0.000   2.9
 2004    4    3   21   29   31.88      41.557      13.862       0.000   2.6
 2004    4    4   15   19   30.70      40.306      15.403       0.000   2.8
 2004    4    4   19   16   17.34      41.725      14.473       0.000   3.5
 2004    4    9   19   24   11.95      42.093      15.608       0.000   3.0
 2004    4    9   22   20   51.56      42.290      12.742       0.000   3.5
 2004    4   10    0   35   41.02      42.297      12.720       0.000   2.9
 2004    4   10    8   57    0.70      42.108      15.607       0.000   2.5
 2004    4   10   12   32   31.17      44.464       9.798       0.000   2.5
 2004    4   10   22    9    4.92      42.299      12.709       0.000   2.5
 2004    4   11    6    8   36.80      42.284      12.700       0.000   4.0
 2004    4   11    6   21   47.81      42.267      12.692       0.000   2.5
 2004    4   12   11   32    3.05      42.287      12.703       0.000   3.0
 2004    4   12   17    3   55.55      41.712      14.107       0.000   2.9
 2004    4   13   16    7    8.91      41.728      14.118       0.000   2.7
 2004    4   14    5   13   25.08      45.324       8.010       0.000   2.9
 2004    4   14    9   52   44.06      39.703      17.356       0.000   2.6
 2004    4   14   11    6   23.20      39.693      17.356       0.000   2.7
 2004    4   14   15   43   35.62      39.693      17.349       0.000   2.5
 2004    4   15   20   49   58.83      40.718      15.446       0.000   3.2
 2004    4   16    3   30   56.25      41.458      15.927       0.000   3.0
 2004    4   16    3   53    5.16      38.425      13.856       0.000   3.1
 2004    4   16    4   37   22.97      41.462      15.946       0.000   2.5
 2004    4   16   21   23   33.28      38.425      13.861       0.000   2.7
 2004    4   17    2   23   47.34      40.326      15.866       0.000   2.7
 2004    4   17   11   16   13.83      40.795      15.382       0.000   3.2
 2004    4   17   14   11   29.06      41.449      15.936       0.000   2.6
 2004    4   17   14   44    0.23      41.446      15.928       0.000   2.5
 2004    4   18   12   59   45.94      41.436      15.924       0.000   2.7
 2004    4   18   15   39   11.95      39.191      16.496       0.000   2.8
 2004    4   19   10   41    4.45      36.769      15.206       0.000   4.0
 2004    4   19   10   44   45.94      36.771      15.198       0.000   2.6
 2004    4   19   13   48    6.33      36.785      15.210       0.000   2.7
 2004    4   19   17   32   55.78      39.197      17.170       0.000   2.8
 2004    4   19   17   54   43.59      39.203      17.165       0.000   2.7
 2004    4   19   22   53    1.64      41.585      13.948       0.000   3.0
 2004    4   19   22   53   54.38      41.596      13.944       0.000   2.9
 2004    4   19   22   57    4.22      41.587      13.937       0.000   3.8
 2004    4   19   23   38   12.19      41.629      13.944       0.000   4.1
 2004    4   20   22   33   41.48      41.612      13.962       0.000   3.1
 2004    4   21    7   52   19.45      41.594      13.949       0.000   2.5
 2004    4   22    0   29   31.88      38.555      13.768       0.000   2.8
 2004    4   22   16   59    0.23      44.056      11.621       0.000   2.6
 2004    4   24    9    4   23.67      38.114      14.991       0.000   2.7
 2004    4   25    6    9   40.08      36.602      15.382       0.000   4.0
 2004    4   25    8   59   17.81      41.622      13.895       0.000   2.5
 2004    4   25   11   53   50.86      36.583      15.374       0.000   2.5
 2004    4   26   14    5   30.47      38.551      13.242       0.000   3.2
 2004    4   26   16   32   38.20      36.765      15.218       0.000   2.5
 2004    4   26   16   38    5.16      37.715      15.141       0.000   3.2
 2004    4   27    0   54   18.98      41.778      15.546       0.000   3.5
 2004    4   27    0   54   29.53      41.774      15.552       0.000   2.6
 2004    4   27    9    4   55.31      37.718      15.111       0.000   2.5
 2004    4   30   11   14   28.36      37.745      14.900       0.000   3.1
 2004    4   30   20   17   38.20      41.635      13.811       0.000   2.9
 2004    5    1   12   34   48.28      37.601      15.186       0.000   2.8
 2004    5    1   16   47   55.78      37.598      15.179       0.000   2.8
 2004    5    3    9   27    4.22      37.561      14.981       0.000   2.5
 2004    5    4    2   28   21.56      43.818      10.226       0.000   2.5
 2004    5    4    2   56    7.97      44.083      10.064       0.000   2.6
 2004    5    5   10   55   50.39      38.530      16.593       0.000   2.5
 2004    5    6    5   29   56.48      38.494      13.710       0.000   2.9
 2004    5    6   18   59   14.30      36.600      15.374       0.000   2.7
 2004    5    9    4   38   26.25      45.722      13.558       0.000   2.5
 2004    5    9   14   49   37.73      42.297      12.703       0.000   2.5
 2004    5   10   23   52    5.39      38.079      15.380       0.000   2.9
 2004    5   14    2   28   42.66      45.115      11.224       0.000   2.5
 2004    5   16    5   59   28.36      43.595      11.831       0.000   3.5
 2004    5   16    7   42   39.38      43.619      11.827       0.000   2.7
 2004    5   18    2   48    2.81      41.580      13.958       0.000   2.9
 2004    5   18   22    4   20.16      43.934      10.617       0.000   2.7
 2004    5   18   22    6   26.72      43.929      10.623       0.000   2.7
 2004    5   19    3   45   52.73      38.251      12.574       0.000   2.6
 2004    5   19    4   23    8.67      38.252      12.569       0.000   2.7
 2004    5   19   19   21    2.11      43.910      10.580       0.000   2.9
 2004    5   19   21   33   13.36      37.620      15.003       0.000   2.8
 2004    5   21    3   13   21.56      36.712      15.349       0.000   2.6
 2004    5   21   21   22   19.45      42.709      13.466       0.000   3.0
 2004    5   23    4    9   47.11      36.759      15.207       0.000   2.8
 2004    5   23    7    7   40.55      37.590      15.192       0.000   3.2
 2004    5   23   17   13    3.98      37.835      15.932       0.000   3.0
 2004    5   23   21   42   11.25      41.598      13.800       0.000   4.2
 2004    5   23   22    1   20.86      41.602      13.730       0.000   3.2
 2004    5   23   23   14   28.36      41.608      13.813       0.000   2.9
 2004    5   24    0   19   20.16      41.621      13.839       0.000   2.5
 2004    5   24    6   14   35.39      41.620      13.843       0.000   2.6
 2004    5   24   11   25    1.17      44.429       7.655       0.000   3.8
 2004    5   24   14    7   15.94      44.364       7.772       0.000   2.5
 2004    5   24   19   13   28.59      41.605      13.860       0.000   2.5
 2004    5   24   19   39   40.08      41.597      13.860       0.000   3.0
 2004    5   24   22   37   44.06      41.596      13.845       0.000   2.5
 2004    5   25    6    6   51.33      37.367      14.008       0.000   2.5
 2004    5   25   21   58   11.02      42.177      15.622       0.000   2.7
 2004    5   25   23   50   41.02      41.586      13.785       0.000   3.1
 2004    5   26    4   34   34.22      44.223       9.418       0.000   2.5
 2004    5   26    5   13   25.08      37.599      15.194       0.000   2.6
 2004    5   26    5   26   36.09      37.599      15.195       0.000   3.0
 2004    5   26    7   26   29.06      44.223       9.429       0.000   2.7
 2004    5   26    8   18   20.39      37.594      15.190       0.000   2.8
 2004    5   27    4   48   59.06      44.473      10.467       0.000   2.5
 2004    5   28    7   19   58.83      39.726      16.654       0.000   2.8
 2004    5   28   18    9   18.98      42.178      15.618       0.000   3.1
 2004    5   28   19   12    4.22      38.761      14.999       0.000   3.2
 2004    5   29    1   18   23.91      42.173      15.608       0.000   2.7
 2004    5   29   15   27   14.77      42.178      15.602       0.000   2.5
 2004    5   29   15   42   32.34      39.164      12.179       0.000   2.6
 2004    5   30   17   16   24.38      42.174      15.616       0.000   2.5
 2004    5   30   20   45   35.16      42.164      15.624       0.000   2.7
 2004    5   31   19   57   35.86      40.004      15.902       0.000   3.1
 2004    5   31   21   51   19.69      42.169      15.622       0.000   3.1
 2004    5   31   22    1   31.41      42.480      12.828       0.000   2.6
 2004    5   31   22   57   56.95      42.178      15.622       0.000   2.7
 2004    6    1   14   15   10.55      38.436      13.592       0.000   2.5
 2004    6    2   17    0   35.16      41.630      13.784       0.000   2.6
 2004    6    4    6    5   48.05      41.662      13.763       0.000   2.6
 2004    6    4    8   20   16.41      37.617      15.944       0.000   2.7
 2004    6    4    8   25    1.17      37.615      15.922       0.000   3.0
 2004    6    4   19   38   47.34      36.896      14.602       0.000   2.7
 2004    6    5    4   49   30.70      37.617      15.939       0.000   2.5
 2004    6    5    6    8   36.80      41.889      13.426       0.000   3.2
 2004    6    6   20    9   33.05      46.976      12.493       0.000   2.8
 2004    6    7   13   13   49.69      41.765      15.537       0.000   2.5
 2004    6    9   11   19   55.31      37.883      15.275       0.000   2.6
 2004    6    9   15   36   44.30      37.846      14.346       0.000   2.5
 2004    6   10   11   26   15.00      46.858      11.843       0.000   2.8
 2004    6   13    9   46   13.83      37.587      15.264       0.000   2.5
 2004    6   13   21   54    8.44      41.616      13.847       0.000   2.5
 2004    6   16    1   51   47.81      36.281      15.211       0.000   2.6
 2004    6   16   12   10    1.17      44.786       7.848       0.000   2.7
 2004    6   16   16   25   15.23      44.790       7.846       0.000   3.0
 2004    6   17    5   38   12.19      43.267      12.033       0.000   3.0
 2004    6   17    8   59   17.81      44.799       7.818       0.000   3.0
 2004    6   17   10   13   49.69      41.871      15.467       0.000   4.3
 2004    6   17   10   27   21.80      41.872      15.461       0.000   2.6
 2004    6   17   13   31    3.28      43.259      12.052       0.000   2.5
 2004    6   17   14   49   48.28      41.872      15.470       0.000   2.7
 2004    6   17   14   59   38.91      43.266      12.034       0.000   2.7
 2004    6   17   16   20   30.47      41.877      15.487       0.000   2.5
 2004    6   17   17   20   58.59      41.890      15.450       0.000   3.1
 2004    6   18   20   25   11.72      40.866      15.770       0.000   2.6
 2004    6   19    5   25   11.72      40.848      15.783       0.000   3.3
 2004    6   19   12   49   55.31      41.869      15.466       0.000   3.4
 2004    6   20   10   15   45.70      44.870       9.500       0.000   2.8
 2004    6   20   16   21   54.84      38.208      15.478       0.000   2.6
 2004    6   20   16   25   57.42      38.209      15.485       0.000   3.2
 2004    6   21    0    7   22.97      44.978      10.027       0.000   2.7
 2004    6   21    0   21   58.36      44.970      10.093       0.000   2.5
 2004    6   21    2   41   53.67      38.174      15.042       0.000   2.5
 2004    6   21    3   54   40.08      38.134      14.968       0.000   2.7
 2004    6   21    6   49   23.67      44.969      10.081       0.000   2.5
 2004    6   21    6   50   37.50      44.990      10.102       0.000   3.1
 2004    6   21   12   42   32.34      44.750       9.623       0.000   2.6
 2004    6   23   12   23    1.64      43.980      11.029       0.000   2.6
 2004    6   23   18   12   28.83      37.695      14.943       0.000   3.6
 2004    6   24    8   19    2.58      41.840      15.423       0.000   2.7
 2004    6   24    8   56   39.61      41.842      15.426       0.000   2.8
 2004    6   24   16   52   40.55      38.422      12.984       0.000   3.0
 2004    6   25    6   35   19.92      44.009       7.035       0.000   2.8
 2004    6   25   22   25   57.42      44.907      11.271       0.000   2.6
 2004    6   26   12   50   37.50      37.199      15.753       0.000   3.2
 2004    6   27    7   44   14.30      38.785      14.017       0.000   2.7
 2004    6   28    8   30    7.03      40.850      15.409       0.000   3.6
 2004    6   28    8   48   23.91      40.850      15.415       0.000   2.5
 2004    6   29    4   45   17.58      41.453      14.279       0.000   2.5
 2004    6   29    9   40   36.33      46.148      12.364       0.000   2.5
 2004    6   29   10   16   59.53      46.151      12.366       0.000   2.7
 2004    6   29   10   37   54.61      46.157      12.369       0.000   2.5
 2004    6   29   23   44   21.33      37.573      15.154       0.000   4.2
 2004    6   29   23   44   42.42      37.566      15.134       0.000   3.2
 2004    6   30    3   22    8.91      42.589      13.033       0.000   2.5
 2004    7    1    3   16   41.95      37.565      15.139       0.000   3.4
 2004    7    1    3   51   51.33      37.575      15.136       0.000   2.5
 2004    7    2   12    8   47.34      46.506       9.169       0.000   2.6
 2004    7    2   12   49   34.22      42.652      13.372       0.000   3.7
 2004    7    2   13    1   31.41      42.649      13.372       0.000   3.8
 2004    7    2   13   24   54.14      42.651      13.377       0.000   2.7
 2004    7    2   16    0   28.12      43.218      13.362       0.000   2.6
 2004    7    2   21   35   41.02      40.850      15.395       0.000   2.5
 2004    7    3    0   33   34.45      42.845      13.687       0.000   2.8
 2004    7    3    4    7   30.00      40.735      15.467       0.000   2.5
 2004    7    3    5   15   42.19      42.644      13.377       0.000   3.4
 2004    7    3    5   19   55.31      42.646      13.370       0.000   2.6
 2004    7    3   15   25   18.75      42.756      13.675       0.000   4.1
 2004    7    3   16   18   45.00      42.750      13.657       0.000   3.0
 2004    7    3   16   37   54.61      42.774      13.636       0.000   2.6
 2004    7    4    8   50   30.47      36.894      14.612       0.000   2.9
 2004    7    4   22   25    4.69      38.503      16.505       0.000   2.8
 2004    7    5   21   55   32.81      42.773      13.659       0.000   2.6
 2004    7    6   20   52   37.03      43.223      13.369       0.000   2.5
 2004    7    6   22   30    0.00      38.248      12.586       0.000   2.7
 2004    7    6   23   34   41.25      42.688      15.565       0.000   3.1
 2004    7    6   23   40    8.20      38.227      12.565       0.000   2.6
 2004    7    7    4   45   59.77      38.359      13.884       0.000   3.0
 2004    7    7    6   33    2.81      38.361      13.879       0.000   3.0
 2004    7    7   16   27   11.25      42.683      15.563       0.000   2.7
 2004    7    8   20   48   13.36      42.657      13.686       0.000   3.7
 2004    7    8   20   54   22.50      42.660      13.687       0.000   2.5
 2004    7    8   21    3   52.03      42.565      13.778       0.000   2.8
 2004    7    8   21   17   24.14      42.565      13.786       0.000   3.7
 2004    7    9    0   23   54.38      42.571      13.782       0.000   2.8
 2004    7    9    5   22   33.52      42.666      13.689       0.000   2.8
 2004    7    9   18   21   37.27      42.571      13.777       0.000   2.5
 2004    7    9   18   43   14.53      38.494      12.886       0.000   3.0
 2004    7    9   22   30   52.73      45.616      13.267       0.000   3.2
 2004    7   10    2   58    3.98      38.992      13.730       0.000   2.6
 2004    7   10    3    8   15.70      38.993      13.734       0.000   2.5
 2004    7   10    8   58    3.98      38.998      13.735       0.000   2.7
 2004    7   12    2    7   47.58      37.376      14.744       0.000   2.5
 2004    7   12   10   54   26.02      38.694      14.359       0.000   5.2
 2004    7   12   10   54   57.66      38.673      14.347       0.000   3.2
 2004    7   12   10   56   43.12      38.692      14.334       0.000   2.7
 2004    7   12   11   22   12.42      38.622      14.188       0.000   2.6
 2004    7   12   11   42    4.22      38.645      14.350       0.000   2.6
 2004    7   12   11   43   18.05      38.712      14.359       0.000   3.5
 2004    7   12   11   52   47.58      38.676      14.352       0.000   2.6
 2004    7   12   12   36   54.84      38.675      14.434       0.000   2.7
 2004    7   12   13   41   57.19      38.607      14.324       0.000   3.5
 2004    7   12   14   29    3.75      38.703      14.263       0.000   2.8
 2004    7   12   15   24   47.11      38.616      14.332       0.000   3.0
 2004    7   12   15   51   40.78      38.730      14.328       0.000   3.1
 2004    7   12   15   57   18.28      38.747      14.353       0.000   2.5
 2004    7   12   17    0   56.25      38.694      14.348       0.000   2.7
 2004    7   12   22   30    0.00      38.676      14.425       0.000   2.7
 2004    7   13    0   59   24.84      38.673      14.345       0.000   2.9
 2004    7   13    1   24   11.95      38.666      14.350       0.000   3.2
 2004    7   13    2   38   22.73      38.662      14.354       0.000   2.7
 2004    7   13   10   49    9.61      38.621      14.190       0.000   2.5
 2004    7   13   12    1   45.47      38.670      14.343       0.000   2.5
 2004    7   13   16   18   55.55      38.692      14.359       0.000   2.7
 2004    7   13   18   55   32.81      38.610      14.342       0.000   2.5
 2004    7   14    0    3   41.48      38.700      14.351       0.000   2.6
 2004    7   14    5   25   53.91      38.705      14.392       0.000   3.1
 2004    7   14    7    5   23.44      38.527      14.753       0.000   3.1
 2004    7   14   12   30   35.16      38.671      14.347       0.000   4.4
 2004    7   14   12   30   45.70      38.646      14.371       0.000   3.2
 2004    7   14   12   33    2.81      38.679      14.356       0.000   3.8
 2004    7   14   13    6   16.17      38.693      14.309       0.000   2.8
 2004    7   14   13   58   28.59      38.711      14.435       0.000   3.0
 2004    7   14   14    1   59.53      38.743      14.319       0.000   2.7
 2004    7   14   14   23   47.34      37.941      13.775       0.000   2.7
 2004    7   14   14   42   46.41      38.682      14.340       0.000   2.6
 2004    7   14   22   27    0.70      38.653      14.364       0.000   2.9
 2004    7   15   18   45   42.19      38.074      15.701       0.000   2.5
 2004    7   16    4   27   11.25      38.662      14.313       0.000   2.5
 2004    7   16    5   12   32.34      38.779      14.317       0.000   3.9
 2004    7   16    5   19   23.67      36.645      15.213       0.000   3.1
 2004    7   16    8   50   51.56      38.768      14.349       0.000   3.0
 2004    7   17    4   55    8.20      45.638      14.127       0.000   2.5
 2004    7   17   14   11   18.52      43.761      12.207       0.000   2.5
 2004    7   17   15   50   37.50      43.757      12.210       0.000   2.9
 2004    7   17   23   45   45.70      43.823      12.146       0.000   2.6
 2004    7   18    2   15   21.09      37.967      15.247       0.000   3.4
 2004    7   18    2   54    1.41      37.957      15.338       0.000   2.9
 2004    7   20    6   52   22.97      37.934      16.127       0.000   2.5
 2004    7   20    8    2   41.72      38.688      14.364       0.000   3.8
 2004    7   20    9   29    0.23      38.779      14.032       0.000   2.7
 2004    7   20   21   41   39.61      38.658      14.351       0.000   2.9
 2004    7   20   22   47   34.69      45.646      13.205       0.000   3.1
 2004    7   21    3   12   49.92      47.186      12.196       0.000   4.5
 2004    7   21    3   21   58.36      47.209      12.028       0.000   3.6
 2004    7   21    3   23   54.38      47.576      11.727       0.000   2.5
 2004    7   21    3   28    7.50      47.351      12.310       0.000   2.8
 2004    7   21    3   28   39.14      47.204      12.186       0.000   3.0
 2004    7   21    5    9   11.95      47.208      12.167       0.000   2.8
 2004    7   21    6    1   45.47      47.189      12.207       0.000   2.9
 2004    7   21    9   39    1.41      47.176      11.786       0.000   2.7
 2004    7   21   13    5   12.89      47.227      12.128       0.000   2.6
 2004    7   21   14   22   44.06      47.202      12.175       0.000   2.8
 2004    7   21   15   29    0.23      47.206      12.182       0.000   2.7
 2004    7   21   16   20   30.47      47.227      12.071       0.000   2.5
 2004    7   21   17   31   31.41      47.191      11.784       0.000   2.5
 2004    7   22    9   25   50.39      47.218      12.256       0.000   3.3
 2004    7   23    0   12   28.83      47.213      12.236       0.000   2.9
 2004    7   23    1   10   18.75      47.222      12.248       0.000   3.1
 2004    7   23    5   42   25.31      37.781      15.168       0.000   3.2
 2004    7   23   13   36   30.23      42.555      13.602       0.000   2.9
 2004    7   23   14   14   49.45      42.552      13.609       0.000   2.8
 2004    7   23   16    5   23.44      41.760      13.823       0.000   2.7
 2004    7   23   21   12   49.92      47.202      12.183       0.000   2.8
 2004    7   23   22   22   26.48      47.061      12.249       0.000   2.5
 2004    7   26    2    0   14.06      44.994      14.136       0.000   2.5
 2004    7   26    5   51   12.66      41.634      13.965       0.000   4.2
 2004    7   26   16   58    7.50      45.632      14.158       0.000   2.5
 2004    7   26   17    7   47.58      38.515      14.538       0.000   2.8
 2004    7   26   17   53   50.86      38.137      13.979       0.000   2.8
 2004    7   26   21   46    3.28      47.207      12.190       0.000   2.6
 2004    7   27    6   42   53.44      42.773      13.694       0.000   2.7
 2004    7   28    4   32   27.66      42.684      13.475       0.000   3.1
 2004    7   28   21   53   47.34      42.795      12.873       0.000   2.7
 2004    7   29    3   29   10.78      42.780      13.707       0.000   2.8
 2004    7   29    4   55   29.30      42.804      12.894       0.000   2.8
 2004    7   29    7   48   59.06      43.274      13.564       0.000   2.7
 2004    7   29   20   33    6.33      38.511      14.538       0.000   2.6
 2004    7   30    5   37   40.55      47.355      12.302       0.000   3.8
 2004    7   30    6   13   32.11      47.356      12.307       0.000   3.0
 2004    7   30    9   12   49.92      39.585      16.780       0.000   3.4
 2004    7   30    9   14   45.94      39.575      16.772       0.000   2.7
 2004    7   31   23   16   34.92      39.698      16.800       0.000   2.6
 2004    8    1    5   43    7.50      40.780      15.050       0.000   2.6
 2004    8    4    7   13   28.59      38.473      13.694       0.000   2.8
 2004    8    4   18   33   13.36      44.973      10.032       0.000   3.5
 2004    8    4   18   56   15.00      44.998      10.084       0.000   3.4
 2004    8    5    5    3   45.00      37.548      15.172       0.000   2.5
 2004    8    5   11   25   22.27      44.972      10.034       0.000   2.5
 2004    8    6   21   47    6.56      44.402       8.727       0.000   2.5
 2004    8    7   13    8   33.28      44.136       6.956       0.000   3.3
 2004    8    8   17    9   54.14      41.860      13.779       0.000   3.4
 2004    8    8   21   57   28.83      41.871      13.801       0.000   3.0
 2004    8    9    1   38   26.25      41.376      14.068       0.000   2.5
 2004    8    9    7   34   13.12      41.390      14.034       0.000   2.7
 2004    8    9    8   37   19.45      42.306      13.266       0.000   2.5
 2004    8   10    4   12   56.95      38.514      12.464       0.000   2.6
 2004    8   11    0   39   22.50      40.704      15.243       0.000   2.6
 2004    8   11    0   42    0.70      40.707      15.240       0.000   3.3
 2004    8   11    0   44   17.81      40.690      15.232       0.000   3.0
 2004    8   11    1   50   44.53      40.696      15.224       0.000   3.0
 2004    8   11    2    8   50.86      40.687      15.223       0.000   4.5
 2004    8   11    2   15   52.73      40.705      15.228       0.000   2.7
 2004    8   11    2   21   51.33      40.678      15.240       0.000   2.6
 2004    8   11    3   16   31.41      40.699      15.266       0.000   3.0
 2004    8   11    6   56    4.45      40.831      15.339       0.000   2.5
 2004    8   11    7   38   36.80      40.677      15.343       0.000   2.5
 2004    8   11    9    7    1.88      40.674      15.336       0.000   2.5
 2004    8   11   15    8   57.89      37.333      14.873       0.000   2.8
 2004    8   12   11   18   41.48      44.999      10.086       0.000   2.8
 2004    8   12   11   41   22.03      38.438      12.739       0.000   2.9
 2004    8   12   20    5   41.02      40.692      15.257       0.000   2.5
 2004    8   13    8   39   36.56      40.683      15.386       0.000   2.5
 2004    8   13   11   22   44.06      45.769      13.560       0.000   2.9
 2004    8   13   11   35   23.44      40.690      15.328       0.000   2.6
 2004    8   13   12   15   17.58      45.760      13.542       0.000   2.8
 2004    8   13   15    5   16.41      41.844      15.406       0.000   3.5
 2004    8   13   15   52   12.42      41.842      15.372       0.000   2.5
 2004    8   13   19   46   10.31      40.837      15.344       0.000   2.5
 2004    8   13   22   36    9.14      41.879      15.343       0.000   2.6
 2004    8   14    1   24   33.05      38.540      12.738       0.000   4.1
 2004    8   14    5   17   59.30      38.554      12.733       0.000   3.1
 2004    8   14    8   29    3.75      42.307      13.275       0.000   2.6
 2004    8   14   12    6   19.69      40.692      15.227       0.000   2.5
 2004    8   14   12    8   26.25      43.945       9.553       0.000   2.8
 2004    8   14   17   40   50.39      38.534      12.802       0.000   3.4
 2004    8   14   17   41   53.67      38.531      12.746       0.000   3.0
 2004    8   14   20   15    0.00      38.503      12.824       0.000   2.6
 2004    8   14   22    5   33.98      37.610      15.003       0.000   3.4
 2004    8   16   10   24   22.50      38.167      15.848       0.000   3.2
 2004    8   16   12   44    7.27      37.329      14.869       0.000   2.5
 2004    8   16   14    9   54.14      37.329      14.865       0.000   4.4
 2004    8   16   14   25   43.36      37.306      14.880       0.000   3.2
 2004    8   16   17   17   59.30      37.316      14.897       0.000   2.6
 2004    8   16   21   57   49.92      37.348      14.851       0.000   3.0
 2004    8   16   22    5   12.89      37.356      14.854       0.000   2.5
 2004    8   17   10    8   12.19      37.325      14.878       0.000   2.6
 2004    8   17   16   15   56.25      38.365      13.974       0.000   2.5
 2004    8   17   17   13   25.08      37.359      14.850       0.000   3.1
 2004    8   17   23    1   48.98      38.580      12.756       0.000   2.5
 2004    8   17   23   55   57.42      38.677      14.380       0.000   2.8
 2004    8   17   23   58   56.72      38.657      14.409       0.000   2.8
 2004    8   18    2    5   41.02      38.248      15.392       0.000   2.9
 2004    8   18    2   30   59.77      37.331      14.879       0.000   2.5
 2004    8   18    6    6   51.33      37.325      14.879       0.000   2.5
 2004    8   18    8    7   37.03      38.579      12.761       0.000   2.6
 2004    8   18   10   39   18.98      38.571      12.775       0.000   3.0
 2004    8   18   14   13   35.62      38.482      13.740       0.000   2.6
 2004    8   19    2   48    2.81      39.008      16.433       0.000   2.6
 2004    8   19   12   39   22.50      41.738      15.602       0.000   2.5
 2004    8   20    0   53   47.34      41.686      13.462       0.000   2.5
 2004    8   21    0   30    3.52      41.733      15.604       0.000   2.5
 2004    8   21   18    1    3.28      36.594      15.371       0.000   2.8
 2004    8   22    0   47   17.11      39.203      15.039       0.000   2.9
 2004    8   22    2    2   20.62      43.070      12.865       0.000   2.8
 2004    8   22    7   51   26.72      46.426       8.167       0.000   3.0
 2004    8   22   18   56    4.45      38.293      13.383       0.000   2.8
 2004    8   23    1   50    2.34      46.450       8.221       0.000   2.6
 2004    8   23   17   17   17.11      38.124      15.001       0.000   4.1
 2004    8   23   17   19   44.77      38.148      15.008       0.000   3.0
 2004    8   23   17   31   41.95      38.117      15.002       0.000   2.6
 2004    8   23   17   55   46.88      38.091      15.015       0.000   3.8
 2004    8   23   18   53   36.80      38.286      13.396       0.000   2.6
 2004    8   23   19    8    1.64      38.130      14.998       0.000   2.9
 2004    8   23   19   47   45.23      38.289      13.395       0.000   2.8
 2004    8   23   20    9   33.05      38.098      15.038       0.000   2.5
 2004    8   23   21    9   18.98      38.128      15.019       0.000   3.2
 2004    8   23   22   36    9.14      38.397      15.124       0.000   3.0
 2004    8   23   23    8   19.22      38.095      15.023       0.000   2.7
 2004    8   24    1    7   30.00      38.656      14.297       0.000   2.6
 2004    8   24    4    9    4.92      38.591      13.746       0.000   3.4
 2004    8   24   18    8   26.25      38.084      14.999       0.000   2.6
 2004    8   25   10   58   18.05      44.595       7.067       0.000   2.5
 2004    8   25   18   26   32.58      38.131      15.001       0.000   4.5
 2004    8   25   18   49   13.12      38.106      14.974       0.000   3.3
 2004    8   26   10   38   47.34      40.599      13.684       0.000   2.5
 2004    8   26   12   41   29.06      38.088      15.007       0.000   2.7
 2004    8   27   14   24    8.44      36.222      15.053       0.000   4.3
 2004    8   27   15   39   33.05      36.206      15.070       0.000   2.8
 2004    8   27   21    1   45.47      36.231      15.042       0.000   2.6
 2004    8   28   22   28    3.98      36.214      15.070       0.000   2.8
 2004    8   29   19   50    2.34      44.022      12.300       0.000   2.6
 2004    8   31    3   25   18.75      38.284      13.384       0.000   2.9
 2004    8   31   18   33   55.55      37.326      14.863       0.000   2.5
 2004    9    1   10   11   53.67      36.227      15.056       0.000   4.6
 2004    9    1   10   13   18.05      36.219      15.051       0.000   2.5
 2004    9    1   10   30   42.19      36.221      15.044       0.000   2.6
 2004    9    1   10   37   12.42      36.252      15.055       0.000   2.6
 2004    9    1   11   16    3.28      36.182      15.025       0.000   2.7
 2004    9    1   12   54   40.08      36.442      14.892       0.000   3.2
 2004    9    1   13   11   53.67      36.394      14.883       0.000   3.3
 2004    9    1   14   12   32.34      36.220      15.076       0.000   2.9
 2004    9    1   15   49   13.12      44.008      12.287       0.000   3.9
 2004    9    1   16   28   25.08      36.222      15.022       0.000   3.3
 2004    9    1   17   25   32.81      36.224      15.010       0.000   2.8
 2004    9    1   18   52   12.42      36.228      15.026       0.000   2.9
 2004    9    1   18   59   35.39      43.058       9.293       0.000   3.0
 2004    9    1   19   12   25.31      43.068       9.311       0.000   2.9
 2004    9    1   21   26   22.03      36.210      15.070       0.000   3.4
 2004    9    1   21   59   45.94      36.249      15.054       0.000   3.2
 2004    9    1   22   26   50.16      36.226      15.075       0.000   2.6
 2004    9    2    4   16    6.80      36.219      15.061       0.000   2.9
 2004    9    2    4   38   15.70      36.221      15.082       0.000   3.0
 2004    9    2   10    9   57.66      36.219      15.055       0.000   2.5
 2004    9    2   16   28   46.17      36.273       7.663       0.000   3.2
 2004    9    2   18   51   40.78      36.453      14.895       0.000   3.0
 2004    9    2   20   12   21.80      36.493      14.884       0.000   2.9
 2004    9    2   20   16   34.92      38.405      15.330       0.000   2.9
 2004    9    3    7   26   50.16      44.004      12.272       0.000   3.5
 2004    9    3   10   54   47.11      41.840      16.145       0.000   2.7
 2004    9    3   16   22   26.48      36.454      14.891       0.000   3.3
 2004    9    3   23   46   48.98      36.234      15.061       0.000   2.5
 2004    9    4    0   28   49.69      36.249       7.693       0.000   3.5
 2004    9    4    1   34    2.58      36.439      14.891       0.000   2.5
 2004    9    5   13   33   52.03      36.272       7.682       0.000   3.4
 2004    9    6    8   56   39.61      42.021      12.728       0.000   3.1
 2004    9    6   10    4    9.61      42.154      12.189       0.000   3.2
 2004    9    6   17   54   54.14      44.084      11.214       0.000   2.7
 2004    9    7    5   38   12.19      36.238      15.062       0.000   2.6
 2004    9    7    5   49   16.64      44.079      11.181       0.000   3.1
 2004    9    7    8   10   57.42      36.287      15.083       0.000   2.7
 2004    9    7   14    6   54.84      44.657      10.400       0.000   3.0
 2004    9    8   10   40    1.17      44.647      10.361       0.000   2.5
 2004    9    9    5   23   15.70      42.022      12.781       0.000   2.6
 2004    9    9    6   55   53.91      44.658      10.396       0.000   2.7
 2004    9    9   13   33    9.84      47.233      12.279       0.000   2.6
 2004    9   10   21   14   45.94      46.476      12.134       0.000   3.3
 2004    9   11    1   47   34.69      44.047       7.376       0.000   3.0
 2004    9   11    4    6   26.72      45.108      14.697       0.000   2.6
 2004    9   11    7   29   17.81      37.683      15.120       0.000   2.7
 2004    9   12    2   57   32.34      41.886      15.467       0.000   3.1
 2004    9   12    3   18   27.42      41.848      15.428       0.000   3.6
 2004    9   12    3   38   29.77      41.830      15.397       0.000   3.0
 2004    9   12    7    7   19.45      41.841      15.431       0.000   3.1
 2004    9   13    7   57    4.22      41.056      15.010       0.000   2.7
 2004    9   13   17    0   35.16      37.422      15.037       0.000   3.0
 2004    9   13   19   39    8.44      37.435      15.076       0.000   2.7
 2004    9   14   15   11   25.55      36.566      15.369       0.000   2.6
 2004    9   14   18   20   55.08      36.563      15.372       0.000   2.6
 2004    9   15    5   22    1.88      41.838      16.137       0.000   2.6
 2004    9   15    9   24   57.66      41.861      15.467       0.000   2.9
 2004    9   16   23   40   39.84      39.584      16.788       0.000   3.1
 2004    9   17    7   50   12.89      39.620      16.619       0.000   3.0
 2004    9   17   14   57   42.89      44.864       7.160       0.000   2.5
 2004    9   17   22   37    1.88      38.135      15.090       0.000   2.6
 2004    9   18    3   32   31.17      42.680      13.517       0.000   3.0
 2004    9   18    6   54    8.44      42.687      13.513       0.000   2.8
 2004    9   18    7   31   45.47      42.707      13.452       0.000   2.9
 2004    9   18   19   45   59.77      47.210      12.238       0.000   3.0
 2004    9   19    3   35   51.56      47.197      12.195       0.000   2.9
 2004    9   19   15   49    2.58      42.680      13.397       0.000   2.5
 2004    9   20    9    1    3.28      47.086      12.807       0.000   3.7
 2004    9   20   11   38   12.19      38.607      14.114       0.000   5.0
 2004    9   20   11   55   15.23      38.593      14.029       0.000   2.7
 2004    9   20   12   53   47.34      38.597      14.139       0.000   2.8
 2004    9   20   14   46   48.98      38.595      14.013       0.000   2.7
 2004    9   20   15   32   10.08      38.606      14.142       0.000   2.6
 2004    9   20   16   10    8.20      38.590      14.012       0.000   2.7
 2004    9   20   16   38   57.89      38.576      14.077       0.000   2.6
 2004    9   20   18   46   34.92      38.621      14.233       0.000   2.9
 2004    9   21   23   23    5.16      44.262      11.006       0.000   2.6
 2004    9   21   23   48   13.36      44.271      11.011       0.000   2.7
 2004    9   22    3   19   20.16      46.520      10.588       0.000   3.2
 2004    9   22   16    2   34.69      38.555      14.072       0.000   2.6
 2004    9   22   16   10   39.84      38.891      14.257       0.000   3.4
 2004    9   22   16   48   37.97      38.883      14.257       0.000   2.6
 2004    9   22   21    0    0.00      44.705      10.123       0.000   2.6
 2004    9   22   21   35   19.92      42.135      14.324       0.000   2.6
 2004    9   22   22   42   18.28      44.698      10.117       0.000   2.7
 2004    9   22   23   35   44.53      44.689      10.113       0.000   2.5
 2004    9   22   23   47   10.08      44.709      10.121       0.000   2.8
 2004    9   23    2   15    0.00      43.927      11.792       0.000   2.6
 2004    9   23    2   15   21.09      42.350      12.762       0.000   2.7
 2004    9   23    4    5    2.34      44.727      10.101       0.000   2.5
 2004    9   24    8   16   24.38      38.115      15.020       0.000   3.6
 2004    9   24   13   58   28.59      36.085      15.189       0.000   2.5
 2004    9   24   15   59   24.84      38.129      15.040       0.000   3.1
 2004    9   24   18   33   34.45      38.160      15.086       0.000   2.6
 2004    9   25    2   22   54.61      46.517      10.615       0.000   2.8
 2004    9   25    6   33   45.00      46.515      10.628       0.000   2.9
 2004    9   25   13   33   41.48      46.515      10.623       0.000   2.7
 2004    9   26    3   37    5.39      37.760      14.713       0.000   3.1
 2004    9   27   10   39   50.62      45.104      14.703       0.000   2.7
 2004    9   27   21   12   49.92      37.823      15.171       0.000   2.8
 2004    9   28    8   11   29.06      38.085      15.011       0.000   3.1
 2004    9   28   10   39   50.62      38.084      15.006       0.000   3.5
 2004    9   28   19    0   38.67      43.079      13.279       0.000   2.7
 2004    9   28   23   44   21.33      38.184      14.997       0.000   2.5
 2004    9   30    8    7   58.12      45.110      14.696       0.000   2.5
 2004   10    1    7   58   28.59      39.586      16.805       0.000   2.6
 2004   10    1    8    3   13.36      39.596      16.763       0.000   2.9
 2004   10    1    8   41    0.94      44.982       6.676       0.000   3.4
 2004   10    1    8   45   35.16      44.984       6.690       0.000   2.7
 2004   10    1   17   50   51.56      39.613      16.838       0.000   3.3
 2004   10    1   18   42   32.34      37.477      15.239       0.000   3.2
 2004   10    2    1   56   22.03      38.519      12.733       0.000   3.1
 2004   10    2   20    4   58.83      38.322      13.941       0.000   3.0
 2004   10    3    3   59   56.48      38.594      14.156       0.000   2.7
 2004   10    3    5   58    3.98      38.598      14.162       0.000   2.9
 2004   10    3    8   12   21.80      38.600      14.161       0.000   3.0
 2004   10    3    9    0   21.09      38.597      14.166       0.000   2.5
 2004   10    3   23   10   36.33      45.040       8.032       0.000   2.7
 2004   10    4   22   51   37.27      38.453      13.678       0.000   2.8
 2004   10    4   23   49   58.83      38.125      15.039       0.000   2.9
 2004   10    5   11   57   21.80      41.613      13.800       0.000   2.9
 2004   10    6   12   30    3.52      38.260      12.751       0.000   3.0
 2004   10    6   13   11    0.94      38.250      12.753       0.000   2.9
 2004   10    7    7   42   28.83      36.526      15.015       0.000   2.9
 2004   10    7    8   31   31.41      38.234      12.749       0.000   2.7
 2004   10    7   12   26   32.58      37.282      15.667       0.000   2.8
 2004   10    7   15   24   57.66      44.298       7.495       0.000   2.5
 2004   10    7   18   54    8.44      41.681      13.953       0.000   2.9
 2004   10    8    9   51   51.33      43.853      10.470       0.000   2.6
 2004   10   10   13    4   20.16      38.259      12.751       0.000   2.6
 2004   10   10   18    1    3.28      44.449      10.000       0.000   2.5
 2004   10   11    0   56   15.00      38.551      13.942       0.000   2.7
 2004   10   11    2   47   20.62      38.549      13.945       0.000   3.9
 2004   10   11    2   54   33.05      38.542      13.946       0.000   3.3
 2004   10   11    3    1   34.92      38.545      13.945       0.000   3.2
 2004   10   11    5    1   59.53      38.556      13.948       0.000   3.0
 2004   10   11    5   54   54.14      38.548      13.946       0.000   3.2
 2004   10   11    6    6    9.14      38.547      13.928       0.000   2.6
 2004   10   11    8   27    7.73      38.555      13.950       0.000   2.8
 2004   10   11    9   18   16.88      38.549      13.936       0.000   3.0
 2004   10   11    9   30   45.70      38.254      12.746       0.000   3.8
 2004   10   11    9   57   49.92      38.259      12.774       0.000   2.5
 2004   10   11   12   27   25.31      38.553      13.954       0.000   3.4
 2004   10   11   17    7   37.03      38.561      13.940       0.000   3.1
 2004   10   11   23   23   15.70      38.271      12.633       0.000   2.5
 2004   10   12   22   11   32.58      43.127      14.332       0.000   2.6
 2004   10   13    3    1   56.02      36.226      15.119       0.000   3.0
 2004   10   14   17   25   53.91      41.167      13.146       0.000   3.3
 2004   10   15    7   16   27.89      43.657      13.007       0.000   2.6
 2004   10   15   12   59   14.30      41.870      13.806       0.000   2.7
 2004   10   15   14    9   43.59      43.567      12.007       0.000   2.5
 2004   10   15   14   21   30.23      43.563      12.010       0.000   3.2
 2004   10   15   15   42   21.80      43.565      12.005       0.000   2.6
 2004   10   16   15   31   17.34      41.167      13.120       0.000   2.7
 2004   10   18    2   35   55.08      38.368      14.092       0.000   2.8
 2004   10   18    3    2   17.11      38.355      14.097       0.000   2.8
 2004   10   19    1   35   16.41      39.752      16.243       0.000   3.0
 2004   10   20   10    2   55.78      37.854      15.188       0.000   2.5
 2004   10   20   16   23   29.77      38.254      12.292       0.000   2.5
 2004   10   20   22    2    3.05      38.717      17.818       0.000   4.0
 2004   10   20   23   59    7.27      38.685      17.814       0.000   2.9
 2004   10   21    1   17   20.62      38.718      17.834       0.000   2.8
 2004   10   21   22   30   52.73      41.907      15.518       0.000   2.9
 2004   10   21   22   50   44.53      38.374      13.902       0.000   2.5
 2004   10   22    5   26   15.00      37.588      15.207       0.000   2.9
 2004   10   22   14   44   42.42      46.335      14.639       0.000   2.6
 2004   10   22   17   27   28.83      46.333      14.653       0.000   2.8
 2004   10   23   10   44   24.84      41.714      15.505       0.000   3.0
 2004   10   23   12   27   35.86      41.717      15.510       0.000   3.5
 2004   10   24    4   11   53.67      39.324      16.718       0.000   2.5
 2004   10   28   22    8    1.64      41.831      15.399       0.000   3.6
 2004   10   28   23   45    3.52      41.770      15.435       0.000   2.9
 2004   10   29    4   29   38.91      44.817       9.952       0.000   3.0
 2004   10   29    9   52   44.06      43.445      11.675       0.000   2.6
 2004   10   29   16   51   47.81      41.826      15.402       0.000   2.6
 2004   10   30    0   52   22.97      45.614      12.840       0.000   2.7
 2004   10   31    0    7   54.61      41.889      15.475       0.000   2.8
 2004   10   31    1   35   26.95      41.876      15.458       0.000   2.7
 2004   10   31   18   53   36.80      42.326      13.036       0.000   2.7
 2004   11    2   15   17   55.78      47.010       9.607       0.000   2.6
 2004   11    2   15   48   41.48      47.008       9.600       0.000   2.6
 2004   11    2   19   14   10.78      47.094       9.611       0.000   2.5
 2004   11    2   20   11   18.52      47.133       9.885       0.000   3.5
 2004   11    2   22   50    2.34      47.113       9.874       0.000   3.3
 2004   11    3    5    3   23.91      38.598      14.137       0.000   2.7
 2004   11    3   14    3   55.55      47.130       9.864       0.000   2.5
 2004   11    5   11   52   37.03      41.590      12.948       0.000   3.3
 2004   11    5   17   12   11.25      44.199       9.307       0.000   2.6
 2004   11    5   21   18   37.97      47.129       9.866       0.000   2.5
 2004   11    5   21   57   18.28      40.292      15.337       0.000   2.7
 2004   11    6   11    9   22.50      39.638      15.922       0.000   2.7
 2004   11    8   11    6   33.75      41.893      15.318       0.000   2.6
 2004   11    8   12   11   25.55      40.526      15.387       0.000   3.1
 2004   11   11    0   47   38.20      38.666      14.617       0.000   3.1
 2004   11   11    9   53   26.25      38.674      14.631       0.000   3.0
 2004   11   11   14    7   26.48      39.233      16.418       0.000   2.7
 2004   11   11   19    6   26.72      42.018      15.230       0.000   2.6
 2004   11   11   20    6   44.30      42.837      11.650       0.000   5.6
 2004   11   11   20   16   13.83      42.775      11.574       0.000   2.7
 2004   11   11   20   16   56.02      42.834      11.683       0.000   3.2
 2004   11   11   20   30   28.12      42.841      11.631       0.000   3.1
 2004   11   11   20   31   20.86      42.829      11.637       0.000   2.7
 2004   11   11   20   41   11.48      42.842      11.688       0.000   2.5
 2004   11   11   20   55    4.69      42.867      11.644       0.000   2.6
 2004   11   11   20   55   46.88      42.295      11.274       0.000   3.0
 2004   11   11   21   12    7.73      42.853      11.636       0.000   2.6
 2004   11   11   21   14    3.75      42.834      11.685       0.000   2.5
 2004   11   11   21   18   37.97      43.026      12.044       0.000   3.0
 2004   11   11   21   34   16.64      42.833      11.632       0.000   3.0
 2004   11   11   21   53   26.25      42.885      11.627       0.000   2.5
 2004   11   11   22   21   44.30      42.861      11.666       0.000   3.9
 2004   11   11   22   30   21.09      42.830      11.650       0.000   3.3
 2004   11   11   22   53    1.64      42.824      11.685       0.000   3.8
 2004   11   11   22   53   54.38      42.822      11.656       0.000   3.4
 2004   11   11   23   15   21.09      42.759      11.794       0.000   4.1
 2004   11   11   23   42   25.31      42.758      11.789       0.000   2.7
 2004   11   11   23   49    6.09      41.829      15.403       0.000   2.7
 2004   11   12    0    9   50.62      44.119       7.111       0.000   2.5
 2004   11   12    1    0   49.22      42.771      11.831       0.000   2.8
 2004   11   12    1    4   41.25      37.177      15.523       0.000   2.5
 2004   11   12    1   49    9.61      42.889      11.867       0.000   2.7
 2004   11   12    1   55   50.39      42.845      11.626       0.000   2.6
 2004   11   12    2    6   54.84      42.748      11.796       0.000   2.7
 2004   11   12    7    7   51.09      42.927      11.718       0.000   2.7
 2004   11   12    7   58    7.50      42.796      11.639       0.000   2.5
 2004   11   12    8    7   15.94      42.844      11.541       0.000   3.4
 2004   11   12    9   55   22.27      42.868      11.687       0.000   2.5
 2004   11   12   10   25   36.33      42.825      11.558       0.000   3.0
 2004   11   12   10   40   11.72      42.874      11.571       0.000   2.6
 2004   11   12   10   54   57.66      42.772      11.706       0.000   3.0
 2004   11   12   13   16   38.44      42.854      11.850       0.000   2.6
 2004   11   12   13   22   15.94      42.882      11.546       0.000   2.7
 2004   11   12   15   41   29.06      42.788      11.655       0.000   3.8
 2004   11   12   15   54   50.62      42.791      11.651       0.000   3.1
 2004   11   12   17   11   29.06      42.782      11.674       0.000   2.7
 2004   11   12   17   16   34.92      42.843      11.574       0.000   2.5
 2004   11   12   20    6   44.30      42.767      11.663       0.000   2.8
 2004   11   13    6   37   37.03      42.803      11.661       0.000   2.7
 2004   11   13    7   35   26.95      42.836      11.655       0.000   2.5
 2004   11   13   12   40   57.42      42.878      11.537       0.000   2.5
 2004   11   13   13   48    6.33      42.860      11.681       0.000   3.0
 2004   11   14    3   57   49.92      42.822      11.777       0.000   3.4
 2004   11   14    7   44   35.39      43.095      12.745       0.000   2.9
 2004   11   14   20   23   57.89      42.783      11.632       0.000   2.5
 2004   11   14   20   55   15.23      42.866      11.683       0.000   2.5
 2004   11   16    5    1   17.34      42.346      12.776       0.000   2.8
 2004   11   17    6   49   13.12      37.125      16.137       0.000   3.1
 2004   11   17    8   12   11.25      37.160      16.133       0.000   2.6
 2004   11   17   17   30   59.77      42.832      11.683       0.000   2.7
 2004   11   17   20   19   13.12      43.093      12.753       0.000   2.9
 2004   11   18    3   22   40.55      44.707      10.132       0.000   2.7
 2004   11   18    6   21   16.17      42.827      11.684       0.000   3.2
 2004   11   18   10   38    5.16      44.698      10.132       0.000   2.9
 2004   11   18   12   40   36.33      44.669      10.403       0.000   3.0
 2004   11   18   12   45    0.00      44.671      10.411       0.000   2.6
 2004   11   18   16   35   48.05      44.694      12.842       0.000   2.7
 2004   11   19    6   18   16.88      44.687      12.850       0.000   2.7
 2004   11   21    0   52   44.06      42.843      11.593       0.000   2.6
 2004   11   21   11   22   54.61      42.850      11.597       0.000   2.6
 2004   11   21   13   34   23.67      42.845      11.613       0.000   2.8
 2004   11   21   16   12   56.95      41.581      15.980       0.000   2.9
 2004   11   21   18   15    7.03      41.509      15.993       0.000   2.5
 2004   11   22    2   43    7.50      38.453      13.068       0.000   2.7
 2004   11   22    5   38   12.19      38.968      13.066       0.000   2.5
 2004   11   25   19   36   30.23      42.849      11.654       0.000   2.6
 2004   11   25   20   30    7.03      37.163      16.133       0.000   4.1
 2004   11   25   20   52   37.03      37.159      16.136       0.000   2.7
 2004   11   26    9   22   51.09      41.678      14.055       0.000   2.5
 2004   11   26   17    8    8.67      43.055      13.225       0.000   2.9
 2004   11   26   17   26    4.45      43.053      13.234       0.000   2.9
 2004   11   27    3   27    4.22      41.953      15.561       0.000   2.9
 2004   11   28    1   22   15.94      37.529      14.901       0.000   2.8
 2004   11   28    9   15    7.03      44.594      10.286       0.000   2.6
 2004   11   29    1   11   11.48      41.959      15.560       0.000   2.7
 2004   11   29    8   55   36.33      44.065      11.150       0.000   3.3
 2004   11   29   21    4   34.22      37.167      16.142       0.000   2.5
 2004   11   29   21   28    7.50      41.878      15.826       0.000   3.5
 2004   11   29   22    9   36.56      41.867      15.814       0.000   3.0
 2004   11   30    1    9   36.56      44.064      11.151       0.000   2.7
 2004   12    1   12   47   27.66      39.270      16.878       0.000   2.7
 2004   12    1   12   51   30.23      39.268      16.883       0.000   2.5
 2004   12    1   15   55    1.17      40.193      15.769       0.000   3.2
 2004   12    1   17   12   11.25      39.272      16.868       0.000   2.5
 2004   12    1   23   23   36.80      44.246       8.382       0.000   2.6
 2004   12    2    6   53   26.25      45.076       7.197       0.000   3.3
 2004   12    2   12   54   18.98      42.808      11.654       0.000   2.7
 2004   12    2   13   10   39.84      42.725      11.652       0.000   2.8
 2004   12    2   18   18   59.06      42.303      13.108       0.000   2.5
 2004   12    3    1   22   58.12      38.383      13.919       0.000   2.6
 2004   12    4    5   49   16.64      38.131      15.011       0.000   3.0
 2004   12    4    6   50   58.59      43.056      13.055       0.000   3.3
 2004   12    4   10   55    8.20      43.061      13.064       0.000   2.7
 2004   12    5    7    2    3.05      41.844      15.836       0.000   2.7
 2004   12    7    4   29   49.45      37.132      16.086       0.000   2.7
 2004   12   10   15   31    6.80      42.307      13.389       0.000   3.0
 2004   12   10   16   22   15.94      42.315      13.383       0.000   2.6
 2004   12   10   16   36   30.23      42.321      13.385       0.000   3.2
 2004   12   10   22   28   35.62      42.813      11.620       0.000   2.6
 2004   12   11    2    1   17.34      42.292      13.372       0.000   2.5
 2004   12   12    7   45   17.58      41.668      13.835       0.000   3.2
 2004   12   12   13    8   54.38      42.829      11.749       0.000   3.5
 2004   12   12   18   37   15.94      42.334      13.406       0.000   2.6
 2004   12   13   13   46   10.31      44.874       8.054       0.000   2.5
 2004   12   13   15   55   43.36      45.071       7.173       0.000   2.5
 2004   12   13   16   10   18.75      45.073       7.174       0.000   3.2
 2004   12   14    3   30   56.25      45.075       7.181       0.000   2.5
 2004   12   15   11   30   49.22      38.066      13.961       0.000   3.0
 2004   12   16    3   43    3.98      42.863      11.850       0.000   3.1
 2004   12   17    6   57   18.28      40.867      15.361       0.000   3.1
 2004   12   17   21   20   55.08      42.250      13.743       0.000   2.5
 2004   12   18   18   22    8.91      44.497      10.344       0.000   2.5
 2004   12   20    6   12   49.92      41.481      13.569       0.000   2.5
 2004   12   21    8    9    1.41      42.781      11.625       0.000   2.5
 2004   12   22    2   15    0.00      40.860      15.327       0.000   2.7
 2004   12   22    6   20   33.98      42.890      11.591       0.000   3.9
 2004   12   22   20   24    8.44      42.886      11.599       0.000   3.4
 2004   12   24    6   48   52.03      41.826      15.723       0.000   3.8
 2004   12   24   11   28   53.20      42.896      11.600       0.000   3.3
 2004   12   24   13    6   58.36      42.886      11.603       0.000   4.0
 2004   12   24   13   14   21.33      42.874      11.606       0.000   2.6
 2004   12   24   13   24   22.50      41.811      15.720       0.000   3.5
 2004   12   24   13   24   33.05      41.796      15.699       0.000   2.6
 2004   12   24   13   26   50.16      41.402      11.859       0.000   2.6
 2004   12   24   13   42    7.73      42.878      11.615       0.000   2.6
 2004   12   24   17   43   28.59      42.883      11.602       0.000   3.7
 2004   12   24   21    6   19.69      40.222      15.205       0.000   2.7
 2004   12   25    2   34    9.61      40.216      15.246       0.000   2.6
 2004   12   25    5   15   52.73      37.504      15.168       0.000   2.7
 2004   12   26    4   12   14.77      38.561      14.710       0.000   2.9
 2004   12   26    7   37   33.52      41.934      15.413       0.000   2.6
 2004   12   26   12   22   40.55      42.496      13.089       0.000   2.5
 2004   12   26   22   48    6.33      42.902      11.602       0.000   3.5
 2004   12   26   22   52   19.45      43.093      11.259       0.000   2.7
 2004   12   29   20   36   16.17      42.887      11.694       0.000   2.9
 2004   12   30    0   55   43.36      42.580      12.984       0.000   2.8
 2004   12   30    2   40    8.20      44.631       7.665       0.000   2.8
 2004   12   30   10    5   33.98      44.412      10.062       0.000   3.0
 2004   12   31    4   30   52.73      44.410       9.386       0.000   2.9
 2005    1    1    8   49   27.19      43.937       9.711       0.000   3.1
 2005    1    1   15   55   22.27      38.129      15.182       0.000   2.8
 2005    1    2    5   20    5.86      38.580      14.695       0.000   3.4
 2005    1    2   10   15   56.25      38.573      14.685       0.000   3.0
 2005    1    2   17   36   16.17      41.825      15.737       0.000   2.5
 2005    1    3   20   29   24.84      43.943       9.711       0.000   2.5
 2005    1    4    9   45   10.55      44.566      10.337       0.000   2.9
 2005    1    4   20   30   28.12      44.549      10.341       0.000   2.5
 2005    1    4   21   17    3.05      37.160      16.149       0.000   2.7
 2005    1    4   22   19   48.28      42.842      11.763       0.000   2.7
 2005    1    5    0   23   22.73      42.301      13.261       0.000   2.5
 2005    1    5    1   41    4.45      37.111      16.096       0.000   2.7
 2005    1    5    2   10   15.23      37.103      16.094       0.000   2.8
 2005    1    5    2   25   22.27      37.118      16.095       0.000   3.1
 2005    1    5    8   11    7.97      37.079      13.299       0.000   2.5
 2005    1    5   13   41   46.64      42.892      11.597       0.000   3.7
 2005    1    5   13   51    5.62      42.908      11.475       0.000   2.8
 2005    1    5   15   53   36.80      44.623       7.674       0.000   2.7
 2005    1    5   17   36   37.27      37.134      16.117       0.000   2.5
 2005    1    5   17   52   37.03      37.110      16.117       0.000   3.5
 2005    1    5   20   44   42.42      37.098      16.103       0.000   2.9
 2005    1    5   22   23   19.22      38.686      14.865       0.000   2.7
 2005    1    5   22   24   11.95      38.676      14.855       0.000   2.5
 2005    1    6   20   41   22.03      42.904      11.616       0.000   2.6
 2005    1    6   22    5   55.08      37.098      16.139       0.000   3.0
 2005    1    7    8   22   22.97      42.908      11.637       0.000   3.6
 2005    1    7    8   54    1.41      42.919      11.623       0.000   3.7
 2005    1    7   11   34   51.80      43.442      14.296       0.000   2.6
 2005    1    7   22    9   36.56      38.679      13.988       0.000   2.8
 2005    1    8    4   49   30.70      37.125      16.147       0.000   2.6
 2005    1    9    2   46   17.34      37.113      16.096       0.000   3.2
 2005    1    9    3   16   10.31      42.946      11.660       0.000   2.5
 2005    1    9    8    9   54.14      38.626      14.603       0.000   3.3
 2005    1    9    8   47   20.62      38.622      14.605       0.000   3.2
 2005    1    9   18   32   20.62      46.365      12.215       0.000   2.9
 2005    1    9   23   32   45.23      44.461      10.125       0.000   3.0
 2005    1   10   13    8   43.83      39.020      16.778       0.000   3.0
 2005    1   12    5   59   38.91      37.434      16.026       0.000   2.9
 2005    1   12    6   10   11.72      37.424      16.015       0.000   3.2
 2005    1   13   11   54    1.41      43.221      15.371       0.000   2.6
 2005    1   15   19    0   59.77      38.421      13.403       0.000   2.5
 2005    1   16   22   50   33.98      40.249      14.969       0.000   2.7
 2005    1   17   17   20    5.86      37.566      15.134       0.000   2.9
 2005    1   17   18    5    5.86      37.363      14.864       0.000   2.6
 2005    1   17   18   13   53.20      37.375      14.838       0.000   3.2
 2005    1   17   19   51    5.62      37.372      14.844       0.000   3.2
 2005    1   18    5   37   40.55      36.817      14.755       0.000   3.0
 2005    1   18   16   19   58.83      38.699      14.699       0.000   3.0
 2005    1   20    8   16   56.02      42.870      11.573       0.000   2.6
 2005    1   20   13   31   34.92      42.860      11.671       0.000   2.5
 2005    1   21    3   35   51.56      42.778      12.641       0.000   3.1
 2005    1   21   12    2    6.56      42.905      11.596       0.000   3.4
 2005    1   22   14   41   43.12      36.250      15.028       0.000   2.7
 2005    1   23   15   46   45.47      42.306      13.363       0.000   2.8
 2005    1   24    2   49   37.73      38.487      12.723       0.000   2.7
 2005    1   25   14   23   47.34      39.743      16.421       0.000   2.6
 2005    1   26    1   10   18.75      44.278      12.061       0.000   2.8
 2005    1   26    3    7    1.88      42.829      11.635       0.000   2.7
 2005    1   26   17   47   10.08      38.459      13.308       0.000   2.7
 2005    1   26   19   35   26.95      38.451      13.310       0.000   2.6
 2005    1   26   21    0    0.00      42.830      11.634       0.000   2.8
 2005    1   26   22   31   45.47      42.927      11.584       0.000   2.5
 2005    1   27    1   59    0.23      42.826      11.629       0.000   2.7
 2005    1   27   17   56   50.16      38.248      15.006       0.000   2.6
 2005    1   27   19   39   40.08      42.830      11.626       0.000   3.4
 2005    1   28    3   43   56.72      46.950       8.604       0.000   2.6
 2005    1   28   16   40   43.36      44.620       6.696       0.000   2.5
 2005    1   29    3   33   55.55      40.703      15.353       0.000   2.9
 2005    1   29    6   27   35.86      42.858      11.672       0.000   2.9
 2005    1   29    7   51   16.17      42.916      11.722       0.000   3.8
 2005    1   29    9    4    2.58      42.945      11.752       0.000   3.0
 2005    1   29    9   13   11.02      42.896      11.732       0.000   3.7
 2005    1   29    9   40   57.42      42.952      11.755       0.000   3.7
 2005    1   29   13    4   51.80      42.857      11.737       0.000   2.6
 2005    1   29   13   13   39.14      43.004      11.815       0.000   3.0
 2005    1   29   15   11   57.19      46.885       8.326       0.000   2.9
 2005    1   30   10   18   55.55      44.585      10.377       0.000   2.7
 2005    1   30   14   25   32.81      42.945      11.766       0.000   2.6
 2005    1   30   17   25   22.27      41.678      13.023       0.000   2.5
 2005    1   31    4   14   10.78      43.276      14.786       0.000   2.5
 2005    1   31    8   14   49.45      42.951      11.763       0.000   3.3
 2005    1   31   15   11   57.19      42.947      11.761       0.000   2.5
 2005    1   31   15   28   39.14      38.353      13.605       0.000   3.1
 2005    2    1   13    1   52.50      42.627      13.234       0.000   3.5
 2005    2    2    1   46   10.31      41.012      13.028       0.000   2.5
 2005    2    2    2   33   27.42      44.916      10.509       0.000   2.8
 2005    2    2    3    2   48.75      42.303      13.262       0.000   3.2
 2005    2    2    3   49   55.31      42.270      13.232       0.000   2.5
 2005    2    2   12   55   32.81      42.272      13.236       0.000   2.6
 2005    2    2   21   21   58.36      42.853      11.708       0.000   2.6
 2005    2    3   16   12   46.41      44.582      10.395       0.000   2.6
 2005    2    6   19   58   39.14      41.466      13.473       0.000   2.5
 2005    2    7   11   45   56.25      38.120      15.137       0.000   3.2
 2005    2    7   22   31   56.02      44.345      10.483       0.000   2.5
 2005    2   11    9    5   58.59      37.370      14.657       0.000   2.5
 2005    2   13   22    6   16.17      42.789      12.688       0.000   3.1
 2005    2   14    6   43   46.17      41.525      15.998       0.000   4.5
 2005    2   14    8    7   37.03      41.519      15.993       0.000   3.5
 2005    2   14    8   10    4.69      41.528      15.999       0.000   3.2
 2005    2   14    9   29   31.88      41.542      15.994       0.000   3.3
 2005    2   14    9   32   10.08      42.119      15.962       0.000   3.2
 2005    2   14    9   32   20.62      42.116      15.963       0.000   3.1
 2005    2   14   10   12    4.22      42.123      15.976       0.000   2.9
 2005    2   15   10   34   34.22      46.486      14.558       0.000   2.5
 2005    2   15   16   38    5.16      45.100       6.571       0.000   2.5
 2005    2   16    1   14   31.88      41.892      15.554       0.000   3.7
 2005    2   16    1   43   32.11      41.876      15.063       0.000   2.9
 2005    2   16    2   11   39.61      41.884      15.556       0.000   2.6
 2005    2   16   14   23   36.80      38.163      15.147       0.000   2.5
 2005    2   16   15   32   52.27      46.980      10.287       0.000   3.3
 2005    2   18    1   32   27.66      38.154      15.151       0.000   2.8
 2005    2   18    2   57   11.25      38.134      15.122       0.000   3.2
 2005    2   18   17    9   33.05      42.672      12.725       0.000   2.6
 2005    2   18   23   23    5.16      41.582      15.883       0.000   2.7
 2005    2   20   12    1   13.83      42.300      11.250       0.000   2.9
 2005    2   20   12   57   28.83      42.300      11.248       0.000   2.9
 2005    2   21   12   14   24.84      43.179      13.369       0.000   2.9
 2005    2   21   16   52   30.00      44.694      10.016       0.000   2.7
 2005    2   22   16   15   45.70      45.078       6.550       0.000   3.2
 2005    2   23    9    6   30.23      41.941      13.091       0.000   4.4
 2005    2   23    9   11   25.55      41.942      13.084       0.000   3.2
 2005    2   23   10    7   30.00      41.918      13.107       0.000   3.1
 2005    2   23   11   32   45.23      41.968      13.076       0.000   3.3
 2005    2   23   12   38   40.31      41.964      13.072       0.000   2.5
 2005    2   23   13   38   36.80      41.975      13.072       0.000   3.3
 2005    2   23   13   42    7.73      41.959      13.126       0.000   2.6
 2005    2   23   19   26   18.52      41.895      13.115       0.000   2.7
 2005    2   24   18   26   22.03      41.954      13.061       0.000   3.6
 2005    2   24   19   27   32.34      46.287       9.188       0.000   2.6
 2005    2   24   19   42   39.38      42.002      13.039       0.000   2.5
 2005    2   24   20   22   33.52      42.009      13.041       0.000   3.2
 2005    2   24   21   47   27.66      46.312       9.162       0.000   3.3
 2005    2   24   22   21    2.11      46.310       9.162       0.000   2.5
 2005    2   25   19   11   32.58      46.284       9.196       0.000   2.6
 2005    2   27    3   27   46.41      46.305       9.184       0.000   3.3
 2005    2   27   20   58   25.08      42.867      13.311       0.000   2.8
 2005    3    2    2   19   13.12      38.304      12.672       0.000   3.0
 2005    3    2   23   28   32.11      41.955      13.071       0.000   2.5
 2005    3    3   14   12   42.89      43.016      13.515       0.000   2.9
 2005    3    3   15   47   48.75      45.126      11.928       0.000   3.1
 2005    3    3   21   15   59.77      45.125      11.925       0.000   4.3
 2005    3    3   21   48    9.84      45.116      11.960       0.000   2.8
 2005    3    3   22    5   23.44      45.122      11.972       0.000   2.7
 2005    3    3   22    8   54.38      45.140      11.954       0.000   3.1
 2005    3    3   22   19   58.83      45.133      11.901       0.000   2.9
 2005    3    4    3   19   41.25      45.125      11.915       0.000   2.6
 2005    3    4    4   43   42.66      36.844      14.683       0.000   2.8
 2005    3    4    6   28   18.05      45.117      11.927       0.000   2.5
 2005    3    4   17   40   50.39      37.506      15.081       0.000   3.2
 2005    3    4   18    4   55.31      45.121      11.908       0.000   2.7
 2005    3    5    6   46   45.47      36.848      14.703       0.000   2.6
 2005    3    5   12   15   17.58      45.125      11.885       0.000   2.8
 2005    3    5   14   17   48.75      42.870      12.869       0.000   2.5
 2005    3    6   22   12    4.22      36.842      14.677       0.000   2.6
 2005    3    6   22   34   23.67      37.007      15.691       0.000   3.6
 2005    3    6   23   31   20.86      36.999      15.722       0.000   3.0
 2005    3    7    0   54   40.08      43.903       6.686       0.000   3.4
 2005    3    7    3   41   50.16      37.012      15.680       0.000   3.2
 2005    3    7    3   44    7.27      37.007      15.679       0.000   2.7
 2005    3   10    9   31   59.53      38.669      14.345       0.000   2.5
 2005    3   10   11   40   29.30      42.901      11.726       0.000   3.3
 2005    3   10   19   50   44.53      45.085       9.121       0.000   2.9
 2005    3   10   22   12   35.86      38.072      12.085       0.000   2.8
 2005    3   11    6   10   11.72      43.617      11.823       0.000   2.6
 2005    3   11    9   15   38.67      37.501      15.068       0.000   2.5
 2005    3   11   22   47   45.23      43.856       8.721       0.000   2.5
 2005    3   12    1   54   26.02      42.124      15.967       0.000   2.7
 2005    3   13   22   25    4.69      45.133      11.960       0.000   3.4
 2005    3   14    8   35    2.34      44.322       9.730       0.000   2.9
 2005    3   15   23    1   48.98      39.689      16.764       0.000   2.5
 2005    3   16    3   53   15.70      45.143      11.906       0.000   2.8
 2005    3   16    3   58   53.20      38.408      15.161       0.000   2.6
 2005    3   17   11   40   29.30      37.720      16.108       0.000   2.5
 2005    3   18   14   44   31.88      45.137      11.911       0.000   2.6
 2005    3   20    4   16   48.98      38.129      12.693       0.000   2.8
 2005    3   20    5   22   22.97      41.676      15.541       0.000   2.5
 2005    3   20    7   19   58.83      38.666      14.889       0.000   2.9
 2005    3   21    1    8   12.19      38.020      15.347       0.000   3.0
 2005    3   21    6   34   37.73      41.706      15.564       0.000   3.1
 2005    3   21    6   37    5.39      41.704      15.573       0.000   3.0
 2005    3   21    6   46   13.83      41.707      15.580       0.000   2.7
 2005    3   21   20   20   48.05      41.701      15.571       0.000   4.1
 2005    3   21   20   47   31.17      41.711      15.572       0.000   2.8
 2005    3   21   20   50   41.02      41.691      15.559       0.000   4.1
 2005    3   21   20   58   25.08      41.676      15.575       0.000   2.5
 2005    3   21   21    1   34.92      41.682      15.558       0.000   3.2
 2005    3   21   23    0   24.61      45.158      11.914       0.000   2.6
 2005    3   22    0    3   20.39      44.535       9.685       0.000   4.1
 2005    3   22    0   15   59.77      44.569       9.554       0.000   2.8
 2005    3   22    0   36    2.11      44.516       9.671       0.000   2.6
 2005    3   22    0   53   57.89      44.555       9.704       0.000   2.7
 2005    3   22    1   41   57.19      42.057      14.983       0.000   2.5
 2005    3   22    1   47   55.78      41.697      15.565       0.000   4.4
 2005    3   22    2   22   54.61      41.670      15.558       0.000   2.7
 2005    3   22    2   33   48.52      41.672      15.564       0.000   2.5
 2005    3   22    2   42   46.41      41.682      15.574       0.000   2.9
 2005    3   22    4   11   22.03      44.526       9.679       0.000   3.2
 2005    3   22    4   47   34.69      41.683      15.566       0.000   4.8
 2005    3   22    4   51   58.36      41.658      15.550       0.000   2.6
 2005    3   22    5    3   13.36      41.688      15.557       0.000   3.5
 2005    3   22    5    7   37.03      41.737      15.707       0.000   3.5
 2005    3   22    5    8   29.77      41.419      15.567       0.000   2.5
 2005    3   22    5   12   21.80      41.594      15.672       0.000   2.9
 2005    3   22    5   32   34.69      41.679      15.594       0.000   3.1
 2005    3   22    5   34    9.61      41.676      15.480       0.000   3.3
 2005    3   22    5   36   26.72      41.673      15.568       0.000   2.5
 2005    3   22    5   42   46.41      41.566      15.395       0.000   2.6
 2005    3   22    7   31   56.02      41.668      15.597       0.000   2.7
 2005    3   22    8   12   21.80      41.690      15.592       0.000   3.0
 2005    3   22   10   53   22.73      41.791      15.209       0.000   2.5
 2005    3   22   13    8   54.38      41.723      15.691       0.000   2.5
 2005    3   22   20   44   42.42      38.106      15.001       0.000   2.8
 2005    3   22   22   28    3.98      42.002      15.590       0.000   3.3
 2005    3   22   23   21    9.14      41.683      15.561       0.000   3.4
 2005    3   22   23   23   36.80      41.667      15.559       0.000   3.4
 2005    3   22   23   25    1.17      43.178      13.446       0.000   2.6
 2005    3   22   23   25   11.72      41.648      15.555       0.000   2.5
 2005    3   23   12   10   32.81      41.707      15.550       0.000   2.5
 2005    3   24   16   46   52.50      45.131      11.912       0.000   3.4
 2005    3   24   19   19   27.19      43.091      12.730       0.000   2.7
 2005    3   24   20    9   11.95      45.022      11.986       0.000   3.0
 2005    3   25    3   29   42.42      45.054      11.850       0.000   2.5
 2005    3   25    5   42   35.86      46.696      10.950       0.000   2.5
 2005    3   25   10   37   12.42      40.129      16.444       0.000   2.8
 2005    3   25   10   48   48.52      40.123      16.436       0.000   3.1
 2005    3   25   13   42   39.38      46.225      13.015       0.000   2.6
 2005    3   25   14   36   58.36      41.668      15.592       0.000   2.6
 2005    3   25   18   40   25.78      40.120      16.440       0.000   2.6
 2005    3   26    2   50    9.38      37.278      14.727       0.000   3.5
 2005    3   26    3   13   11.02      37.277      14.717       0.000   2.8
 2005    3   26    4   44   45.94      41.676      15.562       0.000   2.6
 2005    3   26    9   49   44.77      42.834      11.643       0.000   2.5
 2005    3   26   10   44    3.75      41.659      15.494       0.000   2.5
 2005    3   26   12   21   26.72      37.280      14.712       0.000   2.5
 2005    3   26   13   29   38.91      37.276      14.728       0.000   2.5
 2005    3   26   15   54    8.44      40.112      16.441       0.000   3.1
 2005    3   27    0   36   23.20      37.281      14.714       0.000   2.8
 2005    3   27   11   13    3.98      42.858      11.737       0.000   2.7
 2005    3   28   12   33   23.91      42.122      15.971       0.000   2.5
 2005    3   29    8    4   48.28      37.889      15.065       0.000   2.6
 2005    3   29   10   59    0.23      42.860      11.730       0.000   2.9
 2005    3   29   18   16   10.31      42.743      11.687       0.000   3.0
 2005    3   29   18   51   51.33      42.744      11.712       0.000   2.6
 2005    3   30    5   46    6.80      41.708      15.576       0.000   3.7
 2005    3   30   15   37    5.39      45.025      11.990       0.000   2.8
 2005    4    1    0    1    3.28      41.694      15.589       0.000   3.1
 2005    4    3    7   34   23.67      41.671      15.576       0.000   3.5
 2005    4    4   10   30   21.09      41.626      15.587       0.000   2.6
 2005    4    4   14   27   28.83      41.630      15.592       0.000   2.5
 2005    4    4   21   45   10.55      38.604      13.534       0.000   3.1
 2005    4    5    9   31    6.80      45.934       8.705       0.000   2.6
 2005    4    5   23   31   20.86      36.511      15.249       0.000   3.2
 2005    4    8   19   23   19.22      38.843      13.103       0.000   2.9
 2005    4    9    0   21   16.17      41.627      15.587       0.000   3.3
 2005    4    9    2   51   33.75      41.626      15.583       0.000   3.2
 2005    4    9    7   42    7.73      43.175      13.379       0.000   2.6
 2005    4    9   20   23    5.16      37.022      15.678       0.000   2.5
 2005    4   12   20   22   44.06      38.048      14.026       0.000   2.9
 2005    4   13    2   53   29.77      44.586       9.470       0.000   2.5
 2005    4   13    4   24    1.41      44.594       9.462       0.000   2.7
 2005    4   14   10   47   13.59      38.829      13.110       0.000   3.1
 2005    4   14   11    9    1.41      38.838      13.110       0.000   2.5
 2005    4   15   21   47   59.30      41.182      15.185       0.000   2.6
 2005    4   16   15    0   21.09      41.689      15.586       0.000   2.9
 2005    4   17   12    4   23.67      42.974      13.698       0.000   2.6
 2005    4   17   18   29   31.88      41.681      13.028       0.000   2.6
 2005    4   19    0   32   52.27      44.563      10.265       0.000   3.5
 2005    4   19    0   34   27.19      44.568      10.266       0.000   3.6
 2005    4   19   17   30   49.22      39.262      11.964       0.000   2.5
 2005    4   20   10   15    3.52      43.807      12.150       0.000   2.9
 2005    4   20   17   22   22.97      42.057      16.418       0.000   2.6
 2005    4   22    4    8   22.73      38.566      14.698       0.000   2.6
 2005    4   22    6   34   27.19      39.381      15.346       0.000   2.5
 2005    4   22   16   38   26.25      38.682      14.335       0.000   2.7
 2005    4   23   20   48   23.91      39.437      16.327       0.000   2.7
 2005    4   24    1   29    7.27      46.159      11.235       0.000   4.2
 2005    4   24    4   29   17.81      46.085      11.200       0.000   3.0
 2005    4   24    6    2   59.30      46.171      11.205       0.000   3.0
 2005    4   24    7   10    8.20      46.111      11.221       0.000   2.8
 2005    4   26    6   58   53.20      44.439       7.068       0.000   2.6
 2005    4   26   13   15   35.16      45.867       9.447       0.000   3.2
 2005    4   27    2   11   29.06      44.152      11.269       0.000   3.6
 2005    4   27    7   36   51.33      42.924      11.688       0.000   2.9
 2005    4   30   16   50   44.53      43.119      13.751       0.000   3.5
 2005    4   30   20   47   20.62      42.832      12.762       0.000   2.5
 2005    4   30   21    8   57.89      46.676       9.734       0.000   2.9
 2005    5    1    7   31   13.83      38.748      12.334       0.000   3.5
 2005    5    1   10   59   52.97      38.732      12.326       0.000   2.9
 2005    5    1   12   18   48.52      38.733      12.320       0.000   3.0
 2005    5    6    7   36   19.69      40.859      15.321       0.000   2.6
 2005    5    6   13   39   18.98      42.913      11.628       0.000   3.3
 2005    5    6   14    6   23.20      42.939      11.623       0.000   2.6
 2005    5    6   15   23   22.73      42.945      11.683       0.000   2.7
 2005    5    7    5   20    5.86      42.918      11.695       0.000   2.6
 2005    5    7    8   45   24.61      42.933      11.718       0.000   2.7
 2005    5    7   11    5    9.38      38.126      15.146       0.000   2.5
 2005    5    7   21    6   40.78      45.843       7.067       0.000   2.5
 2005    5    9    6   49    2.58      37.200      14.919       0.000   2.9
 2005    5   10   18    1   56.02      46.234       8.755       0.000   3.0
 2005    5   10   22   17   52.27      46.133      13.891       0.000   2.7
 2005    5   11   11   25   22.27      46.600      12.631       0.000   2.5
 2005    5   12    5   48   13.36      46.607      12.632       0.000   2.7
 2005    5   12    5   49   48.28      46.604      12.946       0.000   2.7
 2005    5   12    6    3   52.03      46.607      12.951       0.000   2.9
 2005    5   13   22   58   39.14      36.733      16.550       0.000   2.5
 2005    5   14    4   49    9.61      46.459      10.486       0.000   2.6
 2005    5   14   11   37   30.00      42.910      11.696       0.000   3.3
 2005    5   14   12   53   15.70      42.906      11.672       0.000   2.7
 2005    5   14   17    1   17.34      42.920      11.664       0.000   2.6
 2005    5   15    1   12   56.95      46.019       8.099       0.000   2.7
 2005    5   15    5    2   41.72      46.238       8.761       0.000   2.7
 2005    5   15    8    4   27.19      41.840      15.391       0.000   2.5
 2005    5   15   10   30   52.73      46.462      10.478       0.000   2.5
 2005    5   15   16   36   19.69      46.019       8.104       0.000   2.5
 2005    5   15   21   29    0.23      46.015       8.083       0.000   3.1
 2005    5   15   21   49   23.67      46.006       8.086       0.000   3.2
 2005    5   16   10   46   31.41      38.965      17.362       0.000   2.6
 2005    5   16   11   30   38.67      41.602      13.956       0.000   2.5
 2005    5   16   12   44   17.81      38.426      15.229       0.000   2.5
 2005    5   16   15   34   37.73      42.896      11.630       0.000   2.5
 2005    5   16   18   26   43.12      42.886      11.585       0.000   2.8
 2005    5   16   18   29    0.23      42.862      11.591       0.000   2.8
 2005    5   16   19   33   30.94      41.838      15.388       0.000   2.9
 2005    5   17   23   35   33.98      42.903      11.672       0.000   2.8
 2005    5   18   22   43    0.47      41.839      15.380       0.000   2.8
 2005    5   18   23    5    9.38      41.840      15.383       0.000   2.9
 2005    5   18   23   48   23.91      41.848      15.372       0.000   2.6
 2005    5   19    4    2   45.23      40.615      15.399       0.000   2.5
 2005    5   19    5   25   11.72      41.836      15.371       0.000   3.0
 2005    5   19    5   31   31.41      41.838      15.369       0.000   2.7
 2005    5   20   16    6   37.27      40.002      15.621       0.000   2.5
 2005    5   21   18   33    2.81      46.591      12.959       0.000   2.5
 2005    5   21   19   53   22.73      40.694      15.233       0.000   2.6
 2005    5   22    9   52   44.06      40.788      15.102       0.000   3.0
 2005    5   22   11   16   45.47      38.089      14.669       0.000   3.3
 2005    5   24   23   33   27.42      46.160      11.252       0.000   3.0
 2005    5   25    2   42    4.22      43.823       9.976       0.000   3.2
 2005    5   25   23   33   27.42      40.008      15.625       0.000   2.6
 2005    5   26    2   34   30.70      46.485      13.569       0.000   2.5
 2005    5   26    7   26   18.52      42.433      13.485       0.000   3.1
 2005    5   26   18   15   28.12      42.431      13.469       0.000   2.5
 2005    5   27    4   33   20.39      38.399      13.277       0.000   2.8
 2005    5   27   12   54    8.44      38.072      15.170       0.000   2.7
 2005    5   28   13    5   23.44      40.629      17.413       0.000   2.5
 2005    5   29   11    9   54.14      38.398      13.278       0.000   3.8
 2005    5   29   11   33   16.88      38.416      13.293       0.000   2.9
 2005    5   29   11   40   29.30      38.402      13.296       0.000   2.6
 2005    5   29   12   48    9.84      38.384      13.278       0.000   2.5
 2005    5   29   13   18   45.00      38.409      13.298       0.000   2.5
 2005    5   29   18    9   50.62      38.304      13.362       0.000   2.5
 2005    5   29   19   21   33.75      38.306      13.356       0.000   2.7
 2005    5   29   22    4   30.70      38.311      13.378       0.000   3.4
 2005    5   30    1   29   38.91      38.310      13.366       0.000   2.7
 2005    5   31    0   41   39.61      43.219      13.504       0.000   2.6
 2005    6    1    3   13   21.56      38.287      13.353       0.000   2.8
 2005    6    1    8   29   24.84      42.753      13.185       0.000   2.7
 2005    6    2   14   13   14.53      47.159       9.554       0.000   2.6
 2005    6    2   19   28   46.17      38.076      15.206       0.000   2.9
 2005    6    3    6   49   44.77      38.059      15.211       0.000   2.6
 2005    6    3    7   12    4.22      37.727      14.523       0.000   4.7
 2005    6    3    7   39   18.98      37.375      14.393       0.000   2.6
 2005    6    3    8    3   45.00      37.684      14.524       0.000   2.5
 2005    6    3    8    6   54.84      37.733      14.539       0.000   2.8
 2005    6    3    8   37   40.55      46.149      11.249       0.000   2.7
 2005    6    3    8   56   29.06      37.677      14.537       0.000   2.5
 2005    6    4   21    0   21.09      40.692      15.405       0.000   2.9
 2005    6    4   23   12   53.44      44.013      10.754       0.000   2.5
 2005    6    5    7   36   51.33      47.162       9.552       0.000   3.3
 2005    6    7   20   45   24.61      44.897      10.476       0.000   2.7
 2005    6    8    0   29    0.23      44.897      10.475       0.000   3.8
 2005    6    9   11   35   55.08      44.900      10.471       0.000   3.3
 2005    6   10    6    7   54.61      44.901      10.481       0.000   2.8
 2005    6   10   23   28   53.20      41.689      15.558       0.000   2.9
 2005    6   11    2    9   33.05      41.731      13.972       0.000   2.5
 2005    6   11   11   43   18.05      38.942      12.506       0.000   2.5
 2005    6   11   18   11   46.64      43.967      11.760       0.000   3.0
 2005    6   11   23   49    6.09      44.885      10.477       0.000   2.5
 2005    6   12    2   38   54.38      44.902      10.474       0.000   3.0
 2005    6   12   12   28    7.50      43.978      11.771       0.000   2.5
 2005    6   13   18   14    3.75      42.860      11.614       0.000   2.9
 2005    6   14   10   32   38.20      44.547      10.315       0.000   3.2
 2005    6   14   18   45   42.19      38.403      13.321       0.000   3.4
 2005    6   15   12    4   13.12      40.743      15.497       0.000   3.4
 2005    6   16    0   46   56.02      40.733      15.460       0.000   4.1
 2005    6   16    2   40   50.39      40.707      15.564       0.000   4.2
 2005    6   16    2   53   29.77      40.732      15.506       0.000   2.9
 2005    6   16    3   32   31.17      40.753      15.504       0.000   3.8
 2005    6   16    5   26   57.19      40.750      15.515       0.000   2.7
 2005    6   16    8   12   42.89      40.685      15.545       0.000   2.7
 2005    6   16   16   59   42.42      40.748      15.528       0.000   2.6
 2005    6   19   12   32   20.62      44.031      11.046       0.000   2.7
 2005    6   20   23   42   56.95      37.332      16.121       0.000   2.5
 2005    6   22   12   30   24.61      41.954      13.137       0.000   2.5
 2005    6   25   11   26   57.19      40.714      16.694       0.000   2.8
 2005    6   25   17   33   37.97      38.371      13.193       0.000   3.1
 2005    6   25   19    3   27.42      38.370      13.201       0.000   2.8
 2005    6   26    2   56   39.61      38.370      13.198       0.000   2.5
 2005    6   27   10   24   43.59      41.978      15.592       0.000   2.5
 2005    6   27   12   47   17.11      40.676      15.632       0.000   2.8
 2005    6   28   13   15   24.61      44.128       7.310       0.000   2.5
 2005    6   28   13   51   26.72      40.626      15.503       0.000   2.5
 2005    6   29    6    9   50.62      42.868      11.700       0.000   2.8
 2005    6   30   10    7   40.55      43.651      11.833       0.000   3.7
 2005    6   30   10   41   25.55      43.669      11.835       0.000   2.5
 2005    7    1   19   37   54.61      37.497      12.012       0.000   2.5
 2005    7    4   17   52    5.39      42.942      13.460       0.000   3.9
 2005    7    4   17   55   36.33      42.948      13.480       0.000   3.0
 2005    7    4   19   39   40.08      42.887      13.437       0.000   2.5
 2005    7    4   19   43   32.11      42.990      13.481       0.000   3.1
 2005    7    4   19   54   26.02      42.929      13.438       0.000   3.4
 2005    7    4   20   13   25.08      42.977      13.479       0.000   2.5
 2005    7    5    5   35   23.44      37.844      15.015       0.000   2.5
 2005    7    5    8   28   32.11      43.647      11.825       0.000   3.6
 2005    7    5    8   54    1.41      43.647      11.828       0.000   3.1
 2005    7    5   13   58   18.05      43.663      11.814       0.000   2.8
 2005    7    5   16   54   26.02      42.971      13.469       0.000   2.5
 2005    7    6   16   58    7.50      42.913      13.471       0.000   3.3
 2005    7    6   21   31   27.89      41.981      15.605       0.000   3.0
 2005    7    7   14   19    2.58      41.964      15.612       0.000   2.5
 2005    7    9    7   54   47.11      41.965      15.605       0.000   2.6
 2005    7    9   22   51   47.81      38.375      13.180       0.000   2.5
 2005    7   12   14    0   45.70      43.652      11.833       0.000   2.5
 2005    7   15    6   24   26.02      37.808      15.909       0.000   2.7
 2005    7   18    7   15   24.61      38.229      14.579       0.000   2.8
 2005    7   20   13   50   33.98      38.401      13.300       0.000   2.7
 2005    7   20   17    2   20.62      38.277      13.187       0.000   2.8
 2005    7   20   21   27    4.22      39.249      11.946       0.000   4.2
 2005    7   20   21   52   44.06      39.254      11.987       0.000   2.5
 2005    7   20   23   21   40.78      39.249      11.944       0.000   3.3
 2005    7   20   23   55   25.78      39.252      11.940       0.000   2.6
 2005    7   21    1   14   52.97      39.293      12.001       0.000   3.3
 2005    7   21    5   47   20.62      39.261      11.936       0.000   3.8
 2005    7   21    6   45    0.00      38.569      13.155       0.000   2.8
 2005    7   22    3   37   26.48      44.069       7.051       0.000   2.5
 2005    7   22   21   41   50.16      39.216      11.883       0.000   2.5
 2005    7   23    4   30   31.64      37.272      12.010       0.000   3.8
 2005    7   23    4   33   52.03      37.311      12.088       0.000   2.6
 2005    7   23    5   51   23.20      37.263      12.008       0.000   2.7
 2005    7   23    7   19   27.19      44.050       7.035       0.000   3.0
 2005    7   23   10   41   15.00      37.297      11.979       0.000   2.6
 2005    7   23   11   48   13.36      38.480      13.822       0.000   2.5
 2005    7   24    0   18   59.06      39.228      11.981       0.000   2.5
 2005    7   24    2    4   48.28      41.675      14.005       0.000   3.5
 2005    7   27    0   44   17.81      43.827       9.967       0.000   3.6
 2005    7   27    2   52   37.03      43.815      10.034       0.000   2.7
 2005    7   27    7   24   33.05      46.191      12.501       0.000   2.7
 2005    7   27   20   56    7.97      42.182      15.606       0.000   2.8
 2005    7   28    3   48    9.84      43.840       9.971       0.000   3.4
 2005    7   28    4   22   58.12      43.843       9.957       0.000   3.1
 2005    7   28    6   24   15.47      43.837       9.949       0.000   2.8
 2005    7   28   12    3   41.48      38.375      14.837       0.000   2.6
 2005    7   30    4   25    4.69      41.748      15.958       0.000   2.6
 2005    8    2   12   58   53.20      44.034       7.001       0.000   4.0
 2005    8    2   13   40   32.81      44.062       6.981       0.000   2.5
 2005    8    2   13   49   51.80      44.062       6.998       0.000   2.7
 2005    8    2   17   21   40.78      43.963       6.940       0.000   2.8
 2005    8    3   16   34   44.77      41.766      15.481       0.000   2.5
 2005    8    4    1   54   47.11      42.084      15.606       0.000   2.9
 2005    8    4   10   38   15.70      40.749      15.452       0.000   3.0
 2005    8    4   15    9    8.44      44.043       6.996       0.000   2.8
 2005    8    4   17   23   47.34      44.034       6.995       0.000   2.7
 2005    8    8   17   57   32.34      39.222      16.892       0.000   3.4
 2005    8   10    9   13   21.56      39.855      16.226       0.000   2.6
 2005    8   13   21   12   18.28      46.985      10.272       0.000   3.6
 2005    8   14    9   24   15.47      43.649      12.008       0.000   2.7
 2005    8   14   11    1   38.44      43.640      12.003       0.000   2.8
 2005    8   14   17   34   20.16      46.986      10.338       0.000   3.2
 2005    8   14   18    2   48.75      47.016      10.336       0.000   3.5
 2005    8   14   22   13    7.50      46.987      10.325       0.000   2.6
 2005    8   14   22   41   36.09      43.646      12.018       0.000   2.6
 2005    8   15    1   56   22.03      41.774      13.436       0.000   2.5
 2005    8   15    3   58    0.47      43.651      12.042       0.000   3.1
 2005    8   15    6   31   59.53      46.981      10.332       0.000   2.7
 2005    8   15   22   43    0.47      44.025      11.251       0.000   2.6
 2005    8   16    6   36   33.75      37.694      14.983       0.000   3.1
 2005    8   16   17    9   43.59      46.989      10.277       0.000   2.6
 2005    8   16   22   23   19.22      38.418      13.690       0.000   2.5
 2005    8   17    7   30   21.09      41.508      15.226       0.000   2.6
 2005    8   17   13   47   13.59      44.383       7.174       0.000   2.8
 2005    8   18    3   34    6.09      47.010      10.332       0.000   4.5
 2005    8   18    3   55   53.91      47.024      10.373       0.000   3.5
 2005    8   18    5   19   34.22      46.995      10.360       0.000   2.9
 2005    8   18    7   32    6.56      47.005      10.336       0.000   2.5
 2005    8   18    7   39    8.44      47.108      10.301       0.000   3.4
 2005    8   18    8   17   48.75      47.116      10.315       0.000   2.5
 2005    8   18    8   37   51.09      47.115      10.309       0.000   2.9
 2005    8   18    9   10   53.91      47.092      10.308       0.000   3.7
 2005    8   18    9   17   34.69      47.057      10.104       0.000   2.6
 2005    8   18   10   16   17.34      47.085      10.312       0.000   2.8
 2005    8   18   11    4   48.28      47.095      10.281       0.000   2.6
 2005    8   18   11   21   40.78      46.732      10.196       0.000   2.5
 2005    8   18   15   46   45.47      46.847       9.960       0.000   2.8
 2005    8   18   18   54    8.44      47.021      10.368       0.000   2.5
 2005    8   18   21   57   39.38      46.995      10.311       0.000   3.1
 2005    8   18   22   51   26.72      46.993      10.327       0.000   2.5
 2005    8   18   23   14   38.91      47.001      10.306       0.000   2.9
 2005    8   19    4   28   14.53      47.003      10.331       0.000   2.8
 2005    8   19    4   29   17.81      46.998      10.319       0.000   2.5
[truncated: 444,829 more chars]
