# Supplementary material for: SEDA: A software package for the Statistical Earthquake Data Analysis
Source: Sci Rep. 2017 Mar 14;7:44171. doi: 10.1038/srep44171 (PMC5349582; doi:10.1038/srep44171)
Supplement: Supplementary Dataset 2 [file srep44171-s3.zip › back.txt]

   4.4950001e+01   5.5500002e+00   8.2569741e-06
   4.5049999e+01   5.5500002e+00   8.9765636e-06
   4.5150002e+01   5.5500002e+00   9.3134658e-06
   4.5250000e+01   5.5500002e+00   9.2457212e-06
   4.4650002e+01   5.6500001e+00   6.2640788e-06
   4.4750000e+01   5.6500001e+00   7.3534957e-06
   4.4849998e+01   5.6500001e+00   8.6523614e-06
   4.4950001e+01   5.6500001e+00   9.8652827e-06
   4.5049999e+01   5.6500001e+00   1.0741417e-05
   4.5150002e+01   5.6500001e+00   1.1143627e-05
   4.5250000e+01   5.6500001e+00   1.1037895e-05
   4.5349998e+01   5.6500001e+00   1.0483956e-05
   4.5450001e+01   5.6500001e+00   9.6134363e-06
   4.5549999e+01   5.6500001e+00   8.5891061e-06
   4.4450001e+01   5.7500000e+00   8.4483172e-06
   4.4549999e+01   5.7500000e+00   8.2623337e-06
   4.4650002e+01   5.7500000e+00   8.1516846e-06
   4.4750000e+01   5.7500000e+00   8.8358693e-06
   4.4849998e+01   5.7500000e+00   1.0160033e-05
   4.4950001e+01   5.7500000e+00   1.1560537e-05
   4.5049999e+01   5.7500000e+00   1.2599982e-05
   4.5150002e+01   5.7500000e+00   1.3067213e-05
   4.5250000e+01   5.7500000e+00   1.2907230e-05
   4.5349998e+01   5.7500000e+00   1.2194004e-05
   4.5450001e+01   5.7500000e+00   1.1103219e-05
   4.5549999e+01   5.7500000e+00   9.8494584e-06
   4.5650002e+01   5.7500000e+00   8.6166628e-06
   4.5750000e+01   5.7500000e+00   7.5244866e-06
   4.5849998e+01   5.7500000e+00   6.6304124e-06
   4.4349998e+01   5.8499999e+00   1.7395101e-05
   4.4450001e+01   5.8499999e+00   1.9439592e-05
   4.4549999e+01   5.8499999e+00   1.4247244e-05
   4.4650002e+01   5.8499999e+00   1.1026811e-05
   4.4750000e+01   5.8499999e+00   1.0659082e-05
   4.4849998e+01   5.8499999e+00   1.1816379e-05
   4.4950001e+01   5.8499999e+00   1.3365400e-05
   4.5049999e+01   5.8499999e+00   1.4564972e-05
   4.5150002e+01   5.8499999e+00   1.5097052e-05
   4.5250000e+01   5.8499999e+00   1.4863708e-05
   4.5349998e+01   5.8499999e+00   1.3944317e-05
   4.5450001e+01   5.8499999e+00   1.2581644e-05
   4.5549999e+01   5.8499999e+00   1.1073380e-05
   4.5650002e+01   5.8499999e+00   9.6402236e-06
   4.5750000e+01   5.8499999e+00   8.3918612e-06
   4.5849998e+01   5.8499999e+00   7.3734845e-06
   4.5950001e+01   5.8499999e+00   6.5997592e-06
   4.4250000e+01   5.9499998e+00   2.4049223e-05
   4.4349998e+01   5.9499998e+00   4.3523760e-05
   4.4450001e+01   5.9499998e+00   4.9834314e-05
   4.4549999e+01   5.9499998e+00   2.7135910e-05
   4.4650002e+01   5.9499998e+00   1.5374459e-05
   4.4750000e+01   5.9499998e+00   1.3044971e-05
   4.4849998e+01   5.9499998e+00   1.3795777e-05
   4.4950001e+01   5.9499998e+00   1.5410254e-05
   4.5049999e+01   5.9499998e+00   1.6744156e-05
   4.5150002e+01   5.9499998e+00   1.7356357e-05
   4.5250000e+01   5.9499998e+00   1.7044846e-05
   4.5349998e+01   5.9499998e+00   1.5845662e-05
   4.5450001e+01   5.9499998e+00   1.4114715e-05
   4.5549999e+01   5.9499998e+00   1.2312175e-05
   4.5650002e+01   5.9499998e+00   1.0698195e-05
   4.5750000e+01   5.9499998e+00   9.3106692e-06
   4.5849998e+01   5.9499998e+00   8.1468033e-06
   4.5950001e+01   5.9499998e+00   7.2506796e-06
   4.6049999e+01   5.9499998e+00   6.6409889e-06
   4.4049999e+01   6.0500002e+00   1.6701959e-05
   4.4150002e+01   6.0500002e+00   2.7000708e-05
   4.4250000e+01   6.0500002e+00   4.2514308e-05
   4.4349998e+01   6.0500002e+00   8.2125472e-05
   4.4450001e+01   6.0500002e+00   9.4210052e-05
   4.4549999e+01   6.0500002e+00   4.5745091e-05
   4.4650002e+01   6.0500002e+00   2.2008120e-05
   4.4750000e+01   6.0500002e+00   1.6774342e-05
   4.4849998e+01   6.0500002e+00   1.6626080e-05
   4.4950001e+01   6.0500002e+00   1.8043071e-05
   4.5049999e+01   6.0500002e+00   1.9405959e-05
   4.5150002e+01   6.0500002e+00   2.0154315e-05
   4.5250000e+01   6.0500002e+00   1.9815046e-05
   4.5349998e+01   6.0500002e+00   1.8225128e-05
   4.5450001e+01   6.0500002e+00   1.5940548e-05
   4.5549999e+01   6.0500002e+00   1.3765418e-05
   4.5650002e+01   6.0500002e+00   1.2006356e-05
   4.5750000e+01   6.0500002e+00   1.0494560e-05
   4.5849998e+01   6.0500002e+00   9.1074753e-06
   4.5950001e+01   6.0500002e+00   7.9758465e-06
   4.6049999e+01   6.0500002e+00   7.2428934e-06
   4.6150002e+01   6.0500002e+00   6.8595186e-06
   4.3950001e+01   6.1500001e+00   1.3674761e-05
   4.4049999e+01   6.1500001e+00   2.5918487e-05
   4.4150002e+01   6.1500001e+00   4.2320717e-05
   4.4250000e+01   6.1500001e+00   6.1408427e-05
   4.4349998e+01   6.1500001e+00   1.0033578e-04
   4.4450001e+01   6.1500001e+00   1.0960807e-04
   4.4549999e+01   6.1500001e+00   5.9195590e-05
   4.4650002e+01   6.1500001e+00   3.3184566e-05
   4.4750000e+01   6.1500001e+00   2.4117611e-05
   4.4849998e+01   6.1500001e+00   2.1589440e-05
   4.4950001e+01   6.1500001e+00   2.1948592e-05
   4.5049999e+01   6.1500001e+00   2.2996090e-05
   4.5150002e+01   6.1500001e+00   2.3981500e-05
   4.5250000e+01   6.1500001e+00   2.3771469e-05
   4.5349998e+01   6.1500001e+00   2.1654190e-05
   4.5450001e+01   6.1500001e+00   1.8521845e-05
   4.5549999e+01   6.1500001e+00   1.5838590e-05
   4.5650002e+01   6.1500001e+00   1.3963569e-05
   4.5750000e+01   6.1500001e+00   1.2303836e-05
   4.5849998e+01   6.1500001e+00   1.0514171e-05
   4.5950001e+01   6.1500001e+00   8.9175955e-06
   4.6049999e+01   6.1500001e+00   7.9248430e-06
   4.6150002e+01   6.1500001e+00   7.5355183e-06
   4.6250000e+01   6.1500001e+00   7.4399482e-06
   4.3849998e+01   6.2500000e+00   9.4940096e-06
   4.3950001e+01   6.2500000e+00   1.8706085e-05
   4.4049999e+01   6.2500000e+00   3.7215701e-05
   4.4150002e+01   6.2500000e+00   6.0489274e-05
   4.4250000e+01   6.2500000e+00   7.7912948e-05
   4.4349998e+01   6.2500000e+00   9.3731142e-05
   4.4450001e+01   6.2500000e+00   9.2893308e-05
   4.4549999e+01   6.2500000e+00   7.0846443e-05
   4.4650002e+01   6.2500000e+00   6.3863270e-05
   4.4750000e+01   6.2500000e+00   4.1144005e-05
   4.4849998e+01   6.2500000e+00   3.1048396e-05
   4.4950001e+01   6.2500000e+00   2.8088163e-05
   4.5049999e+01   6.2500000e+00   2.7961070e-05
   4.5150002e+01   6.2500000e+00   2.9249633e-05
   4.5250000e+01   6.2500000e+00   2.9438761e-05
   4.5349998e+01   6.2500000e+00   2.6730306e-05
   4.5450001e+01   6.2500000e+00   2.2496817e-05
   4.5549999e+01   6.2500000e+00   1.9172099e-05
   4.5650002e+01   6.2500000e+00   1.7116096e-05
   4.5750000e+01   6.2500000e+00   1.5132081e-05
   4.5849998e+01   6.2500000e+00   1.2615745e-05
   4.5950001e+01   6.2500000e+00   1.0222382e-05
   4.6049999e+01   6.2500000e+00   8.8076567e-06
   4.6150002e+01   6.2500000e+00   8.4496687e-06
   4.6250000e+01   6.2500000e+00   8.5738320e-06
   4.6349998e+01   6.2500000e+00   8.5643542e-06
   4.3750000e+01   6.3499999e+00   6.8350632e-06
   4.3849998e+01   6.3499999e+00   1.1188495e-05
   4.3950001e+01   6.3499999e+00   2.3462624e-05
   4.4049999e+01   6.3499999e+00   4.8672897e-05
   4.4150002e+01   6.3499999e+00   7.8790989e-05
   4.4250000e+01   6.3499999e+00   9.3094961e-05
   4.4349998e+01   6.3499999e+00   8.9765934e-05
   4.4450001e+01   6.3499999e+00   8.3205712e-05
   4.4549999e+01   6.3499999e+00   1.0968330e-04
   4.4650002e+01   6.3499999e+00   2.0107630e-04
   4.4750000e+01   6.3499999e+00   8.6760323e-05
   4.4849998e+01   6.3499999e+00   4.7806323e-05
   4.4950001e+01   6.3499999e+00   3.7136946e-05
   4.5049999e+01   6.3499999e+00   3.4298828e-05
   4.5150002e+01   6.3499999e+00   3.5747380e-05
   4.5250000e+01   6.3499999e+00   3.6623856e-05
   4.5349998e+01   6.3499999e+00   3.3602060e-05
   4.5450001e+01   6.3499999e+00   2.8559865e-05
   4.5549999e+01   6.3499999e+00   2.4697574e-05
   4.5650002e+01   6.3499999e+00   2.2098815e-05
   4.5750000e+01   6.3499999e+00   1.9199857e-05
   4.5849998e+01   6.3499999e+00   1.5446218e-05
   4.5950001e+01   6.3499999e+00   1.1950482e-05
   4.6049999e+01   6.3499999e+00   1.0168424e-05
   4.6150002e+01   6.3499999e+00   1.0190677e-05
   4.6250000e+01   6.3499999e+00   1.0732212e-05
   4.6349998e+01   6.3499999e+00   1.0720450e-05
   4.6450001e+01   6.3499999e+00   9.9250565e-06
   4.3650002e+01   6.4499998e+00   5.3998842e-06
   4.3750000e+01   6.4499998e+00   7.2844405e-06
   4.3849998e+01   6.4499998e+00   1.2059713e-05
   4.3950001e+01   6.4499998e+00   2.6375516e-05
   4.4049999e+01   6.4499998e+00   5.8352671e-05
   4.4150002e+01   6.4499998e+00   9.6430136e-05
   4.4250000e+01   6.4499998e+00   1.0556861e-04
   4.4349998e+01   6.4499998e+00   9.1718364e-05
   4.4450001e+01   6.4499998e+00   8.5360982e-05
   4.4549999e+01   6.4499998e+00   1.5575168e-04
   4.4650002e+01   6.4499998e+00   3.7655482e-04
   4.4750000e+01   6.4499998e+00   1.5157768e-04
   4.4849998e+01   6.4499998e+00   7.1255403e-05
   4.4950001e+01   6.4499998e+00   4.8360264e-05
   4.5049999e+01   6.4499998e+00   4.1156771e-05
   4.5150002e+01   6.4499998e+00   4.2282591e-05
   4.5250000e+01   6.4499998e+00   4.3988282e-05
   4.5349998e+01   6.4499998e+00   4.1646643e-05
   4.5450001e+01   6.4499998e+00   3.7379563e-05
   4.5549999e+01   6.4499998e+00   3.3675922e-05
   4.5650002e+01   6.4499998e+00   2.9654300e-05
   4.5750000e+01   6.4499998e+00   2.4575946e-05
   4.5849998e+01   6.4499998e+00   1.8774459e-05
   4.5950001e+01   6.4499998e+00   1.4126981e-05
   4.6049999e+01   6.4499998e+00   1.2994554e-05
   4.6150002e+01   6.4499998e+00   1.4857190e-05
   4.6250000e+01   6.4499998e+00   1.5914669e-05
   4.6349998e+01   6.4499998e+00   1.5004801e-05
   4.6450001e+01   6.4499998e+00   1.2870205e-05
   4.3549999e+01   6.5500002e+00   4.1857256e-06
   4.3650002e+01   6.5500002e+00   5.5416381e-06
   4.3750000e+01   6.5500002e+00   7.3370261e-06
   4.3849998e+01   6.5500002e+00   1.1834934e-05
   4.3950001e+01   6.5500002e+00   2.6875976e-05
   4.4049999e+01   6.5500002e+00   6.9027563e-05
   4.4150002e+01   6.5500002e+00   1.1872473e-04
   4.4250000e+01   6.5500002e+00   1.1624912e-04
   4.4349998e+01   6.5500002e+00   9.3566770e-05
   4.4450001e+01   6.5500002e+00   9.0487658e-05
   4.4549999e+01   6.5500002e+00   1.3988194e-04
   4.4650002e+01   6.5500002e+00   2.7266011e-04
   4.4750000e+01   6.5500002e+00   1.6493173e-04
   4.4849998e+01   6.5500002e+00   9.3306742e-05
   4.4950001e+01   6.5500002e+00   5.9216378e-05
   4.5049999e+01   6.5500002e+00   4.7176345e-05
   4.5150002e+01   6.5500002e+00   4.7217374e-05
   4.5250000e+01   6.5500002e+00   4.9602888e-05
   4.5349998e+01   6.5500002e+00   5.1012881e-05
   4.5450001e+01   6.5500002e+00   5.8264905e-05
   4.5549999e+01   6.5500002e+00   4.7282250e-05
   4.5650002e+01   6.5500002e+00   4.1320516e-05
   4.5750000e+01   6.5500002e+00   3.4391818e-05
   4.5849998e+01   6.5500002e+00   2.3483211e-05
   4.5950001e+01   6.5500002e+00   1.7079423e-05
   4.6049999e+01   6.5500002e+00   1.9732777e-05
   4.6150002e+01   6.5500002e+00   2.7250755e-05
   4.6250000e+01   6.5500002e+00   2.8035247e-05
   4.6349998e+01   6.5500002e+00   2.3269186e-05
   4.6450001e+01   6.5500002e+00   1.7713903e-05
   4.3450001e+01   6.6500001e+00   3.0998358e-06
   4.3549999e+01   6.6500001e+00   4.2567153e-06
   4.3650002e+01   6.6500001e+00   5.5599930e-06
   4.3750000e+01   6.6500001e+00   7.2055877e-06
   4.3849998e+01   6.6500001e+00   1.0974530e-05
   4.3950001e+01   6.6500001e+00   2.6134898e-05
   4.4049999e+01   6.6500001e+00   7.9748926e-05
   4.4150002e+01   6.6500001e+00   1.3516795e-04
   4.4250000e+01   6.6500001e+00   1.2009949e-04
   4.4349998e+01   6.6500001e+00   9.6576390e-05
   4.4450001e+01   6.6500001e+00   1.0025269e-04
   4.4549999e+01   6.6500001e+00   1.2981362e-04
   4.4650002e+01   6.6500001e+00   1.7594919e-04
   4.4750000e+01   6.6500001e+00   1.5787654e-04
   4.4849998e+01   6.6500001e+00   1.0628651e-04
   4.4950001e+01   6.6500001e+00   6.7696907e-05
   4.5049999e+01   6.6500001e+00   5.1709736e-05
   4.5150002e+01   6.6500001e+00   4.9754395e-05
   4.5250000e+01   6.6500001e+00   5.2269064e-05
   4.5349998e+01   6.6500001e+00   5.8171314e-05
   4.5450001e+01   6.6500001e+00   7.6435266e-05
   4.5549999e+01   6.6500001e+00   6.5667911e-05
   4.5650002e+01   6.6500001e+00   6.3102736e-05
   4.5750000e+01   6.6500001e+00   6.9638976e-05
   4.5849998e+01   6.6500001e+00   3.7141195e-05
   4.5950001e+01   6.6500001e+00   2.1500684e-05
   4.6049999e+01   6.6500001e+00   3.1991280e-05
   4.6150002e+01   6.6500001e+00   5.0188959e-05
   4.6250000e+01   6.6500001e+00   4.8963408e-05
   4.6349998e+01   6.6500001e+00   3.6008383e-05
   4.6450001e+01   6.6500001e+00   2.4518426e-05
   4.6549999e+01   6.6500001e+00   1.6321826e-05
   4.3349998e+01   6.7500000e+00   2.3662717e-06
   4.3450001e+01   6.7500000e+00   3.2408368e-06
   4.3549999e+01   6.7500000e+00   4.3552827e-06
   4.3650002e+01   6.7500000e+00   5.6524114e-06
   4.3750000e+01   6.7500000e+00   9.0933036e-06
   4.3849998e+01   6.7500000e+00   3.0792074e-05
   4.3950001e+01   6.7500000e+00   2.6290287e-05
   4.4049999e+01   6.7500000e+00   9.0237328e-05
   4.4150002e+01   6.7500000e+00   1.7632337e-04
   4.4250000e+01   6.7500000e+00   1.1236401e-04
   4.4349998e+01   6.7500000e+00   1.0381790e-04
   4.4450001e+01   6.7500000e+00   1.1636307e-04
   4.4549999e+01   6.7500000e+00   1.4094289e-04
   4.4650002e+01   6.7500000e+00   1.6521555e-04
   4.4750000e+01   6.7500000e+00   1.5579822e-04
   4.4849998e+01   6.7500000e+00   1.1350013e-04
   4.4950001e+01   6.7500000e+00   7.5035052e-05
   4.5049999e+01   6.7500000e+00   5.5583710e-05
   4.5150002e+01   6.7500000e+00   5.0647959e-05
   4.5250000e+01   6.7500000e+00   5.2303698e-05
   4.5349998e+01   6.7500000e+00   5.9851867e-05
   4.5450001e+01   6.7500000e+00   7.5138822e-05
   4.5549999e+01   6.7500000e+00   8.7282388e-05
   4.5650002e+01   6.7500000e+00   1.0039177e-04
   4.5750000e+01   6.7500000e+00   1.5925389e-04
   4.5849998e+01   6.7500000e+00   6.3983804e-05
   4.5950001e+01   6.7500000e+00   2.7255717e-05
   4.6049999e+01   6.7500000e+00   4.4328994e-05
   4.6150002e+01   6.7500000e+00   7.2812312e-05
   4.6250000e+01   6.7500000e+00   6.9871923e-05
   4.6349998e+01   6.7500000e+00   4.9072922e-05
   4.6450001e+01   6.7500000e+00   3.1666019e-05
   4.6549999e+01   6.7500000e+00   1.9836951e-05
   4.3250000e+01   6.8499999e+00   2.0173638e-06
   4.3349998e+01   6.8499999e+00   2.6281841e-06
   4.3450001e+01   6.8499999e+00   3.5069834e-06
   4.3549999e+01   6.8499999e+00   4.6386031e-06
   4.3650002e+01   6.8499999e+00   6.0528150e-06
   4.3750000e+01   6.8499999e+00   3.7273647e-05
   4.3849998e+01   6.8499999e+00   3.3504993e-04
   4.3950001e+01   6.8499999e+00   3.1971387e-05
   4.4049999e+01   6.8499999e+00   9.6535528e-05
   4.4150002e+01   6.8499999e+00   1.8502948e-04
   4.4250000e+01   6.8499999e+00   1.1335370e-04
   4.4349998e+01   6.8499999e+00   1.1979614e-04
   4.4450001e+01   6.8499999e+00   1.3728632e-04
   4.4549999e+01   6.8499999e+00   1.5876352e-04
   4.4650002e+01   6.8499999e+00   1.7293434e-04
   4.4750000e+01   6.8499999e+00   1.6125051e-04
   4.4849998e+01   6.8499999e+00   1.2318154e-04
   4.4950001e+01   6.8499999e+00   8.3681101e-05
   4.5049999e+01   6.8499999e+00   6.0076280e-05
   4.5150002e+01   6.8499999e+00   5.1396779e-05
   4.5250000e+01   6.8499999e+00   5.1028968e-05
   4.5349998e+01   6.8499999e+00   6.0035378e-05
   4.5450001e+01   6.8499999e+00   8.2095241e-05
   4.5549999e+01   6.8499999e+00   1.0809779e-04
   4.5650002e+01   6.8499999e+00   1.5522854e-04
   4.5750000e+01   6.8499999e+00   1.1521031e-03
   4.5849998e+01   6.8499999e+00   9.3655341e-05
   4.5950001e+01   6.8499999e+00   3.3826578e-05
   4.6049999e+01   6.8499999e+00   4.7230933e-05
   4.6150002e+01   6.8499999e+00   7.6261189e-05
   4.6250000e+01   6.8499999e+00   7.5536816e-05
   4.6349998e+01   6.8499999e+00   5.5388326e-05
   4.6450001e+01   6.8499999e+00   3.6431771e-05
   4.6549999e+01   6.8499999e+00   2.2809758e-05
   4.6650002e+01   6.8499999e+00   1.5295660e-05
   4.3250000e+01   6.9499998e+00   2.3645859e-06
   4.3349998e+01   6.9499998e+00   3.0370538e-06
   4.3450001e+01   6.9499998e+00   4.0001651e-06
   4.3549999e+01   6.9499998e+00   5.2717546e-06
   4.3650002e+01   6.9499998e+00   7.0257675e-06
   4.3750000e+01   6.9499998e+00   1.8549710e-05
   4.3849998e+01   6.9499998e+00   1.0170140e-04
   4.3950001e+01   6.9499998e+00   4.1207335e-05
   4.4049999e+01   6.9499998e+00   1.8201875e-04
   4.4150002e+01   6.9499998e+00   1.5804690e-04
   4.4250000e+01   6.9499998e+00   1.5260282e-04
   4.4349998e+01   6.9499998e+00   1.6649718e-04
   4.4450001e+01   6.9499998e+00   1.6975738e-04
   4.4549999e+01   6.9499998e+00   1.7854221e-04
   4.4650002e+01   6.9499998e+00   1.8681081e-04
   4.4750000e+01   6.9499998e+00   1.7331917e-04
   4.4849998e+01   6.9499998e+00   1.3543102e-04
   4.4950001e+01   6.9499998e+00   9.3016752e-05
   4.5049999e+01   6.9499998e+00   6.5124172e-05
   4.5150002e+01   6.9499998e+00   5.2767668e-05
   4.5250000e+01   6.9499998e+00   4.9646518e-05
   4.5349998e+01   6.9499998e+00   5.7024998e-05
   4.5450001e+01   6.9499998e+00   8.0750840e-05
   4.5549999e+01   6.9499998e+00   1.1864803e-04
   4.5650002e+01   6.9499998e+00   2.0215799e-04
   4.5750000e+01   6.9499998e+00   1.1306882e-03
   4.5849998e+01   6.9499998e+00   1.0925398e-04
   4.5950001e+01   6.9499998e+00   4.2506701e-05
   4.6049999e+01   6.9499998e+00   4.1032894e-05
   4.6150002e+01   6.9499998e+00   6.0385901e-05
   4.6250000e+01   6.9499998e+00   6.4279302e-05
   4.6349998e+01   6.9499998e+00   5.2691994e-05
   4.6450001e+01   6.9499998e+00   3.7433445e-05
   4.6549999e+01   6.9499998e+00   2.4729501e-05
   4.6650002e+01   6.9499998e+00   1.6966480e-05
   4.3150002e+01   7.0500002e+00   2.2877473e-06
   4.3250000e+01   7.0500002e+00   2.8325594e-06
   4.3349998e+01   7.0500002e+00   3.6379627e-06
   4.3450001e+01   7.0500002e+00   4.7987805e-06
   4.3549999e+01   7.0500002e+00   6.3776433e-06
   4.3650002e+01   7.0500002e+00   8.7418548e-06
   4.3750000e+01   7.0500002e+00   1.3869354e-05
   4.3849998e+01   7.0500002e+00   2.6077512e-05
   4.3950001e+01   7.0500002e+00   5.6176563e-05
   4.4049999e+01   7.0500002e+00   2.4345142e-03
   4.4150002e+01   7.0500002e+00   2.6563983e-04
   4.4250000e+01   7.0500002e+00   3.0170690e-04
   4.4349998e+01   7.0500002e+00   3.4481561e-04
   4.4450001e+01   7.0500002e+00   2.5035089e-04
   4.4549999e+01   7.0500002e+00   1.9934247e-04
   4.4650002e+01   7.0500002e+00   1.9638264e-04
   4.4750000e+01   7.0500002e+00   1.8054406e-04
   4.4849998e+01   7.0500002e+00   1.4270020e-04
   4.4950001e+01   7.0500002e+00   9.9172394e-05
   4.5049999e+01   7.0500002e+00   6.9021909e-05
   4.5150002e+01   7.0500002e+00   5.4228389e-05
   4.5250000e+01   7.0500002e+00   4.8531987e-05
   4.5349998e+01   7.0500002e+00   5.2123884e-05
   4.5450001e+01   7.0500002e+00   7.1172857e-05
   4.5549999e+01   7.0500002e+00   1.0707690e-04
   4.5650002e+01   7.0500002e+00   1.8670104e-04
   4.5750000e+01   7.0500002e+00   2.2902603e-04
   4.5849998e+01   7.0500002e+00   1.1690614e-04
   4.5950001e+01   7.0500002e+00   4.9681312e-05
   4.6049999e+01   7.0500002e+00   3.4357134e-05
   4.6150002e+01   7.0500002e+00   4.2773951e-05
   4.6250000e+01   7.0500002e+00   4.8953978e-05
   4.6349998e+01   7.0500002e+00   4.5548550e-05
   4.6450001e+01   7.0500002e+00   3.5833134e-05
   4.6549999e+01   7.0500002e+00   2.5722751e-05
   4.6650002e+01   7.0500002e+00   1.8392951e-05
   4.3150002e+01   7.1500001e+00   2.7439294e-06
   4.3250000e+01   7.1500001e+00   3.4313625e-06
   4.3349998e+01   7.1500001e+00   4.4478811e-06
   4.3450001e+01   7.1500001e+00   5.9312201e-06
   4.3549999e+01   7.1500001e+00   7.9870815e-06
   4.3650002e+01   7.1500001e+00   1.1085367e-05
   4.3750000e+01   7.1500001e+00   1.7669083e-05
   4.3849998e+01   7.1500001e+00   3.3036213e-05
   4.3950001e+01   7.1500001e+00   7.1359093e-05
   4.4049999e+01   7.1500001e+00   3.9807524e-04
   4.4150002e+01   7.1500001e+00   5.0836819e-04
   4.4250000e+01   7.1500001e+00   6.6986703e-04
   4.4349998e+01   7.1500001e+00   9.7817962e-04
   4.4450001e+01   7.1500001e+00   4.3687795e-04
   4.4549999e+01   7.1500001e+00   2.2142012e-04
   4.4650002e+01   7.1500001e+00   1.9583253e-04
   4.4750000e+01   7.1500001e+00   1.7483627e-04
   4.4849998e+01   7.1500001e+00   1.3908044e-04
   4.4950001e+01   7.1500001e+00   9.8849800e-05
   4.5049999e+01   7.1500001e+00   6.9966714e-05
   4.5150002e+01   7.1500001e+00   5.4660562e-05
   4.5250000e+01   7.1500001e+00   4.7329919e-05
   4.5349998e+01   7.1500001e+00   4.6859874e-05
   4.5450001e+01   7.1500001e+00   5.7531528e-05
   4.5549999e+01   7.1500001e+00   7.9895079e-05
   4.5650002e+01   7.1500001e+00   1.2077998e-04
   4.5750000e+01   7.1500001e+00   1.4600297e-04
   4.5849998e+01   7.1500001e+00   9.9518766e-05
   4.5950001e+01   7.1500001e+00   4.8348047e-05
   4.6049999e+01   7.1500001e+00   3.0719355e-05
   4.6150002e+01   7.1500001e+00   3.3123852e-05
   4.6250000e+01   7.1500001e+00   3.8625694e-05
   4.6349998e+01   7.1500001e+00   3.9058435e-05
   4.6450001e+01   7.1500001e+00   3.3648612e-05
   4.6549999e+01   7.1500001e+00   2.6154312e-05
   4.6650002e+01   7.1500001e+00   1.9458843e-05
   4.6750000e+01   7.1500001e+00   1.4265192e-05
   4.3049999e+01   7.2500000e+00   2.6626774e-06
   4.3150002e+01   7.2500000e+00   3.2803432e-06
   4.3250000e+01   7.2500000e+00   4.1512476e-06
   4.3349998e+01   7.2500000e+00   5.4457428e-06
   4.3450001e+01   7.2500000e+00   7.3582164e-06
   4.3549999e+01   7.2500000e+00   1.0024821e-05
   4.3650002e+01   7.2500000e+00   1.3808488e-05
   4.3750000e+01   7.2500000e+00   2.0732403e-05
   4.3849998e+01   7.2500000e+00   3.5952053e-05
   4.3950001e+01   7.2500000e+00   8.3798441e-05
   4.4049999e+01   7.2500000e+00   3.2492744e-04
   4.4150002e+01   7.2500000e+00   6.7828689e-04
   4.4250000e+01   7.2500000e+00   9.9467021e-04
   4.4349998e+01   7.2500000e+00   1.9516493e-03
   4.4450001e+01   7.2500000e+00   6.7396322e-04
   4.4549999e+01   7.2500000e+00   2.3449503e-04
   4.4650002e+01   7.2500000e+00   1.8632806e-04
   4.4750000e+01   7.2500000e+00   1.5791078e-04
   4.4849998e+01   7.2500000e+00   1.2577113e-04
   4.4950001e+01   7.2500000e+00   9.2388211e-05
   4.5049999e+01   7.2500000e+00   6.7620487e-05
   4.5150002e+01   7.2500000e+00   5.3389398e-05
   4.5250000e+01   7.2500000e+00   4.5541172e-05
   4.5349998e+01   7.2500000e+00   4.2264724e-05
   4.5450001e+01   7.2500000e+00   4.5406549e-05
   4.5549999e+01   7.2500000e+00   5.4852608e-05
   4.5650002e+01   7.2500000e+00   6.9695103e-05
   4.5750000e+01   7.2500000e+00   8.2343424e-05
   4.5849998e+01   7.2500000e+00   6.6987348e-05
   4.5950001e+01   7.2500000e+00   3.9984992e-05
   4.6049999e+01   7.2500000e+00   2.8434579e-05
   4.6150002e+01   7.2500000e+00   2.9216604e-05
   4.6250000e+01   7.2500000e+00   3.3323166e-05
   4.6349998e+01   7.2500000e+00   3.4776920e-05
   4.6450001e+01   7.2500000e+00   3.1784883e-05
   4.6549999e+01   7.2500000e+00   2.6110109e-05
   4.6650002e+01   7.2500000e+00   2.0002677e-05
   4.6750000e+01   7.2500000e+00   1.4764188e-05
   4.3049999e+01   7.3499999e+00   3.1149050e-06
   4.3150002e+01   7.3499999e+00   3.8819926e-06
   4.3250000e+01   7.3499999e+00   4.9614382e-06
   4.3349998e+01   7.3499999e+00   6.5710265e-06
   4.3450001e+01   7.3499999e+00   8.9710020e-06
   4.3549999e+01   7.3499999e+00   1.2322207e-05
   4.3650002e+01   7.3499999e+00   1.6732889e-05
   4.3750000e+01   7.3499999e+00   2.3120087e-05
   4.3849998e+01   7.3499999e+00   3.4897523e-05
   4.3950001e+01   7.3499999e+00   7.4315649e-05
   4.4049999e+01   7.3499999e+00   2.5205675e-04
   4.4150002e+01   7.3499999e+00   5.1207724e-04
   4.4250000e+01   7.3499999e+00   8.0835062e-04
   4.4349998e+01   7.3499999e+00   1.7402002e-03
   4.4450001e+01   7.3499999e+00   6.3071371e-04
   4.4549999e+01   7.3499999e+00   2.2459243e-04
   4.4650002e+01   7.3499999e+00   1.7168363e-04
   4.4750000e+01   7.3499999e+00   1.3796454e-04
   4.4849998e+01   7.3499999e+00   1.0933783e-04
   4.4950001e+01   7.3499999e+00   8.3170671e-05
   4.5049999e+01   7.3499999e+00   6.3173735e-05
   4.5150002e+01   7.3499999e+00   5.0585710e-05
   4.5250000e+01   7.3499999e+00   4.3008986e-05
   4.5349998e+01   7.3499999e+00   3.8620758e-05
   4.5450001e+01   7.3499999e+00   3.7559443e-05
   4.5549999e+01   7.3499999e+00   3.9619055e-05
   4.5650002e+01   7.3499999e+00   4.3741460e-05
   4.5750000e+01   7.3499999e+00   4.7695583e-05
   4.5849998e+01   7.3499999e+00   4.2620435e-05
   4.5950001e+01   7.3499999e+00   3.1765590e-05
   4.6049999e+01   7.3499999e+00   2.6420097e-05
   4.6150002e+01   7.3499999e+00   2.7278014e-05
   4.6250000e+01   7.3499999e+00   3.0366551e-05
   4.6349998e+01   7.3499999e+00   3.1846521e-05
   4.6450001e+01   7.3499999e+00   2.9975203e-05
   4.6549999e+01   7.3499999e+00   2.5422211e-05
   4.6650002e+01   7.3499999e+00   1.9894002e-05
   4.6750000e+01   7.3499999e+00   1.4837443e-05
   4.6849998e+01   7.3499999e+00   1.0900657e-05
   4.2950001e+01   7.4499998e+00   2.8945553e-06
   4.3049999e+01   7.4499998e+00   3.5995861e-06
   4.3150002e+01   7.4499998e+00   4.5235747e-06
   4.3250000e+01   7.4499998e+00   5.8139426e-06
   4.3349998e+01   7.4499998e+00   7.7330833e-06
   4.3450001e+01   7.4499998e+00   1.0608665e-05
   4.3549999e+01   7.4499998e+00   1.4636475e-05
   4.3650002e+01   7.4499998e+00   1.9690082e-05
   4.3750000e+01   7.4499998e+00   2.5606149e-05
   4.3849998e+01   7.4499998e+00   3.3642089e-05
   4.3950001e+01   7.4499998e+00   5.6158850e-05
   4.4049999e+01   7.4499998e+00   1.4193043e-04
   4.4150002e+01   7.4499998e+00   2.8261819e-04
   4.4250000e+01   7.4499998e+00   4.0604477e-04
   4.4349998e+01   7.4499998e+00   5.5836799e-04
   4.4450001e+01   7.4499998e+00   3.1938602e-04
   4.4549999e+01   7.4499998e+00   1.9527027e-04
   4.4650002e+01   7.4499998e+00   1.5917525e-04
   4.4750000e+01   7.4499998e+00   1.2529794e-04
   4.4849998e+01   7.4499998e+00   9.6894313e-05
   4.4950001e+01   7.4499998e+00   7.4851538e-05
   4.5049999e+01   7.4499998e+00   5.8269354e-05
   4.5150002e+01   7.4499998e+00   4.6971247e-05
   4.5250000e+01   7.4499998e+00   3.9991930e-05
   4.5349998e+01   7.4499998e+00   3.5760178e-05
   4.5450001e+01   7.4499998e+00   3.3441254e-05
   4.5549999e+01   7.4499998e+00   3.2648255e-05
   4.5650002e+01   7.4499998e+00   3.2910299e-05
   4.5750000e+01   7.4499998e+00   3.3235225e-05
   4.5849998e+01   7.4499998e+00   3.0994499e-05
   4.5950001e+01   7.4499998e+00   2.6865597e-05
   4.6049999e+01   7.4499998e+00   2.4760719e-05
   4.6150002e+01   7.4499998e+00   2.5738858e-05
   4.6250000e+01   7.4499998e+00   2.8029848e-05
   4.6349998e+01   7.4499998e+00   2.9192946e-05
   4.6450001e+01   7.4499998e+00   2.7790518e-05
   4.6549999e+01   7.4499998e+00   2.4016290e-05
   4.6650002e+01   7.4499998e+00   1.9143086e-05
   4.6750000e+01   7.4499998e+00   1.4490546e-05
   4.6849998e+01   7.4499998e+00   1.0747645e-05
   4.2950001e+01   7.5500002e+00   3.2672060e-06
   4.3049999e+01   7.5500002e+00   4.0969408e-06
   4.3150002e+01   7.5500002e+00   5.1723946e-06
   4.3250000e+01   7.5500002e+00   6.6517286e-06
   4.3349998e+01   7.5500002e+00   8.8297311e-06
   4.3450001e+01   7.5500002e+00   1.2092963e-05
   4.3549999e+01   7.5500002e+00   1.6688426e-05
   4.3650002e+01   7.5500002e+00   2.2376116e-05
   4.3750000e+01   7.5500002e+00   2.8336579e-05
   4.3849998e+01   7.5500002e+00   3.4165809e-05
   4.3950001e+01   7.5500002e+00   4.5122088e-05
   4.4049999e+01   7.5500002e+00   8.0490950e-05
   4.4150002e+01   7.5500002e+00   1.4450632e-04
   4.4250000e+01   7.5500002e+00   1.9001405e-04
   4.4349998e+01   7.5500002e+00   1.8835679e-04
   4.4450001e+01   7.5500002e+00   1.7215281e-04
   4.4549999e+01   7.5500002e+00   1.6956263e-04
   4.4650002e+01   7.5500002e+00   1.7817436e-04
   4.4750000e+01   7.5500002e+00   1.3434177e-04
   4.4849998e+01   7.5500002e+00   9.2633694e-05
   4.4950001e+01   7.5500002e+00   6.9384681e-05
   4.5049999e+01   7.5500002e+00   5.4032858e-05
   4.5150002e+01   7.5500002e+00   4.3306365e-05
   4.5250000e+01   7.5500002e+00   3.6948859e-05
   4.5349998e+01   7.5500002e+00   3.3515378e-05
   4.5450001e+01   7.5500002e+00   3.1517557e-05
   4.5549999e+01   7.5500002e+00   3.0215100e-05
   4.5650002e+01   7.5500002e+00   2.9308954e-05
   4.5750000e+01   7.5500002e+00   2.8389475e-05
   4.5849998e+01   7.5500002e+00   2.6718662e-05
   4.5950001e+01   7.5500002e+00   2.4626275e-05
   4.6049999e+01   7.5500002e+00   2.3619932e-05
   4.6150002e+01   7.5500002e+00   2.4312656e-05
   4.6250000e+01   7.5500002e+00   2.5781199e-05
   4.6349998e+01   7.5500002e+00   2.6456493e-05
   4.6450001e+01   7.5500002e+00   2.5228133e-05
   4.6549999e+01   7.5500002e+00   2.2083526e-05
   4.6650002e+01   7.5500002e+00   1.7925489e-05
   4.6750000e+01   7.5500002e+00   1.3824447e-05
   4.6849998e+01   7.5500002e+00   1.0408990e-05
   4.6950001e+01   7.5500002e+00   7.7895029e-06
   4.2950001e+01   7.6500001e+00   3.6344181e-06
   4.3049999e+01   7.6500001e+00   4.5829297e-06
   4.3150002e+01   7.6500001e+00   5.7925404e-06
   4.3250000e+01   7.6500001e+00   7.4189265e-06
   4.3349998e+01   7.6500001e+00   9.7694747e-06
   4.3450001e+01   7.6500001e+00   1.3270933e-05
   4.3549999e+01   7.6500001e+00   1.8229996e-05
   4.3650002e+01   7.6500001e+00   2.4410942e-05
   4.3750000e+01   7.6500001e+00   3.0744599e-05
   4.3849998e+01   7.6500001e+00   3.5856454e-05
   4.3950001e+01   7.6500001e+00   4.0916963e-05
   4.4049999e+01   7.6500001e+00   5.3520485e-05
   4.4150002e+01   7.6500001e+00   7.7438497e-05
   4.4250000e+01   7.6500001e+00   9.5103525e-05
   4.4349998e+01   7.6500001e+00   9.9510704e-05
   4.4450001e+01   7.6500001e+00   1.1418723e-04
   4.4549999e+01   7.6500001e+00   1.6399739e-04
   4.4650002e+01   7.6500001e+00   2.6339575e-04
   4.4750000e+01   7.6500001e+00   1.7217471e-04
   4.4849998e+01   7.6500001e+00   9.5108328e-05
   4.4950001e+01   7.6500001e+00   6.7047477e-05
   4.5049999e+01   7.6500001e+00   5.0902912e-05
   4.5150002e+01   7.6500001e+00   4.0057832e-05
   4.5250000e+01   7.6500001e+00   3.4286440e-05
   4.5349998e+01   7.6500001e+00   3.1881664e-05
   4.5450001e+01   7.6500001e+00   3.0772455e-05
   4.5549999e+01   7.6500001e+00   2.9828148e-05
   4.5650002e+01   7.6500001e+00   2.8700373e-05
   4.5750000e+01   7.6500001e+00   2.7298553e-05
   4.5849998e+01   7.6500001e+00   2.5578886e-05
   4.5950001e+01   7.6500001e+00   2.3896206e-05
   4.6049999e+01   7.6500001e+00   2.2966709e-05
   4.6150002e+01   7.6500001e+00   2.3080671e-05
   4.6250000e+01   7.6500001e+00   2.3704259e-05
   4.6349998e+01   7.6500001e+00   2.3824492e-05
   4.6450001e+01   7.6500001e+00   2.2618433e-05
   4.6549999e+01   7.6500001e+00   1.9981573e-05
   4.6650002e+01   7.6500001e+00   1.6509379e-05
   4.6750000e+01   7.6500001e+00   1.2998276e-05
   4.6849998e+01   7.6500001e+00   9.9699710e-06
   4.6950001e+01   7.6500001e+00   7.5667085e-06
   4.2849998e+01   7.7500000e+00   3.1346260e-06
   4.2950001e+01   7.7500000e+00   3.9774786e-06
   4.3049999e+01   7.7500000e+00   5.0315311e-06
   4.3150002e+01   7.7500000e+00   6.3493189e-06
   4.3250000e+01   7.7500000e+00   8.0698292e-06
   4.3349998e+01   7.7500000e+00   1.0489751e-05
   4.3450001e+01   7.7500000e+00   1.4049919e-05
   4.3549999e+01   7.7500000e+00   1.9112247e-05
   4.3650002e+01   7.7500000e+00   2.5520718e-05
   4.3750000e+01   7.7500000e+00   3.2217067e-05
   4.3849998e+01   7.7500000e+00   3.7452773e-05
   4.3950001e+01   7.7500000e+00   4.0282564e-05
   4.4049999e+01   7.7500000e+00   4.2830492e-05
   4.4150002e+01   7.7500000e+00   4.7586025e-05
   4.4250000e+01   7.7500000e+00   5.1675797e-05
   4.4349998e+01   7.7500000e+00   5.8120721e-05
   4.4450001e+01   7.7500000e+00   7.6993718e-05
   4.4549999e+01   7.7500000e+00   1.4131112e-04
   4.4650002e+01   7.7500000e+00   2.7468591e-04
   4.4750000e+01   7.7500000e+00   1.8060315e-04
   4.4849998e+01   7.7500000e+00   9.9091281e-05
   4.4950001e+01   7.7500000e+00   6.9087051e-05
   4.5049999e+01   7.7500000e+00   4.9373579e-05
   4.5150002e+01   7.7500000e+00   3.7395166e-05
   4.5250000e+01   7.7500000e+00   3.2218591e-05
   4.5349998e+01   7.7500000e+00   3.0913925e-05
   4.5450001e+01   7.7500000e+00   3.0780957e-05
   4.5549999e+01   7.7500000e+00   3.0372361e-05
   4.5650002e+01   7.7500000e+00   2.9284460e-05
   4.5750000e+01   7.7500000e+00   2.7625771e-05
   4.5849998e+01   7.7500000e+00   2.5687172e-05
   4.5950001e+01   7.7500000e+00   2.3883782e-05
   4.6049999e+01   7.7500000e+00   2.2650185e-05
   4.6150002e+01   7.7500000e+00   2.2132586e-05
   4.6250000e+01   7.7500000e+00   2.2001195e-05
   4.6349998e+01   7.7500000e+00   2.1594653e-05
   4.6450001e+01   7.7500000e+00   2.0323368e-05
   4.6549999e+01   7.7500000e+00   1.8054867e-05
   4.6650002e+01   7.7500000e+00   1.5155057e-05
   4.6750000e+01   7.7500000e+00   1.2178214e-05
   4.6849998e+01   7.7500000e+00   9.5289443e-06
   4.6950001e+01   7.7500000e+00   7.3574420e-06
   4.2849998e+01   7.8499999e+00   3.3566055e-06
   4.2950001e+01   7.8499999e+00   4.2770798e-06
   4.3049999e+01   7.8499999e+00   5.4174643e-06
   4.3150002e+01   7.8499999e+00   6.8130321e-06
   4.3250000e+01   7.8499999e+00   8.5742831e-06
   4.3349998e+01   7.8499999e+00   1.0965292e-05
   4.3450001e+01   7.8499999e+00   1.4412281e-05
   4.3549999e+01   7.8499999e+00   1.9316072e-05
   4.3650002e+01   7.8499999e+00   2.5637282e-05
   4.3750000e+01   7.8499999e+00   3.2475044e-05
   4.3849998e+01   7.8499999e+00   3.8089984e-05
   4.3950001e+01   7.8499999e+00   4.0743096e-05
   4.4049999e+01   7.8499999e+00   4.0125637e-05
   4.4150002e+01   7.8499999e+00   3.7523245e-05
   4.4250000e+01   7.8499999e+00   3.4850367e-05
   4.4349998e+01   7.8499999e+00   3.7341033e-05
   4.4450001e+01   7.8499999e+00   5.0675670e-05
   4.4549999e+01   7.8499999e+00   8.7035929e-05
   4.4650002e+01   7.8499999e+00   1.5638904e-04
   4.4750000e+01   7.8499999e+00   1.3838492e-04
   4.4849998e+01   7.8499999e+00   1.0927774e-04
   4.4950001e+01   7.8499999e+00   8.0478239e-05
   4.5049999e+01   7.8499999e+00   5.0841321e-05
   4.5150002e+01   7.8499999e+00   3.5417655e-05
   4.5250000e+01   7.8499999e+00   3.0764204e-05
   4.5349998e+01   7.8499999e+00   3.0579304e-05
   4.5450001e+01   7.8499999e+00   3.1333802e-05
   4.5549999e+01   7.8499999e+00   3.1373165e-05
   4.5650002e+01   7.8499999e+00   3.0302393e-05
   4.5750000e+01   7.8499999e+00   2.8401993e-05
   4.5849998e+01   7.8499999e+00   2.6175448e-05
   4.5950001e+01   7.8499999e+00   2.4101884e-05
   4.6049999e+01   7.8499999e+00   2.2512206e-05
   4.6150002e+01   7.8499999e+00   2.1480344e-05
   4.6250000e+01   7.8499999e+00   2.0771073e-05
   4.6349998e+01   7.8499999e+00   1.9935387e-05
   4.6450001e+01   7.8499999e+00   1.8561359e-05
   4.6549999e+01   7.8499999e+00   1.6527934e-05
   4.6650002e+01   7.8499999e+00   1.4051495e-05
   4.6750000e+01   7.8499999e+00   1.1502138e-05
   4.6849998e+01   7.8499999e+00   9.1803058e-06
   4.6950001e+01   7.8499999e+00   7.2281373e-06
   4.7049999e+01   7.8499999e+00   5.6653830e-06
   4.2750000e+01   7.9499998e+00   2.7655906e-06
   4.2849998e+01   7.9499998e+00   3.5356063e-06
   4.2950001e+01   7.9499998e+00   4.5157280e-06
   4.3049999e+01   7.9499998e+00   5.7191855e-06
   4.3150002e+01   7.9499998e+00   7.1619106e-06
   4.3250000e+01   7.9499998e+00   8.9190144e-06
   4.3349998e+01   7.9499998e+00   1.1205790e-05
   4.3450001e+01   7.9499998e+00   1.4407564e-05
   4.3549999e+01   7.9499998e+00   1.8939221e-05
   4.3650002e+01   7.9499998e+00   2.4883608e-05
   4.3750000e+01   7.9499998e+00   3.1570053e-05
   4.3849998e+01   7.9499998e+00   3.7466783e-05
   4.3950001e+01   7.9499998e+00   4.0687934e-05
   4.4049999e+01   7.9499998e+00   4.0032133e-05
   4.4150002e+01   7.9499998e+00   3.5873916e-05
   4.4250000e+01   7.9499998e+00   3.0530111e-05
   4.4349998e+01   7.9499998e+00   2.8639781e-05
   4.4450001e+01   7.9499998e+00   3.4465862e-05
   4.4549999e+01   7.9499998e+00   5.0017068e-05
   4.4650002e+01   7.9499998e+00   8.1423888e-05
   4.4750000e+01   7.9499998e+00   1.1529632e-04
   4.4849998e+01   7.9499998e+00   1.3307144e-04
   4.4950001e+01   7.9499998e+00   1.0232395e-04
   4.5049999e+01   7.9499998e+00   5.5657059e-05
   4.5150002e+01   7.9499998e+00   3.4120028e-05
   4.5250000e+01   7.9499998e+00   2.9807206e-05
   4.5349998e+01   7.9499998e+00   3.0687828e-05
   4.5450001e+01   7.9499998e+00   3.2171956e-05
   4.5549999e+01   7.9499998e+00   3.2501419e-05
   4.5650002e+01   7.9499998e+00   3.1346310e-05
   4.5750000e+01   7.9499998e+00   2.9162164e-05
   4.5849998e+01   7.9499998e+00   2.6630156e-05
   4.5950001e+01   7.9499998e+00   2.4296380e-05
   4.6049999e+01   7.9499998e+00   2.2442453e-05
   4.6150002e+01   7.9499998e+00   2.1080310e-05
   4.6250000e+01   7.9499998e+00   1.9998839e-05
   4.6349998e+01   7.9499998e+00   1.8867309e-05
   4.6450001e+01   7.9499998e+00   1.7399347e-05
   4.6549999e+01   7.9499998e+00   1.5503618e-05
   4.6650002e+01   7.9499998e+00   1.3312734e-05
   4.6750000e+01   7.9499998e+00   1.1074485e-05
   4.6849998e+01   7.9499998e+00   9.0101439e-06
   4.6950001e+01   7.9499998e+00   7.2471098e-06
   4.7049999e+01   7.9499998e+00   5.8247351e-06
   4.2750000e+01   8.0500002e+00   2.8597792e-06
   4.2849998e+01   8.0500002e+00   3.6617671e-06
   4.2950001e+01   8.0500002e+00   4.6803780e-06
   4.3049999e+01   8.0500002e+00   5.9219428e-06
   4.3150002e+01   8.0500002e+00   7.3843216e-06
   4.3250000e+01   8.0500002e+00   9.1062884e-06
   4.3349998e+01   8.0500002e+00   1.1246385e-05
   4.3450001e+01   8.0500002e+00   1.4129446e-05
   4.3549999e+01   8.0500002e+00   1.8155555e-05
   4.3650002e+01   8.0500002e+00   2.3508508e-05
   4.3750000e+01   8.0500002e+00   2.9763320e-05
   4.3849998e+01   8.0500002e+00   3.5682653e-05
   4.3950001e+01   8.0500002e+00   3.9490489e-05
   4.4049999e+01   8.0500002e+00   3.9683768e-05
   4.4150002e+01   8.0500002e+00   3.6036592e-05
   4.4250000e+01   8.0500002e+00   3.0230720e-05
   4.4349998e+01   8.0500002e+00   2.5756237e-05
   4.4450001e+01   8.0500002e+00   2.6206682e-05
   4.4549999e+01   8.0500002e+00   3.4321365e-05
   4.4650002e+01   8.0500002e+00   5.9940587e-05
   4.4750000e+01   8.0500002e+00   1.1187960e-04
   4.4849998e+01   8.0500002e+00   1.5083932e-04
   4.4950001e+01   8.0500002e+00   1.1818358e-04
   4.5049999e+01   8.0500002e+00   5.8915066e-05
   4.5150002e+01   8.0500002e+00   3.2923708e-05
   4.5250000e+01   8.0500002e+00   2.9130062e-05
   4.5349998e+01   8.0500002e+00   3.0910931e-05
   4.5450001e+01   8.0500002e+00   3.2919190e-05
   4.5549999e+01   8.0500002e+00   3.3392738e-05
   4.5650002e+01   8.0500002e+00   3.2091506e-05
   4.5750000e+01   8.0500002e+00   2.9633342e-05
   4.5849998e+01   8.0500002e+00   2.6852251e-05
   4.5950001e+01   8.0500002e+00   2.4353614e-05
   4.6049999e+01   8.0500002e+00   2.2380995e-05
   4.6150002e+01   8.0500002e+00   2.0880509e-05
   4.6250000e+01   8.0500002e+00   1.9627103e-05
   4.6349998e+01   8.0500002e+00   1.8350307e-05
   4.6450001e+01   8.0500002e+00   1.6842567e-05
   4.6549999e+01   8.0500002e+00   1.5036992e-05
   4.6650002e+01   8.0500002e+00   1.3025077e-05
   4.6750000e+01   8.0500002e+00   1.0989757e-05
   4.6849998e+01   8.0500002e+00   9.1052916e-06
   4.6950001e+01   8.0500002e+00   7.4867362e-06
   4.7049999e+01   8.0500002e+00   6.1837159e-06
   4.7150002e+01   8.0500002e+00   5.1809202e-06
   4.2650002e+01   8.1499996e+00   2.2896047e-06
   4.2750000e+01   8.1499996e+00   2.9136511e-06
   4.2849998e+01   8.1499996e+00   3.7297730e-06
   4.2950001e+01   8.1499996e+00   4.7648409e-06
   4.3049999e+01   8.1499996e+00   6.0204870e-06
   4.3150002e+01   8.1499996e+00   7.4805207e-06
   4.3250000e+01   8.1499996e+00   9.1517750e-06
   4.3349998e+01   8.1499996e+00   1.1136482e-05
   4.3450001e+01   8.1499996e+00   1.3688613e-05
   4.3549999e+01   8.1499996e+00   1.7166371e-05
   4.3650002e+01   8.1499996e+00   2.1814296e-05
   4.3750000e+01   8.1499996e+00   2.7421525e-05
   4.3849998e+01   8.1499996e+00   3.3061344e-05
   4.3950001e+01   8.1499996e+00   3.7180420e-05
   4.4049999e+01   8.1499996e+00   3.8217830e-05
   4.4150002e+01   8.1499996e+00   3.5584701e-05
   4.4250000e+01   8.1499996e+00   3.0371804e-05
   4.4349998e+01   8.1499996e+00   2.5177693e-05
   4.4450001e+01   8.1499996e+00   2.3074594e-05
   4.4549999e+01   8.1499996e+00   2.7952645e-05
   4.4650002e+01   8.1499996e+00   5.0088271e-05
   4.4750000e+01   8.1499996e+00   9.8057251e-05
   4.4849998e+01   8.1499996e+00   1.3553546e-04
   4.4950001e+01   8.1499996e+00   1.0757925e-04
   4.5049999e+01   8.1499996e+00   5.4094911e-05
   4.5150002e+01   8.1499996e+00   3.0992574e-05
   4.5250000e+01   8.1499996e+00   2.8455594e-05
   4.5349998e+01   8.1499996e+00   3.0867115e-05
   4.5450001e+01   8.1499996e+00   3.3158452e-05
   4.5549999e+01   8.1499996e+00   3.3670698e-05
   4.5650002e+01   8.1499996e+00   3.2246961e-05
   4.5750000e+01   8.1499996e+00   2.9622250e-05
   4.5849998e+01   8.1499996e+00   2.6736563e-05
   4.5950001e+01   8.1499996e+00   2.4230992e-05
   4.6049999e+01   8.1499996e+00   2.2310296e-05
   4.6150002e+01   8.1499996e+00   2.0859428e-05
   4.6250000e+01   8.1499996e+00   1.9633766e-05
   4.6349998e+01   8.1499996e+00   1.8396917e-05
   4.6450001e+01   8.1499996e+00   1.6967535e-05
   4.6549999e+01   8.1499996e+00   1.5256216e-05
   4.6650002e+01   8.1499996e+00   1.3330295e-05
   4.6750000e+01   8.1499996e+00   1.1376684e-05
   4.6849998e+01   8.1499996e+00   9.5725736e-06
   4.6950001e+01   8.1499996e+00   8.0310492e-06
   4.7049999e+01   8.1499996e+00   6.8075474e-06
   4.7150002e+01   8.1499996e+00   5.8876121e-06
   4.2650002e+01   8.2500000e+00   2.3050047e-06
   4.2750000e+01   8.2500000e+00   2.9268997e-06
   4.2849998e+01   8.2500000e+00   3.7400646e-06
   4.2950001e+01   8.2500000e+00   4.7714116e-06
   4.3049999e+01   8.2500000e+00   6.0208604e-06
   4.3150002e+01   8.2500000e+00   7.4637601e-06
   4.3250000e+01   8.2500000e+00   9.0827552e-06
   4.3349998e+01   8.2500000e+00   1.0930849e-05
   4.3450001e+01   8.2500000e+00   1.3190355e-05
   4.3549999e+01   8.2500000e+00   1.6157915e-05
   4.3650002e+01   8.2500000e+00   2.0092617e-05
   4.3750000e+01   8.2500000e+00   2.4936562e-05
   4.3849998e+01   8.2500000e+00   3.0040752e-05
   4.3950001e+01   8.2500000e+00   3.4127730e-05
   4.4049999e+01   8.2500000e+00   3.5736055e-05
   4.4150002e+01   8.2500000e+00   3.4107528e-05
   4.4250000e+01   8.2500000e+00   2.9920799e-05
   4.4349998e+01   8.2500000e+00   2.5173713e-05
   4.4450001e+01   8.2500000e+00   2.2432936e-05
   4.4549999e+01   8.2500000e+00   2.5224803e-05
   4.4650002e+01   8.2500000e+00   4.0610517e-05
   4.4750000e+01   8.2500000e+00   7.2175142e-05
   4.4849998e+01   8.2500000e+00   9.5184973e-05
   4.4950001e+01   8.2500000e+00   7.6812758e-05
   4.5049999e+01   8.2500000e+00   4.2949483e-05
   4.5150002e+01   8.2500000e+00   2.8399167e-05
   4.5250000e+01   8.2500000e+00   2.7552102e-05
   4.5349998e+01   8.2500000e+00   3.0248213e-05
   4.5450001e+01   8.2500000e+00   3.2573796e-05
   4.5549999e+01   8.2500000e+00   3.3062563e-05
   4.5650002e+01   8.2500000e+00   3.1616681e-05
   4.5750000e+01   8.2500000e+00   2.9017829e-05
   4.5849998e+01   8.2500000e+00   2.6242617e-05
   4.5950001e+01   8.2500000e+00   2.3932031e-05
   4.6049999e+01   8.2500000e+00   2.2251981e-05
   4.6150002e+01   8.2500000e+00   2.1049629e-05
   4.6250000e+01   8.2500000e+00   2.0094059e-05
   4.6349998e+01   8.2500000e+00   1.9185509e-05
   4.6450001e+01   8.2500000e+00   1.8075903e-05
   4.6549999e+01   8.2500000e+00   1.6513448e-05
   4.6650002e+01   8.2500000e+00   1.4531544e-05
   4.6750000e+01   8.2500000e+00   1.2453680e-05
   4.6849998e+01   8.2500000e+00   1.0563316e-05
   4.6950001e+01   8.2500000e+00   8.9881196e-06
   4.7049999e+01   8.2500000e+00   7.7777831e-06
   4.7150002e+01   8.2500000e+00   6.9062448e-06
   4.2549999e+01   8.3500004e+00   1.8332471e-06
   4.2650002e+01   8.3500004e+00   2.2947743e-06
   4.2750000e+01   8.3500004e+00   2.9030941e-06
   4.2849998e+01   8.3500004e+00   3.6991369e-06
   4.2950001e+01   8.3500004e+00   4.7111885e-06
   4.3049999e+01   8.3500004e+00   5.9406243e-06
   4.3150002e+01   8.3500004e+00   7.3600077e-06
   4.3250000e+01   8.3500004e+00   8.9364230e-06
   4.3349998e+01   8.3500004e+00   1.0684139e-05
   4.3450001e+01   8.3500004e+00   1.2720726e-05
   4.3549999e+01   8.3500004e+00   1.5272495e-05
   4.3650002e+01   8.3500004e+00   1.8574430e-05
   4.3750000e+01   8.3500004e+00   2.2654207e-05
   4.3849998e+01   8.3500004e+00   2.7080940e-05
   4.3950001e+01   8.3500004e+00   3.0862051e-05
   4.4049999e+01   8.3500004e+00   3.2739939e-05
   4.4150002e+01   8.3500004e+00   3.1935702e-05
   4.4250000e+01   8.3500004e+00   2.8847717e-05
   4.4349998e+01   8.3500004e+00   2.5017156e-05
   4.4450001e+01   8.3500004e+00   2.2491251e-05
   4.4549999e+01   8.3500004e+00   2.3792940e-05
   4.4650002e+01   8.3500004e+00   3.2499349e-05
   4.4750000e+01   8.3500004e+00   4.8577687e-05
   4.4849998e+01   8.3500004e+00   5.8531546e-05
   4.4950001e+01   8.3500004e+00   4.8864353e-05
   4.5049999e+01   8.3500004e+00   3.2748820e-05
   4.5150002e+01   8.3500004e+00   2.5906818e-05
   4.5250000e+01   8.3500004e+00   2.6320609e-05
   4.5349998e+01   8.3500004e+00   2.8937145e-05
   4.5450001e+01   8.3500004e+00   3.1073807e-05
   4.5549999e+01   8.3500004e+00   3.1507087e-05
   4.5650002e+01   8.3500004e+00   3.0173634e-05
   4.5750000e+01   8.3500004e+00   2.7825960e-05
   4.5849998e+01   8.3500004e+00   2.5401030e-05
   4.5950001e+01   8.3500004e+00   2.3501945e-05
   4.6049999e+01   8.3500004e+00   2.2264054e-05
   4.6150002e+01   8.3500004e+00   2.1546954e-05
   4.6250000e+01   8.3500004e+00   2.1216458e-05
   4.6349998e+01   8.3500004e+00   2.1140337e-05
   4.6450001e+01   8.3500004e+00   2.0816968e-05
   4.6549999e+01   8.3500004e+00   1.9511404e-05
   4.6650002e+01   8.3500004e+00   1.7180892e-05
   4.6750000e+01   8.3500004e+00   1.4571893e-05
   4.6849998e+01   8.3500004e+00   1.2293127e-05
   4.6950001e+01   8.3500004e+00   1.0505179e-05
   4.7049999e+01   8.3500004e+00   9.2106166e-06
   4.7150002e+01   8.3500004e+00   8.3382338e-06
   4.7250000e+01   8.3500004e+00   7.6981369e-06
   4.2549999e+01   8.4499998e+00   1.8182827e-06
   4.2650002e+01   8.4499998e+00   2.2630177e-06
   4.2750000e+01   8.4499998e+00   2.8492707e-06
   4.2849998e+01   8.4499998e+00   3.6187801e-06
   4.2950001e+01   8.4499998e+00   4.6027935e-06
   4.3049999e+01   8.4499998e+00   5.8069427e-06
   4.3150002e+01   8.4499998e+00   7.2054868e-06
   4.3250000e+01   8.4499998e+00   8.7570461e-06
   4.3349998e+01   8.4499998e+00   1.0447497e-05
   4.3450001e+01   8.4499998e+00   1.2340703e-05
   4.3549999e+01   8.4499998e+00   1.4594738e-05
   4.3650002e+01   8.4499998e+00   1.7398499e-05
   4.3750000e+01   8.4499998e+00   2.0812749e-05
   4.3849998e+01   8.4499998e+00   2.4563462e-05
   4.3950001e+01   8.4499998e+00   2.7917216e-05
   4.4049999e+01   8.4499998e+00   2.9855562e-05
   4.4150002e+01   8.4499998e+00   2.9653618e-05
   4.4250000e+01   8.4499998e+00   2.7510465e-05
   4.4349998e+01   8.4499998e+00   2.4598421e-05
   4.4450001e+01   8.4499998e+00   2.2496628e-05
   4.4549999e+01   8.4499998e+00   2.2817452e-05
   4.4650002e+01   8.4499998e+00   2.7019789e-05
   4.4750000e+01   8.4499998e+00   3.4044940e-05
   4.4849998e+01   8.4499998e+00   3.7562186e-05
   4.4950001e+01   8.4499998e+00   3.3163273e-05
   4.5049999e+01   8.4499998e+00   2.6562786e-05
   4.5150002e+01   8.4499998e+00   2.3896117e-05
   4.5250000e+01   8.4499998e+00   2.4823903e-05
   4.5349998e+01   8.4499998e+00   2.7057347e-05
   4.5450001e+01   8.4499998e+00   2.8830409e-05
   4.5549999e+01   8.4499998e+00   2.9185436e-05
   4.5650002e+01   8.4499998e+00   2.8080194e-05
   4.5750000e+01   8.4499998e+00   2.6177837e-05
   4.5849998e+01   8.4499998e+00   2.4312212e-05
   4.5950001e+01   8.4499998e+00   2.3021155e-05
   4.6049999e+01   8.4499998e+00   2.2431925e-05
   4.6150002e+01   8.4499998e+00   2.2495902e-05
   4.6250000e+01   8.4499998e+00   2.3312688e-05
   4.6349998e+01   8.4499998e+00   2.4884302e-05
   4.6450001e+01   8.4499998e+00   2.6143656e-05
   4.6549999e+01   8.4499998e+00   2.5274703e-05
   4.6650002e+01   8.4499998e+00   2.2055661e-05
   4.6750000e+01   8.4499998e+00   1.8197057e-05
   4.6849998e+01   8.4499998e+00   1.5037999e-05
   4.6950001e+01   8.4499998e+00   1.2781597e-05
   4.7049999e+01   8.4499998e+00   1.1284336e-05
   4.7150002e+01   8.4499998e+00   1.0354705e-05
   4.7250000e+01   8.4499998e+00   9.6781996e-06
   4.2450001e+01   8.5500002e+00   1.4661674e-06
   4.2549999e+01   8.5500002e+00   1.7922715e-06
   4.2650002e+01   8.5500002e+00   2.2155018e-06
   4.2750000e+01   8.5500002e+00   2.7749261e-06
   4.2849998e+01   8.5500002e+00   3.5142625e-06
   4.2950001e+01   8.5500002e+00   4.4694379e-06
   4.3049999e+01   8.5500002e+00   5.6523959e-06
   4.3150002e+01   8.5500002e+00   7.0415458e-06
   4.3250000e+01   8.5500002e+00   8.5909423e-06
   4.3349998e+01   8.5500002e+00   1.0265324e-05
   4.3450001e+01   8.5500002e+00   1.2085877e-05
   4.3549999e+01   8.5500002e+00   1.4152025e-05
   4.3650002e+01   8.5500002e+00   1.6603148e-05
   4.3750000e+01   8.5500002e+00   1.9507379e-05
   4.3849998e+01   8.5500002e+00   2.2705348e-05
   4.3950001e+01   8.5500002e+00   2.5680241e-05
   4.4049999e+01   8.5500002e+00   2.7619630e-05
   4.4150002e+01   8.5500002e+00   2.7836184e-05
   4.4250000e+01   8.5500002e+00   2.6359683e-05
   4.4349998e+01   8.5500002e+00   2.4117777e-05
   4.4450001e+01   8.5500002e+00   2.2408376e-05
   4.4549999e+01   8.5500002e+00   2.2205144e-05
   4.4650002e+01   8.5500002e+00   2.3879218e-05
   4.4750000e+01   8.5500002e+00   2.6595642e-05
   4.4849998e+01   8.5500002e+00   2.7741184e-05
   4.4950001e+01   8.5500002e+00   2.5885889e-05
   4.5049999e+01   8.5500002e+00   2.3280574e-05
   4.5150002e+01   8.5500002e+00   2.2374721e-05
   4.5250000e+01   8.5500002e+00   2.3279066e-05
   4.5349998e+01   8.5500002e+00   2.4928755e-05
   4.5450001e+01   8.5500002e+00   2.6216658e-05
   4.5549999e+01   8.5500002e+00   2.6460146e-05
   4.5650002e+01   8.5500002e+00   2.5639185e-05
   4.5750000e+01   8.5500002e+00   2.4295654e-05
   4.5849998e+01   8.5500002e+00   2.3123819e-05
   4.5950001e+01   8.5500002e+00   2.2588483e-05
   4.6049999e+01   8.5500002e+00   2.2846198e-05
   4.6150002e+01   8.5500002e+00   2.4033663e-05
   4.6250000e+01   8.5500002e+00   2.6654585e-05
   4.6349998e+01   8.5500002e+00   3.0976655e-05
   4.6450001e+01   8.5500002e+00   3.4993467e-05
   4.6549999e+01   8.5500002e+00   3.4869394e-05
   4.6650002e+01   8.5500002e+00   2.9954488e-05
   4.6750000e+01   8.5500002e+00   2.3789913e-05
   4.6849998e+01   8.5500002e+00   1.9088315e-05
   4.6950001e+01   8.5500002e+00   1.6071008e-05
   4.7049999e+01   8.5500002e+00   1.4268351e-05
   4.7150002e+01   8.5500002e+00   1.3235974e-05
   4.7250000e+01   8.5500002e+00   1.2442255e-05
   4.2450001e+01   8.6499996e+00   1.4523815e-06
   4.2549999e+01   8.6499996e+00   1.7595304e-06
   4.2650002e+01   8.6499996e+00   2.1589249e-06
   4.2750000e+01   8.6499996e+00   2.6906002e-06
   4.2849998e+01   8.6499996e+00   3.4018030e-06
   4.2950001e+01   8.6499996e+00   4.3348250e-06
   4.3049999e+01   8.6499996e+00   5.5090522e-06
   4.3150002e+01   8.6499996e+00   6.9072862e-06
   4.3250000e+01   8.6499996e+00   8.4792591e-06
   4.3349998e+01   8.6499996e+00   1.0171359e-05
   4.3450001e+01   8.6499996e+00   1.1969875e-05
   4.3549999e+01   8.6499996e+00   1.3927617e-05
   4.3650002e+01   8.6499996e+00   1.6144548e-05
   4.3750000e+01   8.6499996e+00   1.8696252e-05
   4.3849998e+01   8.6499996e+00   2.1523851e-05
   4.3950001e+01   8.6499996e+00   2.4291938e-05
   4.4049999e+01   8.6499996e+00   2.6329661e-05
   4.4150002e+01   8.6499996e+00   2.6898953e-05
   4.4250000e+01   8.6499996e+00   2.5821839e-05
   4.4349998e+01   8.6499996e+00   2.4014345e-05
   4.4450001e+01   8.6499996e+00   2.2908029e-05
   4.4549999e+01   8.6499996e+00   2.2836399e-05
   4.4650002e+01   8.6499996e+00   2.3025452e-05
   4.4750000e+01   8.6499996e+00   2.3321447e-05
   4.4849998e+01   8.6499996e+00   2.3362145e-05
   4.4950001e+01   8.6499996e+00   2.2588607e-05
   4.5049999e+01   8.6499996e+00   2.1630341e-05
   4.5150002e+01   8.6499996e+00   2.1396145e-05
   4.5250000e+01   8.6499996e+00   2.1997952e-05
   4.5349998e+01   8.6499996e+00   2.2962075e-05
   4.5450001e+01   8.6499996e+00   2.3685809e-05
   4.5549999e+01   8.6499996e+00   2.3761533e-05
   4.5650002e+01   8.6499996e+00   2.3205004e-05
   4.5750000e+01   8.6499996e+00   2.2433851e-05
   4.5849998e+01   8.6499996e+00   2.1995966e-05
   4.5950001e+01   8.6499996e+00   2.2296666e-05
   4.6049999e+01   8.6499996e+00   2.3565601e-05
   4.6150002e+01   8.6499996e+00   2.6197418e-05
   4.6250000e+01   8.6499996e+00   3.1250591e-05
   4.6349998e+01   8.6499996e+00   3.9502891e-05
   4.6450001e+01   8.6499996e+00   4.7756879e-05
   4.6549999e+01   8.6499996e+00   4.8902723e-05
   4.6650002e+01   8.6499996e+00   4.1332725e-05
   4.6750000e+01   8.6499996e+00   3.1598724e-05
   4.6849998e+01   8.6499996e+00   2.4661331e-05
   4.6950001e+01   8.6499996e+00   2.0659838e-05
   4.7049999e+01   8.6499996e+00   1.8529883e-05
   4.7150002e+01   8.6499996e+00   1.7384056e-05
   4.7250000e+01   8.6499996e+00   1.6348466e-05
   4.2349998e+01   8.7500000e+00   1.2105236e-06
   4.2450001e+01   8.7500000e+00   1.4378412e-06
   4.2549999e+01   8.7500000e+00   1.7247593e-06
   4.2650002e+01   8.7500000e+00   2.1001611e-06
   4.2750000e+01   8.7500000e+00   2.6063662e-06
   4.2849998e+01   8.7500000e+00   3.2958262e-06
   4.2950001e+01   8.7500000e+00   4.2186207e-06
   4.3049999e+01   8.7500000e+00   5.4018674e-06
   4.3150002e+01   8.7500000e+00   6.8313639e-06
   4.3250000e+01   8.7500000e+00   8.4502262e-06
   4.3349998e+01   8.7500000e+00   1.0185571e-05
   4.3450001e+01   8.7500000e+00   1.1992660e-05
   4.3549999e+01   8.7500000e+00   1.3888887e-05
   4.3650002e+01   8.7500000e+00   1.5948601e-05
   4.3750000e+01   8.7500000e+00   1.8262024e-05
   4.3849998e+01   8.7500000e+00   2.0875697e-05
   4.3950001e+01   8.7500000e+00   2.3641296e-05
   4.4049999e+01   8.7500000e+00   2.6026415e-05
   4.4150002e+01   8.7500000e+00   2.7149819e-05
   4.4250000e+01   8.7500000e+00   2.6481459e-05
   4.4349998e+01   8.7500000e+00   2.5454125e-05
   4.4450001e+01   8.7500000e+00   2.6587321e-05
   4.4549999e+01   8.7500000e+00   2.8457585e-05
   4.4650002e+01   8.7500000e+00   2.6943038e-05
   4.4750000e+01   8.7500000e+00   2.4038776e-05
   4.4849998e+01   8.7500000e+00   2.2388829e-05
   4.4950001e+01   8.7500000e+00   2.1583392e-05
   4.5049999e+01   8.7500000e+00   2.1175369e-05
   4.5150002e+01   8.7500000e+00   2.1116564e-05
   4.5250000e+01   8.7500000e+00   2.1304226e-05
   4.5349998e+01   8.7500000e+00   2.1551197e-05
   4.5450001e+01   8.7500000e+00   2.1653659e-05
   4.5549999e+01   8.7500000e+00   2.1478825e-05
   4.5650002e+01   8.7500000e+00   2.1099419e-05
   4.5750000e+01   8.7500000e+00   2.0824400e-05
   4.5849998e+01   8.7500000e+00   2.1069560e-05
   4.5950001e+01   8.7500000e+00   2.2207761e-05
   4.6049999e+01   8.7500000e+00   2.4577186e-05
   4.6150002e+01   8.7500000e+00   2.8842422e-05
   4.6250000e+01   8.7500000e+00   3.6671172e-05
   4.6349998e+01   8.7500000e+00   4.9678059e-05
   4.6450001e+01   8.7500000e+00   6.3547901e-05
   4.6549999e+01   8.7500000e+00   6.6671491e-05
   4.6650002e+01   8.7500000e+00   5.5704902e-05
   4.6750000e+01   8.7500000e+00   4.1382649e-05
   4.6849998e+01   8.7500000e+00   3.1789499e-05
   4.6950001e+01   8.7500000e+00   2.6806967e-05
   4.7049999e+01   8.7500000e+00   2.4479490e-05
   4.7150002e+01   8.7500000e+00   2.3256167e-05
   4.7250000e+01   8.7500000e+00   2.1789130e-05
   4.7349998e+01   8.7500000e+00   1.9314579e-05
   4.2349998e+01   8.8500004e+00   1.2155734e-06
   4.2450001e+01   8.8500004e+00   1.4261025e-06
   4.2549999e+01   8.8500004e+00   1.6927726e-06
   4.2650002e+01   8.8500004e+00   2.0456723e-06
   4.2750000e+01   8.8500004e+00   2.5306472e-06
   4.2849998e+01   8.8500004e+00   3.2067349e-06
   4.2950001e+01   8.8500004e+00   4.1327362e-06
   4.3049999e+01   8.8500004e+00   5.3432341e-06
   4.3150002e+01   8.8500004e+00   6.8254544e-06
   4.3250000e+01   8.8500004e+00   8.5138909e-06
   4.3349998e+01   8.8500004e+00   1.0315583e-05
   4.3450001e+01   8.8500004e+00   1.2160264e-05
   4.3549999e+01   8.8500004e+00   1.4047496e-05
   4.3650002e+01   8.8500004e+00   1.6031452e-05
   4.3750000e+01   8.8500004e+00   1.8176112e-05
   4.3849998e+01   8.8500004e+00   2.0615776e-05
   4.3950001e+01   8.8500004e+00   2.3493567e-05
   4.4049999e+01   8.8500004e+00   2.6620190e-05
   4.4150002e+01   8.8500004e+00   2.8973338e-05
   4.4250000e+01   8.8500004e+00   2.9430424e-05
   4.4349998e+01   8.8500004e+00   3.1275736e-05
   4.4450001e+01   8.8500004e+00   3.9940358e-05
   4.4549999e+01   8.8500004e+00   4.8876118e-05
   4.4650002e+01   8.8500004e+00   4.3846063e-05
   4.4750000e+01   8.8500004e+00   3.3652392e-05
   4.4849998e+01   8.8500004e+00   2.6995562e-05
   4.4950001e+01   8.8500004e+00   2.3467999e-05
   4.5049999e+01   8.8500004e+00   2.2124361e-05
   4.5150002e+01   8.8500004e+00   2.1758569e-05
   4.5250000e+01   8.8500004e+00   2.1476817e-05
   4.5349998e+01   8.8500004e+00   2.1003680e-05
   4.5450001e+01   8.8500004e+00   2.0428073e-05
   4.5549999e+01   8.8500004e+00   1.9897336e-05
   4.5650002e+01   8.8500004e+00   1.9564135e-05
   4.5750000e+01   8.8500004e+00   1.9647659e-05
   4.5849998e+01   8.8500004e+00   2.0450800e-05
   4.5950001e+01   8.8500004e+00   2.2340009e-05
   4.6049999e+01   8.8500004e+00   2.5776562e-05
   4.6150002e+01   8.8500004e+00   3.1630254e-05
   4.6250000e+01   8.8500004e+00   4.2041382e-05
   4.6349998e+01   8.8500004e+00   5.9596147e-05
   4.6450001e+01   8.8500004e+00   7.9308979e-05
   4.6549999e+01   8.8500004e+00   8.4902844e-05
   4.6650002e+01   8.8500004e+00   7.0802489e-05
   4.6750000e+01   8.8500004e+00   5.2107196e-05
   4.6849998e+01   8.8500004e+00   4.0208164e-05
   4.6950001e+01   8.8500004e+00   3.4666788e-05
   4.7049999e+01   8.8500004e+00   3.2807893e-05
   4.7150002e+01   8.8500004e+00   3.1198280e-05
   4.7250000e+01   8.8500004e+00   2.8999419e-05
   4.7349998e+01   8.8500004e+00   2.5103005e-05
   4.2349998e+01   8.9499998e+00   1.2269359e-06
   4.2450001e+01   8.9499998e+00   1.4209284e-06
   4.2549999e+01   8.9499998e+00   1.6683939e-06
   4.2650002e+01   8.9499998e+00   2.0012726e-06
   4.2750000e+01   8.9499998e+00   2.4696917e-06
   4.2849998e+01   8.9499998e+00   3.1398988e-06
   4.2950001e+01   8.9499998e+00   4.0795667e-06
   4.3049999e+01   8.9499998e+00   5.3304912e-06
   4.3150002e+01   8.9499998e+00   6.8817530e-06
   4.3250000e+01   8.9499998e+00   8.6618584e-06
   4.3349998e+01   8.9499998e+00   1.0565070e-05
   4.3450001e+01   8.9499998e+00   1.2522846e-05
   4.3549999e+01   8.9499998e+00   1.4579666e-05
   4.3650002e+01   8.9499998e+00   1.6760416e-05
   4.3750000e+01   8.9499998e+00   1.8875562e-05
   4.3849998e+01   8.9499998e+00   2.0987763e-05
   4.3950001e+01   8.9499998e+00   2.3824235e-05
   4.4049999e+01   8.9499998e+00   2.8086059e-05
   4.4150002e+01   8.9499998e+00   3.2775904e-05
   4.4250000e+01   8.9499998e+00   3.6429930e-05
   4.4349998e+01   8.9499998e+00   5.1554438e-05
   4.4450001e+01   8.9499998e+00   7.2290109e-05
   4.4549999e+01   8.9499998e+00   9.5361065e-05
   4.4650002e+01   8.9499998e+00   8.7489665e-05
   4.4750000e+01   8.9499998e+00   6.5229244e-05
   4.4849998e+01   8.9499998e+00   4.5713008e-05
   4.4950001e+01   8.9499998e+00   3.1632418e-05
   4.5049999e+01   8.9499998e+00   2.5419631e-05
   4.5150002e+01   8.9499998e+00   2.3618273e-05
   4.5250000e+01   8.9499998e+00   2.2715853e-05
   4.5349998e+01   8.9499998e+00   2.1508628e-05
   4.5450001e+01   8.9499998e+00   2.0186928e-05
   4.5549999e+01   8.9499998e+00   1.9184394e-05
   4.5650002e+01   8.9499998e+00   1.8753317e-05
   4.5750000e+01   8.9499998e+00   1.9031584e-05
   4.5849998e+01   8.9499998e+00   2.0215975e-05
   4.5950001e+01   8.9499998e+00   2.2676750e-05
   4.6049999e+01   8.9499998e+00   2.6990447e-05
   4.6150002e+01   8.9499998e+00   3.4116893e-05
   4.6250000e+01   8.9499998e+00   4.6290392e-05
   4.6349998e+01   8.9499998e+00   6.6616063e-05
   4.6450001e+01   8.9499998e+00   9.0078291e-05
   4.6549999e+01   8.9499998e+00   9.7814642e-05
   4.6650002e+01   8.9499998e+00   8.2620318e-05
   4.6750000e+01   8.9499998e+00   6.2002713e-05
   4.6849998e+01   8.9499998e+00   4.9322934e-05
   4.6950001e+01   8.9499998e+00   4.6604793e-05
   4.7049999e+01   8.9499998e+00   6.9479269e-05
   4.7150002e+01   8.9499998e+00   4.2971307e-05
   4.7250000e+01   8.9499998e+00   3.7780843e-05
   4.7349998e+01   8.9499998e+00   3.1932130e-05
   4.2250000e+01   9.0500002e+00   1.1017983e-06
   4.2349998e+01   9.0500002e+00   1.2476726e-06
   4.2450001e+01   9.0500002e+00   1.4263236e-06
   4.2549999e+01   9.0500002e+00   1.6565496e-06
   4.2650002e+01   9.0500002e+00   1.9723204e-06
   4.2750000e+01   9.0500002e+00   2.4279384e-06
   4.2849998e+01   9.0500002e+00   3.0962944e-06
   4.2950001e+01   9.0500002e+00   4.0530990e-06
   4.3049999e+01   9.0500002e+00   5.3476592e-06
   4.3150002e+01   9.0500002e+00   6.9754747e-06
   4.3250000e+01   9.0500002e+00   8.8710794e-06
   4.3349998e+01   9.0500002e+00   1.0942797e-05
   4.3450001e+01   9.0500002e+00   1.3214637e-05
   4.3549999e+01   9.0500002e+00   1.5983292e-05
   4.3650002e+01   9.0500002e+00   1.9252282e-05
   4.3750000e+01   9.0500002e+00   2.1904170e-05
   4.3849998e+01   9.0500002e+00   2.3343668e-05
   4.3950001e+01   9.0500002e+00   2.5486001e-05
   4.4049999e+01   9.0500002e+00   3.1050113e-05
   4.4150002e+01   9.0500002e+00   3.9474369e-05
   4.4250000e+01   9.0500002e+00   5.8403199e-05
   4.4349998e+01   9.0500002e+00   2.3821641e-04
   4.4450001e+01   9.0500002e+00   1.2852024e-04
   4.4549999e+01   9.0500002e+00   1.6446796e-04
   4.4650002e+01   9.0500002e+00   1.7067055e-04
   4.4750000e+01   9.0500002e+00   1.3544757e-04
   4.4849998e+01   9.0500002e+00   9.2720205e-05
   4.4950001e+01   9.0500002e+00   5.1934101e-05
   4.5049999e+01   9.0500002e+00   3.2254280e-05
   4.5150002e+01   9.0500002e+00   2.6920574e-05
   4.5250000e+01   9.0500002e+00   2.5094640e-05
   4.5349998e+01   9.0500002e+00   2.3119228e-05
   4.5450001e+01   9.0500002e+00   2.0981388e-05
   4.5549999e+01   9.0500002e+00   1.9403524e-05
   4.5650002e+01   9.0500002e+00   1.8751232e-05
   4.5750000e+01   9.0500002e+00   1.9070774e-05
   4.5849998e+01   9.0500002e+00   2.0434733e-05
   4.5950001e+01   9.0500002e+00   2.3202591e-05
   4.6049999e+01   9.0500002e+00   2.8048902e-05
   4.6150002e+01   9.0500002e+00   3.5928144e-05
   4.6250000e+01   9.0500002e+00   4.8686801e-05
   4.6349998e+01   9.0500002e+00   6.8944864e-05
   4.6450001e+01   9.0500002e+00   9.2168666e-05
   4.6549999e+01   9.0500002e+00   1.0082879e-04
   4.6650002e+01   9.0500002e+00   8.7853557e-05
   4.6750000e+01   9.0500002e+00   6.9466107e-05
   4.6849998e+01   9.0500002e+00   5.8352951e-05
   4.6950001e+01   9.0500002e+00   7.2536037e-05
   4.7049999e+01   9.0500002e+00   2.4058418e-04
   4.7150002e+01   9.0500002e+00   6.5429806e-05
   4.7250000e+01   9.0500002e+00   4.7291625e-05
   4.7349998e+01   9.0500002e+00   3.9109065e-05
   4.2250000e+01   9.1499996e+00   1.1463321e-06
   4.2349998e+01   9.1499996e+00   1.2810995e-06
   4.2450001e+01   9.1499996e+00   1.4466302e-06
   4.2549999e+01   9.1499996e+00   1.6625022e-06
   4.2650002e+01   9.1499996e+00   1.9642775e-06
   4.2750000e+01   9.1499996e+00   2.4092228e-06
   4.2849998e+01   9.1499996e+00   3.0748317e-06
   4.2950001e+01   9.1499996e+00   4.0428718e-06
   4.3049999e+01   9.1499996e+00   5.3712374e-06
   4.3150002e+01   9.1499996e+00   7.0716032e-06
   4.3250000e+01   9.1499996e+00   9.1073653e-06
   4.3349998e+01   9.1499996e+00   1.1453899e-05
   4.3450001e+01   9.1499996e+00   1.4436023e-05
   4.3549999e+01   9.1499996e+00   1.9138823e-05
   4.3650002e+01   9.1499996e+00   2.5705016e-05
   4.3750000e+01   9.1499996e+00   3.0572082e-05
   4.3849998e+01   9.1499996e+00   3.0948213e-05
   4.3950001e+01   9.1499996e+00   3.1149619e-05
   4.4049999e+01   9.1499996e+00   3.8584090e-05
   4.4150002e+01   9.1499996e+00   5.3812237e-05
   4.4250000e+01   9.1499996e+00   8.5879896e-05
   4.4349998e+01   9.1499996e+00   3.8480517e-04
   4.4450001e+01   9.1499996e+00   1.7365109e-04
   4.4549999e+01   9.1499996e+00   2.5552788e-04
   4.4650002e+01   9.1499996e+00   3.3077356e-04
   4.4750000e+01   9.1499996e+00   2.5948690e-04
   4.4849998e+01   9.1499996e+00   1.8441600e-04
   4.4950001e+01   9.1499996e+00   9.1173679e-05
   4.5049999e+01   9.1499996e+00   4.2367388e-05
   4.5150002e+01   9.1499996e+00   3.1400468e-05
   4.5250000e+01   9.1499996e+00   2.8487138e-05
   4.5349998e+01   9.1499996e+00   2.5736808e-05
   4.5450001e+01   9.1499996e+00   2.2742273e-05
   4.5549999e+01   9.1499996e+00   2.0533558e-05
   4.5650002e+01   9.1499996e+00   1.9596782e-05
   4.5750000e+01   9.1499996e+00   1.9855253e-05
   4.5849998e+01   9.1499996e+00   2.1207999e-05
   4.5950001e+01   9.1499996e+00   2.3963295e-05
   4.6049999e+01   9.1499996e+00   2.8890092e-05
   4.6150002e+01   9.1499996e+00   3.6949568e-05
   4.6250000e+01   9.1499996e+00   4.9338381e-05
   4.6349998e+01   9.1499996e+00   6.7303219e-05
   4.6450001e+01   9.1499996e+00   8.6893328e-05
   4.6549999e+01   9.1499996e+00   9.5139847e-05
   4.6650002e+01   9.1499996e+00   8.6918619e-05
   4.6750000e+01   9.1499996e+00   7.4168995e-05
   4.6849998e+01   9.1499996e+00   6.6518762e-05
   4.6950001e+01   9.1499996e+00   7.6764336e-05
   4.7049999e+01   9.1499996e+00   1.9345441e-04
   4.7150002e+01   9.1499996e+00   7.1583454e-05
   4.7250000e+01   9.1499996e+00   5.6090488e-05
   4.7349998e+01   9.1499996e+00   4.5534525e-05
   4.2150002e+01   9.2500000e+00   1.0972547e-06
   4.2250000e+01   9.2500000e+00   1.2046148e-06
   4.2349998e+01   9.2500000e+00   1.3308258e-06
   4.2450001e+01   9.2500000e+00   1.4866154e-06
   4.2549999e+01   9.2500000e+00   1.6921043e-06
   4.2650002e+01   9.2500000e+00   1.9833872e-06
   4.2750000e+01   9.2500000e+00   2.4183771e-06
   4.2849998e+01   9.2500000e+00   3.0756521e-06
   4.2950001e+01   9.2500000e+00   4.0398763e-06
   4.3049999e+01   9.2500000e+00   5.3801869e-06
   4.3150002e+01   9.2500000e+00   7.1422828e-06
   4.3250000e+01   9.2500000e+00   9.3446843e-06
   4.3349998e+01   9.2500000e+00   1.2081361e-05
   4.3450001e+01   9.2500000e+00   1.6355536e-05
   4.3549999e+01   9.2500000e+00   2.5228779e-05
   4.3650002e+01   9.2500000e+00   3.9540915e-05
   4.3750000e+01   9.2500000e+00   5.0169929e-05
   4.3849998e+01   9.2500000e+00   4.8977763e-05
   4.3950001e+01   9.2500000e+00   4.5581488e-05
   4.4049999e+01   9.2500000e+00   5.8051675e-05
   4.4150002e+01   9.2500000e+00   8.7086686e-05
   4.4250000e+01   9.2500000e+00   1.3005872e-04
   4.4349998e+01   9.2500000e+00   3.1323175e-04
   4.4450001e+01   9.2500000e+00   2.0348099e-04
   4.4549999e+01   9.2500000e+00   3.8849164e-04
   4.4650002e+01   9.2500000e+00   5.5727171e-04
   4.4750000e+01   9.2500000e+00   4.5801420e-04
   4.4849998e+01   9.2500000e+00   3.5045703e-04
   4.4950001e+01   9.2500000e+00   1.5012130e-04
   4.5049999e+01   9.2500000e+00   5.2486572e-05
   4.5150002e+01   9.2500000e+00   3.6142563e-05
   4.5250000e+01   9.2500000e+00   3.2559834e-05
   4.5349998e+01   9.2500000e+00   2.9115583e-05
   4.5450001e+01   9.2500000e+00   2.5289257e-05
   4.5549999e+01   9.2500000e+00   2.2484002e-05
   4.5650002e+01   9.2500000e+00   2.1306152e-05
   4.5750000e+01   9.2500000e+00   2.1503793e-05
   4.5849998e+01   9.2500000e+00   2.2716433e-05
   4.5950001e+01   9.2500000e+00   2.5135818e-05
   4.6049999e+01   9.2500000e+00   2.9657627e-05
   4.6150002e+01   9.2500000e+00   3.7418664e-05
   4.6250000e+01   9.2500000e+00   4.9147558e-05
   4.6349998e+01   9.2500000e+00   6.4567597e-05
   4.6450001e+01   9.2500000e+00   7.9885118e-05
   4.6549999e+01   9.2500000e+00   8.7003951e-05
   4.6650002e+01   9.2500000e+00   8.3568819e-05
   4.6750000e+01   9.2500000e+00   7.7003518e-05
   4.6849998e+01   9.2500000e+00   7.3193318e-05
   4.6950001e+01   9.2500000e+00   7.3307660e-05
   4.7049999e+01   9.2500000e+00   8.1603219e-05
   4.7150002e+01   9.2500000e+00   7.0859278e-05
   4.7250000e+01   9.2500000e+00   6.2569103e-05
   4.7349998e+01   9.2500000e+00   5.0010840e-05
   4.2150002e+01   9.3500004e+00   1.1763535e-06
   4.2250000e+01   9.3500004e+00   1.2795118e-06
   4.2349998e+01   9.3500004e+00   1.4007575e-06
   4.2450001e+01   9.3500004e+00   1.5514594e-06
   4.2549999e+01   9.3500004e+00   1.7518784e-06
   4.2650002e+01   9.3500004e+00   2.0371165e-06
   4.2750000e+01   9.3500004e+00   2.4625692e-06
   4.2849998e+01   9.3500004e+00   3.1032307e-06
   4.2950001e+01   9.3500004e+00   4.0433943e-06
   4.3049999e+01   9.3500004e+00   5.3787476e-06
   4.3150002e+01   9.3500004e+00   7.2534344e-06
   4.3250000e+01   9.3500004e+00   9.7433867e-06
   4.3349998e+01   9.3500004e+00   1.2918709e-05
   4.3450001e+01   9.3500004e+00   1.9011346e-05
   4.3549999e+01   9.3500004e+00   3.5255471e-05
   4.3650002e+01   9.3500004e+00   6.4247950e-05
   4.3750000e+01   9.3500004e+00   8.5801468e-05
   4.3849998e+01   9.3500004e+00   8.1700433e-05
   4.3950001e+01   9.3500004e+00   7.3113646e-05
   4.4049999e+01   9.3500004e+00   9.8302306e-05
   4.4150002e+01   9.3500004e+00   1.4901043e-04
   4.4250000e+01   9.3500004e+00   2.0521325e-04
   4.4349998e+01   9.3500004e+00   4.6157721e-04
   4.4450001e+01   9.3500004e+00   3.2418282e-04
   4.4549999e+01   9.3500004e+00   3.1117257e-04
   4.4650002e+01   9.3500004e+00   6.1834848e-04
   4.4750000e+01   9.3500004e+00   6.5826235e-04
   4.4849998e+01   9.3500004e+00   6.1530684e-04
   4.4950001e+01   9.3500004e+00   1.9932169e-04
   4.5049999e+01   9.3500004e+00   5.7540587e-05
   4.5150002e+01   9.3500004e+00   4.0370043e-05
   4.5250000e+01   9.3500004e+00   3.6947964e-05
   4.5349998e+01   9.3500004e+00   3.2927888e-05
   4.5450001e+01   9.3500004e+00   2.8359958e-05
   4.5549999e+01   9.3500004e+00   2.5110236e-05
   4.5650002e+01   9.3500004e+00   2.3888679e-05
   4.5750000e+01   9.3500004e+00   2.4191013e-05
   4.5849998e+01   9.3500004e+00   2.5262332e-05
   4.5950001e+01   9.3500004e+00   2.7080536e-05
   4.6049999e+01   9.3500004e+00   3.0745366e-05
   4.6150002e+01   9.3500004e+00   3.7877431e-05
   4.6250000e+01   9.3500004e+00   4.9326853e-05
   4.6349998e+01   9.3500004e+00   6.3949337e-05
   4.6450001e+01   9.3500004e+00   7.7088967e-05
   4.6549999e+01   9.3500004e+00   8.2790983e-05
   4.6650002e+01   9.3500004e+00   8.1640355e-05
   4.6750000e+01   9.3500004e+00   7.9007652e-05
   4.6849998e+01   9.3500004e+00   7.7820179e-05
   4.6950001e+01   9.3500004e+00   7.8023608e-05
   4.7049999e+01   9.3500004e+00   7.7939454e-05
   4.7150002e+01   9.3500004e+00   7.4465446e-05
   4.7250000e+01   9.3500004e+00   6.5480715e-05
   4.7349998e+01   9.3500004e+00   5.1661918e-05
   4.2049999e+01   9.4499998e+00   1.1804608e-06
   4.2150002e+01   9.4499998e+00   1.2717393e-06
   4.2250000e+01   9.4499998e+00   1.3741387e-06
   4.2349998e+01   9.4499998e+00   1.4950238e-06
   4.2450001e+01   9.4499998e+00   1.6465793e-06
   4.2549999e+01   9.4499998e+00   1.8487639e-06
   4.2650002e+01   9.4499998e+00   2.1339924e-06
   4.2750000e+01   9.4499998e+00   2.5516133e-06
   4.2849998e+01   9.4499998e+00   3.1679906e-06
   4.2950001e+01   9.4499998e+00   4.0689483e-06
   4.3049999e+01   9.4499998e+00   5.4589873e-06
   4.3150002e+01   9.4499998e+00   7.8777757e-06
   4.3250000e+01   9.4499998e+00   1.1356482e-05
   4.3349998e+01   9.4499998e+00   1.4835837e-05
   4.3450001e+01   9.4499998e+00   2.2192082e-05
   4.3549999e+01   9.4499998e+00   4.7562902e-05
   4.3650002e+01   9.4499998e+00   9.6400399e-05
   4.3750000e+01   9.4499998e+00   1.3260948e-04
   4.3849998e+01   9.4499998e+00   1.2438669e-04
   4.3950001e+01   9.4499998e+00   1.1045025e-04
   4.4049999e+01   9.4499998e+00   1.5547573e-04
   4.4150002e+01   9.4499998e+00   2.2915419e-04
   4.4250000e+01   9.4499998e+00   2.2602879e-04
   4.4349998e+01   9.4499998e+00   2.3292884e-04
   4.4450001e+01   9.4499998e+00   2.4579454e-04
   4.4549999e+01   9.4499998e+00   2.2145196e-04
   4.4650002e+01   9.4499998e+00   4.3904435e-04
   4.4750000e+01   9.4499998e+00   6.3895743e-04
   4.4849998e+01   9.4499998e+00   7.1306573e-04
   4.4950001e+01   9.4499998e+00   1.8451172e-04
   4.5049999e+01   9.4499998e+00   5.7124602e-05
   4.5150002e+01   9.4499998e+00   4.4505625e-05
   4.5250000e+01   9.4499998e+00   4.1553834e-05
   4.5349998e+01   9.4499998e+00   3.6894191e-05
   4.5450001e+01   9.4499998e+00   3.1666441e-05
   4.5549999e+01   9.4499998e+00   2.8228169e-05
   4.5650002e+01   9.4499998e+00   2.7338261e-05
   4.5750000e+01   9.4499998e+00   2.8127040e-05
   4.5849998e+01   9.4499998e+00   2.9246063e-05
   4.5950001e+01   9.4499998e+00   3.0318162e-05
   4.6049999e+01   9.4499998e+00   3.2759792e-05
   4.6150002e+01   9.4499998e+00   3.9061284e-05
   4.6250000e+01   9.4499998e+00   5.1060306e-05
   4.6349998e+01   9.4499998e+00   6.8063811e-05
   4.6450001e+01   9.4499998e+00   8.2765706e-05
   4.6549999e+01   9.4499998e+00   8.6353102e-05
   4.6650002e+01   9.4499998e+00   8.3180872e-05
   4.6750000e+01   9.4499998e+00   8.0710153e-05
   4.6849998e+01   9.4499998e+00   7.9940895e-05
   4.6950001e+01   9.4499998e+00   7.9882244e-05
   4.7049999e+01   9.4499998e+00   7.8814679e-05
   4.7150002e+01   9.4499998e+00   7.4217671e-05
   4.7250000e+01   9.4499998e+00   6.4366191e-05
   4.7349998e+01   9.4499998e+00   5.0244802e-05
   4.7450001e+01   9.4499998e+00   3.5189169e-05
   4.1950001e+01   9.5500002e+00   1.2038024e-06
   4.2049999e+01   9.5500002e+00   1.2917752e-06
   4.2150002e+01   9.5500002e+00   1.3860827e-06
   4.2250000e+01   9.5500002e+00   1.4918696e-06
   4.2349998e+01   9.5500002e+00   1.6178493e-06
   4.2450001e+01   9.5500002e+00   1.7772703e-06
   4.2549999e+01   9.5500002e+00   1.9894660e-06
   4.2650002e+01   9.5500002e+00   2.2826382e-06
   4.2750000e+01   9.5500002e+00   2.6968155e-06
   4.2849998e+01   9.5500002e+00   3.2854280e-06
   4.2950001e+01   9.5500002e+00   4.1532139e-06
   4.3049999e+01   9.5500002e+00   5.8956498e-06
   4.3150002e+01   9.5500002e+00   1.0418026e-05
   4.3250000e+01   9.5500002e+00   1.7022141e-05
   4.3349998e+01   9.5500002e+00   2.0245377e-05
   4.3450001e+01   9.5500002e+00   2.5423515e-05
   4.3549999e+01   9.5500002e+00   5.5111272e-05
   4.3650002e+01   9.5500002e+00   1.1770330e-04
   4.3750000e+01   9.5500002e+00   1.6589211e-04
   4.3849998e+01   9.5500002e+00   1.5750008e-04
   4.3950001e+01   9.5500002e+00   1.4156719e-04
   4.4049999e+01   9.5500002e+00   1.9813633e-04
   4.4150002e+01   9.5500002e+00   2.8324232e-04
   4.4250000e+01   9.5500002e+00   2.5824728e-04
   4.4349998e+01   9.5500002e+00   1.6568745e-04
   4.4450001e+01   9.5500002e+00   1.1672840e-04
   4.4549999e+01   9.5500002e+00   1.5713615e-04
   4.4650002e+01   9.5500002e+00   2.5313930e-04
   4.4750000e+01   9.5500002e+00   3.5381410e-04
   4.4849998e+01   9.5500002e+00   3.4627743e-04
   4.4950001e+01   9.5500002e+00   1.2067417e-04
   4.5049999e+01   9.5500002e+00   5.7012206e-05
   4.5150002e+01   9.5500002e+00   5.0246421e-05
   4.5250000e+01   9.5500002e+00   4.6730565e-05
   4.5349998e+01   9.5500002e+00   4.0897732e-05
   4.5450001e+01   9.5500002e+00   3.4948691e-05
   4.5549999e+01   9.5500002e+00   3.1609521e-05
   4.5650002e+01   9.5500002e+00   3.1562606e-05
   4.5750000e+01   9.5500002e+00   3.3417458e-05
   4.5849998e+01   9.5500002e+00   3.4980039e-05
   4.5950001e+01   9.5500002e+00   3.5344674e-05
   4.6049999e+01   9.5500002e+00   3.6373509e-05
   4.6150002e+01   9.5500002e+00   4.1787181e-05
   4.6250000e+01   9.5500002e+00   5.5279197e-05
   4.6349998e+01   9.5500002e+00   7.8194134e-05
   4.6450001e+01   9.5500002e+00   9.8413497e-05
   4.6549999e+01   9.5500002e+00   9.8570352e-05
   4.6650002e+01   9.5500002e+00   8.8507717e-05
   4.6750000e+01   9.5500002e+00   8.2188373e-05
   4.6849998e+01   9.5500002e+00   7.9363155e-05
   4.6950001e+01   9.5500002e+00   7.7752688e-05
   4.7049999e+01   9.5500002e+00   7.5331722e-05
   4.7150002e+01   9.5500002e+00   6.9749811e-05
   4.7250000e+01   9.5500002e+00   5.9690697e-05
   4.7349998e+01   9.5500002e+00   4.6200930e-05
   4.7450001e+01   9.5500002e+00   3.2209260e-05
   4.1650002e+01   9.6499996e+00   1.0601144e-06
   4.1750000e+01   9.6499996e+00   1.1462614e-06
   4.1849998e+01   9.6499996e+00   1.2351926e-06
   4.1950001e+01   9.6499996e+00   1.3266191e-06
   4.2049999e+01   9.6499996e+00   1.4213690e-06
   4.2150002e+01   9.6499996e+00   1.5224910e-06
   4.2250000e+01   9.6499996e+00   1.6363450e-06
   4.2349998e+01   9.6499996e+00   1.7733768e-06
   4.2450001e+01   9.6499996e+00   1.9482231e-06
   4.2549999e+01   9.6499996e+00   2.1794906e-06
   4.2650002e+01   9.6499996e+00   2.4901328e-06
   4.2750000e+01   9.6499996e+00   2.9084215e-06
   4.2849998e+01   9.6499996e+00   3.4719328e-06
   4.2950001e+01   9.6499996e+00   4.3465880e-06
   4.3049999e+01   9.6499996e+00   7.8955727e-06
   4.3150002e+01   9.6499996e+00   2.1560600e-05
   4.3250000e+01   9.6499996e+00   3.2407537e-05
   4.3349998e+01   9.6499996e+00   3.1100080e-05
   4.3450001e+01   9.6499996e+00   2.8112365e-05
   4.3549999e+01   9.6499996e+00   5.1283830e-05
   4.3650002e+01   9.6499996e+00   1.0998503e-04
   4.3750000e+01   9.6499996e+00   1.6118976e-04
   4.3849998e+01   9.6499996e+00   1.6335347e-04
   4.3950001e+01   9.6499996e+00   1.5561044e-04
   4.4049999e+01   9.6499996e+00   2.0800566e-04
   4.4150002e+01   9.6499996e+00   2.7229681e-04
   4.4250000e+01   9.6499996e+00   2.6265942e-04
   4.4349998e+01   9.6499996e+00   1.9205330e-04
   4.4450001e+01   9.6499996e+00   1.4478866e-04
   4.4549999e+01   9.6499996e+00   1.8992412e-04
   4.4650002e+01   9.6499996e+00   2.0977619e-04
   4.4750000e+01   9.6499996e+00   2.0218798e-04
   4.4849998e+01   9.6499996e+00   1.7003575e-04
   4.4950001e+01   9.6499996e+00   8.2556580e-05
   4.5049999e+01   9.6499996e+00   6.2692357e-05
   4.5150002e+01   9.6499996e+00   5.9313803e-05
   4.5250000e+01   9.6499996e+00   5.3042593e-05
   4.5349998e+01   9.6499996e+00   4.4944714e-05
   4.5450001e+01   9.6499996e+00   3.7974107e-05
   4.5549999e+01   9.6499996e+00   3.4941688e-05
   4.5650002e+01   9.6499996e+00   3.6238536e-05
   4.5750000e+01   9.6499996e+00   3.9782091e-05
   4.5849998e+01   9.6499996e+00   4.2308340e-05
   4.5950001e+01   9.6499996e+00   4.2247910e-05
   4.6049999e+01   9.6499996e+00   4.2031556e-05
   4.6150002e+01   9.6499996e+00   4.6780104e-05
   4.6250000e+01   9.6499996e+00   6.2235798e-05
   4.6349998e+01   9.6499996e+00   9.2378556e-05
   4.6450001e+01   9.6499996e+00   1.1948036e-04
   4.6549999e+01   9.6499996e+00   1.1535574e-04
   4.6650002e+01   9.6499996e+00   9.5855044e-05
   4.6750000e+01   9.6499996e+00   8.3037878e-05
   4.6849998e+01   9.6499996e+00   7.6185897e-05
   4.6950001e+01   9.6499996e+00   7.2107403e-05
   4.7049999e+01   9.6499996e+00   6.8318033e-05
   4.7150002e+01   9.6499996e+00   6.2240222e-05
   4.7250000e+01   9.6499996e+00   5.2647272e-05
   4.7349998e+01   9.6499996e+00   4.0473962e-05
   4.7450001e+01   9.6499996e+00   2.8152617e-05
   4.1450001e+01   9.7500000e+00   9.8809869e-07
   4.1549999e+01   9.7500000e+00   1.0761124e-06
   4.1650002e+01   9.7500000e+00   1.1688269e-06
   4.1750000e+01   9.7500000e+00   1.2654516e-06
   4.1849998e+01   9.7500000e+00   1.3650573e-06
   4.1950001e+01   9.7500000e+00   1.4671005e-06
   4.2049999e+01   9.7500000e+00   1.5724218e-06
   4.2150002e+01   9.7500000e+00   1.6846561e-06
   4.2250000e+01   9.7500000e+00   1.8115496e-06
   4.2349998e+01   9.7500000e+00   1.9655809e-06
   4.2450001e+01   9.7500000e+00   2.1631170e-06
   4.2549999e+01   9.7500000e+00   2.4222088e-06
   4.2650002e+01   9.7500000e+00   2.7602132e-06
   4.2750000e+01   9.7500000e+00   3.1924519e-06
   4.2849998e+01   9.7500000e+00   3.7383938e-06
   4.2950001e+01   9.7500000e+00   4.7287622e-06
   4.3049999e+01   9.7500000e+00   1.7301953e-05
   4.3150002e+01   9.7500000e+00   7.4246782e-05
   4.3250000e+01   9.7500000e+00   7.7625998e-05
   4.3349998e+01   9.7500000e+00   4.5964654e-05
   4.3450001e+01   9.7500000e+00   2.8821780e-05
   4.3549999e+01   9.7500000e+00   3.9304883e-05
   4.3650002e+01   9.7500000e+00   8.1286693e-05
   4.3750000e+01   9.7500000e+00   1.2846528e-04
   4.3849998e+01   9.7500000e+00   1.5419241e-04
   4.3950001e+01   9.7500000e+00   1.9524993e-04
   4.4049999e+01   9.7500000e+00   3.1934801e-04
   4.4150002e+01   9.7500000e+00   2.5659060e-04
   4.4250000e+01   9.7500000e+00   2.2498432e-04
   4.4349998e+01   9.7500000e+00   1.9372130e-04
   4.4450001e+01   9.7500000e+00   1.9951900e-04
   4.4549999e+01   9.7500000e+00   3.7129503e-04
   4.4650002e+01   9.7500000e+00   3.3286423e-04
   4.4750000e+01   9.7500000e+00   2.3618319e-04
   4.4849998e+01   9.7500000e+00   6.5547554e-04
   4.4950001e+01   9.7500000e+00   7.9781916e-05
   4.5049999e+01   9.7500000e+00   7.3405550e-05
   4.5150002e+01   9.7500000e+00   7.0804017e-05
   4.5250000e+01   9.7500000e+00   6.0454051e-05
   4.5349998e+01   9.7500000e+00   4.8928472e-05
   4.5450001e+01   9.7500000e+00   4.0488794e-05
   4.5549999e+01   9.7500000e+00   3.7793347e-05
   4.5650002e+01   9.7500000e+00   4.0687381e-05
   4.5750000e+01   9.7500000e+00   4.6295536e-05
   4.5849998e+01   9.7500000e+00   5.0235478e-05
   4.5950001e+01   9.7500000e+00   5.0291343e-05
   4.6049999e+01   9.7500000e+00   4.9538903e-05
   4.6150002e+01   9.7500000e+00   5.4334723e-05
   4.6250000e+01   9.7500000e+00   7.1556817e-05
   4.6349998e+01   9.7500000e+00   1.0649660e-04
   4.6450001e+01   9.7500000e+00   1.3736714e-04
   4.6549999e+01   9.7500000e+00   1.2908380e-04
   4.6650002e+01   9.7500000e+00   1.0164828e-04
   4.6750000e+01   9.7500000e+00   8.2231760e-05
   4.6849998e+01   9.7500000e+00   7.0698137e-05
   4.6950001e+01   9.7500000e+00   6.4066066e-05
   4.7049999e+01   9.7500000e+00   5.9388527e-05
   4.7150002e+01   9.7500000e+00   5.3463027e-05
   4.7250000e+01   9.7500000e+00   4.4825229e-05
   4.7349998e+01   9.7500000e+00   3.4238907e-05
   4.7450001e+01   9.7500000e+00   2.3750250e-05
   4.1150002e+01   9.8500004e+00   8.2373026e-07
   4.1250000e+01   9.8500004e+00   9.0386806e-07
   4.1349998e+01   9.8500004e+00   9.9027739e-07
   4.1450001e+01   9.8500004e+00   1.0831495e-06
   4.1549999e+01   9.8500004e+00   1.1824224e-06
   4.1650002e+01   9.8500004e+00   1.2876336e-06
   4.1750000e+01   9.8500004e+00   1.3978222e-06
   4.1849998e+01   9.8500004e+00   1.5117472e-06
   4.1950001e+01   9.8500004e+00   1.6285370e-06
   4.2049999e+01   9.8500004e+00   1.7489290e-06
   4.2150002e+01   9.8500004e+00   1.8770410e-06
   4.2250000e+01   9.8500004e+00   2.0219752e-06
   4.2349998e+01   9.8500004e+00   2.1983378e-06
   4.2450001e+01   9.8500004e+00   2.4244894e-06
   4.2549999e+01   9.8500004e+00   2.7183073e-06
   4.2650002e+01   9.8500004e+00   3.0919662e-06
   4.2750000e+01   9.8500004e+00   3.5480991e-06
   4.2849998e+01   9.8500004e+00   4.0858640e-06
   4.2950001e+01   9.8500004e+00   5.1805791e-06
   4.3049999e+01   9.8500004e+00   2.8884584e-05
   4.3150002e+01   9.8500004e+00   1.5009858e-04
   4.3250000e+01   9.8500004e+00   2.8934141e-04
   4.3349998e+01   9.8500004e+00   6.6227010e-05
   4.3450001e+01   9.8500004e+00   2.5848478e-05
   4.3549999e+01   9.8500004e+00   2.7611435e-05
   4.3650002e+01   9.8500004e+00   5.4257445e-05
   4.3750000e+01   9.8500004e+00   9.7019576e-05
   4.3849998e+01   9.8500004e+00   1.6116818e-04
   4.3950001e+01   9.8500004e+00   3.3170375e-04
   4.4049999e+01   9.8500004e+00   7.5109885e-04
   4.4150002e+01   9.8500004e+00   5.2445906e-04
   4.4250000e+01   9.8500004e+00   1.9711701e-04
   4.4349998e+01   9.8500004e+00   1.7199750e-04
   4.4450001e+01   9.8500004e+00   3.0840066e-04
   4.4549999e+01   9.8500004e+00   5.6929386e-04
   4.4650002e+01   9.8500004e+00   4.8274198e-04
   4.4750000e+01   9.8500004e+00   2.7204157e-04
   4.4849998e+01   9.8500004e+00   2.3987763e-04
   4.4950001e+01   9.8500004e+00   8.7540808e-05
   4.5049999e+01   9.8500004e+00   8.4538376e-05
   4.5150002e+01   9.8500004e+00   8.1866616e-05
   4.5250000e+01   9.8500004e+00   6.7879235e-05
   4.5349998e+01   9.8500004e+00   5.2422172e-05
   4.5450001e+01   9.8500004e+00   4.2236388e-05
   4.5549999e+01   9.8500004e+00   3.9699666e-05
   4.5650002e+01   9.8500004e+00   4.3964876e-05
   4.5750000e+01   9.8500004e+00   5.1472583e-05
   4.5849998e+01   9.8500004e+00   5.6976747e-05
   4.5950001e+01   9.8500004e+00   5.7846202e-05
   4.6049999e+01   9.8500004e+00   5.7750476e-05
   4.6150002e+01   9.8500004e+00   6.3768501e-05
   4.6250000e+01   9.8500004e+00   8.2484818e-05
   4.6349998e+01   9.8500004e+00   1.1834279e-04
   4.6450001e+01   9.8500004e+00   1.4774842e-04
   4.6549999e+01   9.8500004e+00   1.3510847e-04
   4.6650002e+01   9.8500004e+00   1.0269522e-04
   4.6750000e+01   9.8500004e+00   7.8524514e-05
   4.6849998e+01   9.8500004e+00   6.3401050e-05
   4.6950001e+01   9.8500004e+00   5.5224274e-05
   4.7049999e+01   9.8500004e+00   5.0583294e-05
   4.7150002e+01   9.8500004e+00   4.5433986e-05
   4.7250000e+01   9.8500004e+00   3.7888414e-05
   4.7349998e+01   9.8500004e+00   2.8657580e-05
   4.7450001e+01   9.8500004e+00   1.9701536e-05
   4.0950001e+01   9.9499998e+00   7.3741268e-07
   4.1049999e+01   9.9499998e+00   8.1242365e-07
   4.1150002e+01   9.9499998e+00   8.9414027e-07
   4.1250000e+01   9.9499998e+00   9.8299699e-07
   4.1349998e+01   9.9499998e+00   1.0795299e-06
   4.1450001e+01   9.9499998e+00   1.1842069e-06
   4.1549999e+01   9.9499998e+00   1.2971733e-06
   4.1650002e+01   9.9499998e+00   1.4180315e-06
   4.1750000e+01   9.9499998e+00   1.5456701e-06
   4.1849998e+01   9.9499998e+00   1.6784804e-06
   4.1950001e+01   9.9499998e+00   1.8151006e-06
   4.2049999e+01   9.9499998e+00   1.9559011e-06
   4.2150002e+01   9.9499998e+00   2.1051449e-06
   4.2250000e+01   9.9499998e+00   2.2729394e-06
   4.2349998e+01   9.9499998e+00   2.4757935e-06
   4.2450001e+01   9.9499998e+00   2.7340957e-06
   4.2549999e+01   9.9499998e+00   3.0660483e-06
   4.2650002e+01   9.9499998e+00   3.4797490e-06
   4.2750000e+01   9.9499998e+00   3.9668789e-06
   4.2849998e+01   9.9499998e+00   4.5060460e-06
   4.2950001e+01   9.9499998e+00   5.3492809e-06
   4.3049999e+01   9.9499998e+00   1.9342082e-05
   4.3150002e+01   9.9499998e+00   1.0948615e-04
   4.3250000e+01   9.9499998e+00   3.5909662e-04
   4.3349998e+01   9.9499998e+00   7.6611679e-05
   4.3450001e+01   9.9499998e+00   1.9902527e-05
   4.3549999e+01   9.9499998e+00   1.9848905e-05
   4.3650002e+01   9.9499998e+00   3.7707909e-05
   4.3750000e+01   9.9499998e+00   7.5765180e-05
   4.3849998e+01   9.9499998e+00   1.7250364e-04
   4.3950001e+01   9.9499998e+00   4.3999014e-04
   4.4049999e+01   9.9499998e+00   6.7758624e-04
   4.4150002e+01   9.9499998e+00   5.2783883e-04
   4.4250000e+01   9.9499998e+00   1.7094318e-04
   4.4349998e+01   9.9499998e+00   1.5279539e-04
   4.4450001e+01   9.9499998e+00   4.1549481e-04
   4.4549999e+01   9.9499998e+00   9.0864353e-04
   4.4650002e+01   9.9499998e+00   6.9979229e-04
   4.4750000e+01   9.9499998e+00   2.3704585e-04
   4.4849998e+01   9.9499998e+00   1.3155375e-04
   4.4950001e+01   9.9499998e+00   9.2531023e-05
   4.5049999e+01   9.9499998e+00   9.3965376e-05
   4.5150002e+01   9.9499998e+00   9.0715010e-05
   4.5250000e+01   9.9499998e+00   7.3614581e-05
   4.5349998e+01   9.9499998e+00   5.4804907e-05
   4.5450001e+01   9.9499998e+00   4.3147527e-05
   4.5549999e+01   9.9499998e+00   4.0441679e-05
   4.5650002e+01   9.9499998e+00   4.5286721e-05
   4.5750000e+01   9.9499998e+00   5.3888016e-05
   4.5849998e+01   9.9499998e+00   6.0669892e-05
   4.5950001e+01   9.9499998e+00   6.2958381e-05
   4.6049999e+01   9.9499998e+00   6.4742679e-05
   4.6150002e+01   9.9499998e+00   7.3006893e-05
   4.6250000e+01   9.9499998e+00   9.2708200e-05
   4.6349998e+01   9.9499998e+00   1.2574490e-04
   4.6450001e+01   9.9499998e+00   1.4907240e-04
   4.6549999e+01   9.9499998e+00   1.3189939e-04
   4.6650002e+01   9.9499998e+00   9.7357435e-05
   4.6750000e+01   9.9499998e+00   7.1416813e-05
   4.6849998e+01   9.9499998e+00   5.5362241e-05
   4.6950001e+01   9.9499998e+00   4.7589052e-05
   4.7049999e+01   9.9499998e+00   4.4067223e-05
   4.7150002e+01   9.9499998e+00   4.0028801e-05
   4.7250000e+01   9.9499998e+00   3.3252931e-05
   4.7349998e+01   9.9499998e+00   2.4662908e-05
   4.7450001e+01   9.9499998e+00   1.6553713e-05
   4.0650002e+01   1.0050000e+01   5.9188426e-07
   4.0750000e+01   1.0050000e+01   6.5212367e-07
   4.0849998e+01   1.0050000e+01   7.1959425e-07
   4.0950001e+01   1.0050000e+01   7.9425860e-07
   4.1049999e+01   1.0050000e+01   8.7631207e-07
   4.1150002e+01   1.0050000e+01   9.6625638e-07
   4.1250000e+01   1.0050000e+01   1.0648613e-06
   4.1349998e+01   1.0050000e+01   1.1730724e-06
   4.1450001e+01   1.0050000e+01   1.2917794e-06
   4.1549999e+01   1.0050000e+01   1.4214726e-06
   4.1650002e+01   1.0050000e+01   1.5619164e-06
   4.1750000e+01   1.0050000e+01   1.7118713e-06
   4.1849998e+01   1.0050000e+01   1.8692638e-06
   4.1950001e+01   1.0050000e+01   2.0319803e-06
   4.2049999e+01   1.0050000e+01   2.1995713e-06
   4.2150002e+01   1.0050000e+01   2.3758037e-06
   4.2250000e+01   1.0050000e+01   2.5710465e-06
   4.2349998e+01   1.0050000e+01   2.8030222e-06
   4.2450001e+01   1.0050000e+01   3.0938497e-06
   4.2549999e+01   1.0050000e+01   3.4625132e-06
   4.2650002e+01   1.0050000e+01   3.9146867e-06
   4.2750000e+01   1.0050000e+01   4.4341568e-06
   4.2849998e+01   1.0050000e+01   4.9832661e-06
   4.2950001e+01   1.0050000e+01   5.5786331e-06
   4.3049999e+01   1.0050000e+01   8.5110141e-06
   4.3150002e+01   1.0050000e+01   3.1476480e-05
   4.3250000e+01   1.0050000e+01   8.4433028e-05
   4.3349998e+01   1.0050000e+01   4.2542823e-05
   4.3450001e+01   1.0050000e+01   1.3439355e-05
   4.3549999e+01   1.0050000e+01   1.5318867e-05
   4.3650002e+01   1.0050000e+01   2.7937156e-05
   4.3750000e+01   1.0050000e+01   5.7043566e-05
   4.3849998e+01   1.0050000e+01   1.4107398e-04
   4.3950001e+01   1.0050000e+01   3.4796822e-04
   4.4049999e+01   1.0050000e+01   4.1794832e-04
   4.4150002e+01   1.0050000e+01   3.4603488e-04
   4.4250000e+01   1.0050000e+01   1.4672210e-04
   4.4349998e+01   1.0050000e+01   1.8059067e-04
   4.4450001e+01   1.0050000e+01   5.6060747e-04
   4.4549999e+01   1.0050000e+01   1.0572050e-03
   4.4650002e+01   1.0050000e+01   6.0636725e-04
   4.4750000e+01   1.0050000e+01   2.1383975e-04
   4.4849998e+01   1.0050000e+01   1.3794012e-04
   4.4950001e+01   1.0050000e+01   1.0205321e-04
   4.5049999e+01   1.0050000e+01   1.0002934e-04
   4.5150002e+01   1.0050000e+01   9.5142132e-05
   4.5250000e+01   1.0050000e+01   7.5938653e-05
   4.5349998e+01   1.0050000e+01   5.5623281e-05
   4.5450001e+01   1.0050000e+01   4.3634813e-05
   4.5549999e+01   1.0050000e+01   4.0449482e-05
   4.5650002e+01   1.0050000e+01   4.4644192e-05
   4.5750000e+01   1.0050000e+01   5.3077783e-05
   4.5849998e+01   1.0050000e+01   6.0413713e-05
   4.5950001e+01   1.0050000e+01   6.4323722e-05
   4.6049999e+01   1.0050000e+01   6.8625479e-05
   4.6150002e+01   1.0050000e+01   7.9216690e-05
   4.6250000e+01   1.0050000e+01   9.8337165e-05
   4.6349998e+01   1.0050000e+01   1.2428373e-04
   4.6450001e+01   1.0050000e+01   1.3798560e-04
   4.6549999e+01   1.0050000e+01   1.1823896e-04
   4.6650002e+01   1.0050000e+01   8.5902480e-05
   4.6750000e+01   1.0050000e+01   6.2178937e-05
   4.6849998e+01   1.0050000e+01   4.8830643e-05
   4.6950001e+01   1.0050000e+01   4.4764231e-05
   4.7049999e+01   1.0050000e+01   4.2849868e-05
   4.7150002e+01   1.0050000e+01   3.8597347e-05
   4.7250000e+01   1.0050000e+01   3.1699939e-05
   4.7349998e+01   1.0050000e+01   2.2732504e-05
   4.7450001e+01   1.0050000e+01   1.4604278e-05
   4.7549999e+01   1.0050000e+01   8.8798151e-06
   4.0450001e+01   1.0150000e+01   5.2976316e-07
   4.0549999e+01   1.0150000e+01   5.7710577e-07
   4.0650002e+01   1.0150000e+01   6.3320584e-07
   4.0750000e+01   1.0150000e+01   6.9771960e-07
   4.0849998e+01   1.0150000e+01   7.7041352e-07
   4.0950001e+01   1.0150000e+01   8.5131012e-07
   4.1049999e+01   1.0150000e+01   9.4079371e-07
   4.1150002e+01   1.0150000e+01   1.0397039e-06
   4.1250000e+01   1.0150000e+01   1.1492835e-06
   4.1349998e+01   1.0150000e+01   1.2710572e-06
   4.1450001e+01   1.0150000e+01   1.4065195e-06
   4.1549999e+01   1.0150000e+01   1.5566762e-06
   4.1650002e+01   1.0150000e+01   1.7215767e-06
   4.1750000e+01   1.0150000e+01   1.8998798e-06
   4.1849998e+01   1.0150000e+01   2.0889086e-06
   4.1950001e+01   1.0150000e+01   2.2854288e-06
   4.2049999e+01   1.0150000e+01   2.4875085e-06
   4.2150002e+01   1.0150000e+01   2.6974385e-06
   4.2250000e+01   1.0150000e+01   2.9246344e-06
   4.2349998e+01   1.0150000e+01   3.1868372e-06
   4.2450001e+01   1.0150000e+01   3.5071362e-06
   4.2549999e+01   1.0150000e+01   3.9056085e-06
   4.2650002e+01   1.0150000e+01   4.3874961e-06
   4.2750000e+01   1.0150000e+01   4.9327546e-06
   4.2849998e+01   1.0150000e+01   5.4946722e-06
   4.2950001e+01   1.0150000e+01   6.0221087e-06
   4.3049999e+01   1.0150000e+01   6.6709731e-06
   4.3150002e+01   1.0150000e+01   9.7755956e-06
   4.3250000e+01   1.0150000e+01   1.8903551e-05
   4.3349998e+01   1.0150000e+01   1.3624945e-05
   4.3450001e+01   1.0150000e+01   9.9558147e-06
   4.3549999e+01   1.0150000e+01   1.2944703e-05
   4.3650002e+01   1.0150000e+01   2.1824309e-05
   4.3750000e+01   1.0150000e+01   4.1384868e-05
   4.3849998e+01   1.0150000e+01   9.1110072e-05
   4.3950001e+01   1.0150000e+01   2.0327361e-04
   4.4049999e+01   1.0150000e+01   2.7311794e-04
   4.4150002e+01   1.0150000e+01   2.3266918e-04
   4.4250000e+01   1.0150000e+01   1.6546343e-04
   4.4349998e+01   1.0150000e+01   2.6610130e-04
   4.4450001e+01   1.0150000e+01   3.8561826e-03
   4.4549999e+01   1.0150000e+01   1.3832606e-03
   4.4650002e+01   1.0150000e+01   5.5986666e-04
   4.4750000e+01   1.0150000e+01   2.2918108e-04
   4.4849998e+01   1.0150000e+01   1.8555942e-04
   4.4950001e+01   1.0150000e+01   1.1552207e-04
   4.5049999e+01   1.0150000e+01   1.0075066e-04
   4.5150002e+01   1.0150000e+01   9.3225302e-05
   4.5250000e+01   1.0150000e+01   7.3946147e-05
   4.5349998e+01   1.0150000e+01   5.5073608e-05
   4.5450001e+01   1.0150000e+01   4.6656514e-05
   4.5549999e+01   1.0150000e+01   4.2815478e-05
   4.5650002e+01   1.0150000e+01   4.3694483e-05
   4.5750000e+01   1.0150000e+01   5.0226576e-05
   4.5849998e+01   1.0150000e+01   5.6892935e-05
   4.5950001e+01   1.0150000e+01   6.1988038e-05
   4.6049999e+01   1.0150000e+01   6.8545502e-05
   4.6150002e+01   1.0150000e+01   8.0512415e-05
   4.6250000e+01   1.0150000e+01   9.7182136e-05
   4.6349998e+01   1.0150000e+01   1.1352753e-04
   4.6450001e+01   1.0150000e+01   1.1689746e-04
   4.6549999e+01   1.0150000e+01   9.7725875e-05
   4.6650002e+01   1.0150000e+01   7.1770373e-05
   4.6750000e+01   1.0150000e+01   5.3994805e-05
   4.6849998e+01   1.0150000e+01   4.8325553e-05
   4.6950001e+01   1.0150000e+01   6.8243549e-05
   4.7049999e+01   1.0150000e+01   6.6025357e-05
   4.7150002e+01   1.0150000e+01   4.2399417e-05
   4.7250000e+01   1.0150000e+01   3.3032400e-05
   4.7349998e+01   1.0150000e+01   2.2713659e-05
   4.7450001e+01   1.0150000e+01   1.3852525e-05
   4.7549999e+01   1.0150000e+01   8.0907403e-06
   4.0150002e+01   1.0250000e+01   4.8305304e-07
   4.0250000e+01   1.0250000e+01   5.0039216e-07
   4.0349998e+01   1.0250000e+01   5.2817450e-07
   4.0450001e+01   1.0250000e+01   5.6662520e-07
   4.0549999e+01   1.0250000e+01   6.1553891e-07
   4.0650002e+01   1.0250000e+01   6.7448286e-07
   4.0750000e+01   1.0250000e+01   7.4299413e-07
   4.0849998e+01   1.0250000e+01   8.2080919e-07
   4.0950001e+01   1.0250000e+01   9.0805270e-07
   4.1049999e+01   1.0250000e+01   1.0053839e-06
   4.1150002e+01   1.0250000e+01   1.1141061e-06
   4.1250000e+01   1.0250000e+01   1.2361098e-06
   4.1349998e+01   1.0250000e+01   1.3737039e-06
   4.1450001e+01   1.0250000e+01   1.5292123e-06
   4.1549999e+01   1.0250000e+01   1.7043673e-06
   4.1650002e+01   1.0250000e+01   1.8996607e-06
   4.1750000e+01   1.0250000e+01   2.1136836e-06
   4.1849998e+01   1.0250000e+01   2.3429825e-06
   4.1950001e+01   1.0250000e+01   2.5827298e-06
   4.2049999e+01   1.0250000e+01   2.8286233e-06
   4.2150002e+01   1.0250000e+01   3.0801621e-06
   4.2250000e+01   1.0250000e+01   3.3441265e-06
   4.2349998e+01   1.0250000e+01   3.6365395e-06
   4.2450001e+01   1.0250000e+01   3.9802226e-06
   4.2549999e+01   1.0250000e+01   4.3964014e-06
   4.2650002e+01   1.0250000e+01   4.8920219e-06
   4.2750000e+01   1.0250000e+01   5.4479001e-06
   4.2849998e+01   1.0250000e+01   6.0160119e-06
   4.2950001e+01   1.0250000e+01   6.5328359e-06
   4.3049999e+01   1.0250000e+01   6.9635716e-06
   4.3150002e+01   1.0250000e+01   7.4389486e-06
   4.3250000e+01   1.0250000e+01   8.1981380e-06
   4.3349998e+01   1.0250000e+01   8.4599751e-06
   4.3450001e+01   1.0250000e+01   9.3061190e-06
   4.3549999e+01   1.0250000e+01   1.2049983e-05
   4.3650002e+01   1.0250000e+01   1.8699951e-05
   4.3750000e+01   1.0250000e+01   3.3537595e-05
   4.3849998e+01   1.0250000e+01   6.6404122e-05
   4.3950001e+01   1.0250000e+01   1.3797454e-04
   4.4049999e+01   1.0250000e+01   2.5323991e-04
   4.4150002e+01   1.0250000e+01   2.8931495e-04
   4.4250000e+01   1.0250000e+01   2.0780323e-04
   4.4349998e+01   1.0250000e+01   2.5277276e-04
   4.4450001e+01   1.0250000e+01   8.9124247e-04
   4.4549999e+01   1.0250000e+01   1.9016286e-03
   4.4650002e+01   1.0250000e+01   6.7555561e-04
   4.4750000e+01   1.0250000e+01   2.3886579e-04
   4.4849998e+01   1.0250000e+01   1.8729216e-04
   4.4950001e+01   1.0250000e+01   1.1728262e-04
   4.5049999e+01   1.0250000e+01   9.5409087e-05
   4.5150002e+01   1.0250000e+01   8.5456406e-05
   4.5250000e+01   1.0250000e+01   6.8028858e-05
   4.5349998e+01   1.0250000e+01   5.5179866e-05
   4.5450001e+01   1.0250000e+01   6.6820095e-05
   4.5549999e+01   1.0250000e+01   6.6563589e-05
   4.5650002e+01   1.0250000e+01   4.9199382e-05
   4.5750000e+01   1.0250000e+01   4.8736933e-05
   4.5849998e+01   1.0250000e+01   5.2092597e-05
   4.5950001e+01   1.0250000e+01   5.7236663e-05
   4.6049999e+01   1.0250000e+01   6.5100270e-05
   4.6150002e+01   1.0250000e+01   7.7089957e-05
   4.6250000e+01   1.0250000e+01   9.0461850e-05
   4.6349998e+01   1.0250000e+01   9.8778663e-05
   4.6450001e+01   1.0250000e+01   9.5076590e-05
   4.6549999e+01   1.0250000e+01   7.8409437e-05
   4.6650002e+01   1.0250000e+01   5.9967762e-05
   4.6750000e+01   1.0250000e+01   5.0198814e-05
   4.6849998e+01   1.0250000e+01   5.9610771e-05
   4.6950001e+01   1.0250000e+01   1.6779709e-04
   4.7049999e+01   1.0250000e+01   1.5980478e-04
   4.7150002e+01   1.0250000e+01   5.3181011e-05
   4.7250000e+01   1.0250000e+01   3.6092482e-05
   4.7349998e+01   1.0250000e+01   2.3901441e-05
   4.7450001e+01   1.0250000e+01   1.4076300e-05
   4.7549999e+01   1.0250000e+01   8.0532654e-06
   3.9950001e+01   1.0350000e+01   5.3528419e-07
   4.0049999e+01   1.0350000e+01   5.2703569e-07
   4.0150002e+01   1.0350000e+01   5.2857172e-07
   4.0250000e+01   1.0350000e+01   5.4151394e-07
   4.0349998e+01   1.0350000e+01   5.6673184e-07
   4.0450001e+01   1.0350000e+01   6.0439419e-07
   4.0549999e+01   1.0350000e+01   6.5414770e-07
   4.0650002e+01   1.0350000e+01   7.1538779e-07
   4.0750000e+01   1.0350000e+01   7.8752708e-07
   4.0849998e+01   1.0350000e+01   8.7029105e-07
   4.0950001e+01   1.0350000e+01   9.6396650e-07
   4.1049999e+01   1.0350000e+01   1.0695905e-06
   4.1150002e+01   1.0350000e+01   1.1890886e-06
   4.1250000e+01   1.0350000e+01   1.3252029e-06
   4.1349998e+01   1.0350000e+01   1.4812762e-06
   4.1450001e+01   1.0350000e+01   1.6607328e-06
   4.1549999e+01   1.0350000e+01   1.8662920e-06
   4.1650002e+01   1.0350000e+01   2.0990769e-06
   4.1750000e+01   1.0350000e+01   2.3576574e-06
   4.1849998e+01   1.0350000e+01   2.6376085e-06
   4.1950001e+01   1.0350000e+01   2.9319276e-06
   4.2049999e+01   1.0350000e+01   3.2328751e-06
   4.2150002e+01   1.0350000e+01   3.5355220e-06
   4.2250000e+01   1.0350000e+01   3.8419198e-06
   4.2349998e+01   1.0350000e+01   4.1641524e-06
   4.2450001e+01   1.0350000e+01   4.5230972e-06
   4.2549999e+01   1.0350000e+01   4.9408859e-06
   4.2650002e+01   1.0350000e+01   5.4282536e-06
   4.2750000e+01   1.0350000e+01   5.9717931e-06
   4.2849998e+01   1.0350000e+01   6.5297922e-06
   4.2950001e+01   1.0350000e+01   7.0431556e-06
   4.3049999e+01   1.0350000e+01   7.4640775e-06
   4.3150002e+01   1.0350000e+01   7.7984805e-06
   4.3250000e+01   1.0350000e+01   8.1343878e-06
   4.3349998e+01   1.0350000e+01   8.6478658e-06
   4.3450001e+01   1.0350000e+01   9.7090006e-06
   4.3549999e+01   1.0350000e+01   1.2088722e-05
   4.3650002e+01   1.0350000e+01   1.7979301e-05
   4.3750000e+01   1.0350000e+01   3.3502216e-05
   4.3849998e+01   1.0350000e+01   6.8762798e-05
   4.3950001e+01   1.0350000e+01   1.4508097e-04
   4.4049999e+01   1.0350000e+01   3.1190706e-04
   4.4150002e+01   1.0350000e+01   4.1162831e-04
   4.4250000e+01   1.0350000e+01   3.1289502e-04
   4.4349998e+01   1.0350000e+01   3.5092980e-04
   4.4450001e+01   1.0350000e+01   4.7821042e-04
   4.4549999e+01   1.0350000e+01   2.7111122e-03
   4.4650002e+01   1.0350000e+01   5.9998879e-04
   4.4750000e+01   1.0350000e+01   2.1153857e-04
   4.4849998e+01   1.0350000e+01   1.6839869e-04
   4.4950001e+01   1.0350000e+01   1.0781235e-04
   4.5049999e+01   1.0350000e+01   8.5814274e-05
   4.5150002e+01   1.0350000e+01   7.4237221e-05
   4.5250000e+01   1.0350000e+01   5.9714250e-05
   4.5349998e+01   1.0350000e+01   5.6873800e-05
   4.5450001e+01   1.0350000e+01   1.3058796e-04
   4.5549999e+01   1.0350000e+01   3.1277351e-04
   4.5650002e+01   1.0350000e+01   8.4702944e-05
   4.5750000e+01   1.0350000e+01   5.4599935e-05
   4.5849998e+01   1.0350000e+01   4.8213733e-05
   4.5950001e+01   1.0350000e+01   5.1797047e-05
   4.6049999e+01   1.0350000e+01   5.9879316e-05
   4.6150002e+01   1.0350000e+01   7.0785005e-05
   4.6250000e+01   1.0350000e+01   8.0919788e-05
   4.6349998e+01   1.0350000e+01   8.4561114e-05
   4.6450001e+01   1.0350000e+01   7.8252044e-05
   4.6549999e+01   1.0350000e+01   6.4831751e-05
   4.6650002e+01   1.0350000e+01   5.3070256e-05
   4.6750000e+01   1.0350000e+01   5.1511950e-05
   4.6849998e+01   1.0350000e+01   7.5019918e-05
   4.6950001e+01   1.0350000e+01   2.1851796e-04
   4.7049999e+01   1.0350000e+01   2.0535332e-04
   4.7150002e+01   1.0350000e+01   6.3822481e-05
   4.7250000e+01   1.0350000e+01   3.9279421e-05
   4.7349998e+01   1.0350000e+01   2.5509760e-05
   4.7450001e+01   1.0350000e+01   1.5070645e-05
   4.7549999e+01   1.0350000e+01   8.8297675e-06
   3.9650002e+01   1.0450000e+01   6.9762558e-07
   3.9750000e+01   1.0450000e+01   6.6178535e-07
   3.9849998e+01   1.0450000e+01   6.2931645e-07
   3.9950001e+01   1.0450000e+01   6.0272453e-07
   4.0049999e+01   1.0450000e+01   5.8495033e-07
   4.0150002e+01   1.0450000e+01   5.7864804e-07
   4.0250000e+01   1.0450000e+01   5.8571834e-07
   4.0349998e+01   1.0450000e+01   6.0712523e-07
   4.0450001e+01   1.0450000e+01   6.4297024e-07
   4.0549999e+01   1.0450000e+01   6.9273358e-07
   4.0650002e+01   1.0450000e+01   7.5562303e-07
   4.0750000e+01   1.0450000e+01   8.3092851e-07
   4.0849998e+01   1.0450000e+01   9.1839843e-07
   4.0950001e+01   1.0450000e+01   1.0185559e-06
   4.1049999e+01   1.0450000e+01   1.1329440e-06
   4.1150002e+01   1.0450000e+01   1.2642961e-06
   4.1250000e+01   1.0450000e+01   1.4164507e-06
   4.1349998e+01   1.0450000e+01   1.5940771e-06
   4.1450001e+01   1.0450000e+01   1.8020175e-06
   4.1549999e+01   1.0450000e+01   2.0442787e-06
   4.1650002e+01   1.0450000e+01   2.3228436e-06
   4.1750000e+01   1.0450000e+01   2.6363200e-06
   4.1849998e+01   1.0450000e+01   2.9790865e-06
   4.1950001e+01   1.0450000e+01   3.3413135e-06
   4.2049999e+01   1.0450000e+01   3.7105990e-06
   4.2150002e+01   1.0450000e+01   4.0757259e-06
   4.2250000e+01   1.0450000e+01   4.4316093e-06
   4.2349998e+01   1.0450000e+01   4.7838357e-06
   4.2450001e+01   1.0450000e+01   5.1493075e-06
   4.2549999e+01   1.0450000e+01   5.5505238e-06
   4.2650002e+01   1.0450000e+01   6.0038747e-06
   4.2750000e+01   1.0450000e+01   6.5064573e-06
   4.2849998e+01   1.0450000e+01   7.0301007e-06
   4.2950001e+01   1.0450000e+01   7.5297466e-06
   4.3049999e+01   1.0450000e+01   7.9682368e-06
   4.3150002e+01   1.0450000e+01   8.3518653e-06
   4.3250000e+01   1.0450000e+01   8.7628450e-06
   4.3349998e+01   1.0450000e+01   9.3734980e-06
   4.3450001e+01   1.0450000e+01   1.0458461e-05
   4.3549999e+01   1.0450000e+01   1.2658544e-05
   4.3650002e+01   1.0450000e+01   1.8735362e-05
   4.3750000e+01   1.0450000e+01   3.8516093e-05
   4.3849998e+01   1.0450000e+01   9.1789734e-05
   4.3950001e+01   1.0450000e+01   2.1141220e-04
   4.4049999e+01   1.0450000e+01   3.9617834e-04
   4.4150002e+01   1.0450000e+01   5.8292056e-04
   4.4250000e+01   1.0450000e+01   5.4997153e-04
   4.4349998e+01   1.0450000e+01   7.0849061e-04
   4.4450001e+01   1.0450000e+01   2.9922638e-04
   4.4549999e+01   1.0450000e+01   1.2126365e-03
   4.4650002e+01   1.0450000e+01   4.0743803e-04
   4.4750000e+01   1.0450000e+01   2.0920295e-04
   4.4849998e+01   1.0450000e+01   4.0154389e-04
   4.4950001e+01   1.0450000e+01   1.0278048e-04
   4.5049999e+01   1.0450000e+01   7.5435637e-05
   4.5150002e+01   1.0450000e+01   6.2438303e-05
   4.5250000e+01   1.0450000e+01   5.1201678e-05
   4.5349998e+01   1.0450000e+01   5.4081691e-05
   4.5450001e+01   1.0450000e+01   1.8716505e-04
   4.5549999e+01   1.0450000e+01   6.7946111e-04
   4.5650002e+01   1.0450000e+01   1.5271769e-04
   4.5750000e+01   1.0450000e+01   6.9334710e-05
   4.5849998e+01   1.0450000e+01   4.6058380e-05
   4.5950001e+01   1.0450000e+01   4.7018468e-05
   4.6049999e+01   1.0450000e+01   5.4622957e-05
   4.6150002e+01   1.0450000e+01   6.3856736e-05
   4.6250000e+01   1.0450000e+01   7.1036135e-05
   4.6349998e+01   1.0450000e+01   7.2231567e-05
   4.6450001e+01   1.0450000e+01   6.6087399e-05
   4.6549999e+01   1.0450000e+01   5.6280827e-05
   4.6650002e+01   1.0450000e+01   5.0275285e-05
   4.6750000e+01   1.0450000e+01   5.5417499e-05
   4.6849998e+01   1.0450000e+01   8.0780934e-05
   4.6950001e+01   1.0450000e+01   1.5418509e-04
   4.7049999e+01   1.0450000e+01   1.4171521e-04
   4.7150002e+01   1.0450000e+01   6.5101878e-05
   4.7250000e+01   1.0450000e+01   4.1553809e-05
   4.7349998e+01   1.0450000e+01   2.7352640e-05
   4.7450001e+01   1.0450000e+01   1.6947563e-05
   4.7549999e+01   1.0450000e+01   1.0581034e-05
   3.9450001e+01   1.0550000e+01   9.2480065e-07
   3.9549999e+01   1.0550000e+01   8.6714186e-07
   3.9650002e+01   1.0550000e+01   8.1391386e-07
   3.9750000e+01   1.0550000e+01   7.6366297e-07
   3.9849998e+01   1.0550000e+01   7.1747695e-07
   3.9950001e+01   1.0550000e+01   6.7812601e-07
   4.0049999e+01   1.0550000e+01   6.4901127e-07
   4.0150002e+01   1.0550000e+01   6.3322926e-07
   4.0250000e+01   1.0550000e+01   6.3297830e-07
   4.0349998e+01   1.0550000e+01   6.4931993e-07
   4.0450001e+01   1.0550000e+01   6.8227985e-07
   4.0549999e+01   1.0550000e+01   7.3115729e-07
   4.0650002e+01   1.0550000e+01   7.9496584e-07
   4.0750000e+01   1.0550000e+01   8.7288953e-07
   4.0849998e+01   1.0550000e+01   9.6474673e-07
   4.0950001e+01   1.0550000e+01   1.0713957e-06
   4.1049999e+01   1.0550000e+01   1.1950398e-06
   4.1150002e+01   1.0550000e+01   1.3394372e-06
   4.1250000e+01   1.0550000e+01   1.5098042e-06
   4.1349998e+01   1.0550000e+01   1.7124654e-06
   4.1450001e+01   1.0550000e+01   1.9540382e-06
   4.1549999e+01   1.0550000e+01   2.2401478e-06
   4.1650002e+01   1.0550000e+01   2.5738871e-06
   4.1750000e+01   1.0550000e+01   2.9539624e-06
   4.1849998e+01   1.0550000e+01   3.3733088e-06
   4.1950001e+01   1.0550000e+01   3.8185699e-06
   4.2049999e+01   1.0550000e+01   4.2713705e-06
   4.2150002e+01   1.0550000e+01   4.7122267e-06
   4.2250000e+01   1.0550000e+01   5.1263755e-06
   4.2349998e+01   1.0550000e+01   5.5101773e-06
   4.2450001e+01   1.0550000e+01   5.8743663e-06
   4.2549999e+01   1.0550000e+01   6.2410109e-06
   4.2650002e+01   1.0550000e+01   6.6336170e-06
   4.2750000e+01   1.0550000e+01   7.0638944e-06
   4.2849998e+01   1.0550000e+01   7.5236344e-06
   4.2950001e+01   1.0550000e+01   7.9894189e-06
   4.3049999e+01   1.0550000e+01   8.4430339e-06
   4.3150002e+01   1.0550000e+01   8.9015221e-06
   4.3250000e+01   1.0550000e+01   9.4417655e-06
   4.3349998e+01   1.0550000e+01   1.0201637e-05
   4.3450001e+01   1.0550000e+01   1.1375726e-05
   4.3549999e+01   1.0550000e+01   1.3533462e-05
   4.3650002e+01   1.0550000e+01   1.9915487e-05
   4.3750000e+01   1.0550000e+01   4.3214259e-05
   4.3849998e+01   1.0550000e+01   1.1198789e-04
   4.3950001e+01   1.0550000e+01   2.7564194e-04
   4.4049999e+01   1.0550000e+01   4.7309086e-04
   4.4150002e+01   1.0550000e+01   7.5575570e-04
   4.4250000e+01   1.0550000e+01   7.1381842e-04
   4.4349998e+01   1.0550000e+01   7.2345149e-04
   4.4450001e+01   1.0550000e+01   2.6120845e-04
   4.4549999e+01   1.0550000e+01   5.6892331e-04
   4.4650002e+01   1.0550000e+01   2.9165790e-04
   4.4750000e+01   1.0550000e+01   1.9267578e-04
   4.4849998e+01   1.0550000e+01   8.2492112e-04
   4.4950001e+01   1.0550000e+01   9.8124990e-05
   4.5049999e+01   1.0550000e+01   6.5766355e-05
   4.5150002e+01   1.0550000e+01   5.2066152e-05
   4.5250000e+01   1.0550000e+01   4.4881770e-05
   4.5349998e+01   1.0550000e+01   4.7978818e-05
   4.5450001e+01   1.0550000e+01   1.3244586e-04
   4.5549999e+01   1.0550000e+01   3.6652410e-04
   4.5650002e+01   1.0550000e+01   1.6600234e-04
   4.5750000e+01   1.0550000e+01   7.7375742e-05
   4.5849998e+01   1.0550000e+01   4.4172601e-05
   4.5950001e+01   1.0550000e+01   4.3643002e-05
   4.6049999e+01   1.0550000e+01   5.0628220e-05
   4.6150002e+01   1.0550000e+01   5.8041664e-05
   4.6250000e+01   1.0550000e+01   6.2546482e-05
   4.6349998e+01   1.0550000e+01   6.2135041e-05
   4.6450001e+01   1.0550000e+01   5.7013640e-05
   4.6549999e+01   1.0550000e+01   5.0731818e-05
   4.6650002e+01   1.0550000e+01   4.9423692e-05
   4.6750000e+01   1.0550000e+01   5.8675032e-05
   4.6849998e+01   1.0550000e+01   7.9373749e-05
   4.6950001e+01   1.0550000e+01   1.0604319e-04
   4.7049999e+01   1.0550000e+01   9.5616968e-05
   4.7150002e+01   1.0550000e+01   6.2109488e-05
   4.7250000e+01   1.0550000e+01   4.3521628e-05
   4.7349998e+01   1.0550000e+01   3.0307125e-05
   4.7450001e+01   1.0550000e+01   2.0322566e-05
   4.7549999e+01   1.0550000e+01   1.3554940e-05
   4.7650002e+01   1.0550000e+01   9.1171432e-06
   3.9150002e+01   1.0650000e+01   1.4512426e-06
   3.9250000e+01   1.0650000e+01   1.3022084e-06
   3.9349998e+01   1.0650000e+01   1.1865405e-06
   3.9450001e+01   1.0650000e+01   1.0939596e-06
   3.9549999e+01   1.0650000e+01   1.0151114e-06
   3.9650002e+01   1.0650000e+01   9.4354459e-07
   3.9750000e+01   1.0650000e+01   8.7652120e-07
   3.9849998e+01   1.0650000e+01   8.1464856e-07
   3.9950001e+01   1.0650000e+01   7.6079715e-07
   4.0049999e+01   1.0650000e+01   7.1876036e-07
   4.0150002e+01   1.0650000e+01   6.9205993e-07
   4.0250000e+01   1.0650000e+01   6.8318673e-07
   4.0349998e+01   1.0650000e+01   6.9329616e-07
   4.0450001e+01   1.0650000e+01   7.2232967e-07
   4.0549999e+01   1.0650000e+01   7.6940040e-07
   4.0650002e+01   1.0650000e+01   8.3333674e-07
   4.0750000e+01   1.0650000e+01   9.1324898e-07
   4.0849998e+01   1.0650000e+01   1.0091026e-06
   4.0950001e+01   1.0650000e+01   1.1222122e-06
   4.1049999e+01   1.0650000e+01   1.2556272e-06
   4.1150002e+01   1.0650000e+01   1.4143766e-06
   4.1250000e+01   1.0650000e+01   1.6053630e-06
   4.1349998e+01   1.0650000e+01   1.8369208e-06
   4.1450001e+01   1.0650000e+01   2.1178082e-06
   4.1549999e+01   1.0650000e+01   2.4556125e-06
   4.1650002e+01   1.0650000e+01   2.8547665e-06
   4.1750000e+01   1.0650000e+01   3.3141207e-06
   4.1849998e+01   1.0650000e+01   3.8249032e-06
   4.1950001e+01   1.0650000e+01   4.3695059e-06
   4.2049999e+01   1.0650000e+01   4.9222799e-06
   4.2150002e+01   1.0650000e+01   5.4535399e-06
   4.2250000e+01   1.0650000e+01   5.9363806e-06
   4.2349998e+01   1.0650000e+01   6.3553121e-06
   4.2450001e+01   1.0650000e+01   6.7127003e-06
   4.2549999e+01   1.0650000e+01   7.0292062e-06
   4.2650002e+01   1.0650000e+01   7.3363322e-06
   4.2750000e+01   1.0650000e+01   7.6635042e-06
   4.2849998e+01   1.0650000e+01   8.0275195e-06
   4.2950001e+01   1.0650000e+01   8.4327276e-06
   4.3049999e+01   1.0650000e+01   8.8859651e-06
   4.3150002e+01   1.0650000e+01   9.4204015e-06
   4.3250000e+01   1.0650000e+01   1.0111943e-05
   4.3349998e+01   1.0650000e+01   1.1069050e-05
   4.3450001e+01   1.0650000e+01   1.2416253e-05
   4.3549999e+01   1.0650000e+01   1.4614681e-05
   4.3650002e+01   1.0650000e+01   2.0757216e-05
   4.3750000e+01   1.0650000e+01   4.3109954e-05
   4.3849998e+01   1.0650000e+01   1.0598290e-04
   4.3950001e+01   1.0650000e+01   2.5205471e-04
   4.4049999e+01   1.0650000e+01   4.6789015e-04
   4.4150002e+01   1.0650000e+01   6.2757137e-04
   4.4250000e+01   1.0650000e+01   4.7759793e-04
   4.4349998e+01   1.0650000e+01   3.4096913e-04
   4.4450001e+01   1.0650000e+01   1.7339927e-04
   4.4549999e+01   1.0650000e+01   1.8577655e-04
   4.4650002e+01   1.0650000e+01   1.6732335e-04
   4.4750000e+01   1.0650000e+01   1.1855239e-04
   4.4849998e+01   1.0650000e+01   1.3033504e-04
   4.4950001e+01   1.0650000e+01   8.3828374e-05
   4.5049999e+01   1.0650000e+01   5.5537388e-05
   4.5150002e+01   1.0650000e+01   4.4169301e-05
   4.5250000e+01   1.0650000e+01   4.3299875e-05
   4.5349998e+01   1.0650000e+01   4.7828023e-05
   4.5450001e+01   1.0650000e+01   8.1722064e-05
   4.5549999e+01   1.0650000e+01   1.4610698e-04
   4.5650002e+01   1.0650000e+01   1.2623033e-04
   4.5750000e+01   1.0650000e+01   6.7193003e-05
   4.5849998e+01   1.0650000e+01   4.1805219e-05
   4.5950001e+01   1.0650000e+01   4.2177871e-05
   4.6049999e+01   1.0650000e+01   4.8665730e-05
   4.6150002e+01   1.0650000e+01   5.4262091e-05
   4.6250000e+01   1.0650000e+01   5.6312387e-05
   4.6349998e+01   1.0650000e+01   5.4531443e-05
   4.6450001e+01   1.0650000e+01   5.0337348e-05
   4.6549999e+01   1.0650000e+01   4.6899266e-05
   4.6650002e+01   1.0650000e+01   4.8732643e-05
   4.6750000e+01   1.0650000e+01   5.9349117e-05
   4.6849998e+01   1.0650000e+01   7.5707176e-05
   4.6950001e+01   1.0650000e+01   8.6111169e-05
   4.7049999e+01   1.0650000e+01   7.8110628e-05
   4.7150002e+01   1.0650000e+01   6.0901755e-05
   4.7250000e+01   1.0650000e+01   4.7233505e-05
   4.7349998e+01   1.0650000e+01   3.6243611e-05
   4.7450001e+01   1.0650000e+01   2.6285610e-05
   4.7549999e+01   1.0650000e+01   1.8000484e-05
   4.7650002e+01   1.0650000e+01   1.2012051e-05
   3.8950001e+01   1.0750000e+01   2.3754567e-06
   3.9049999e+01   1.0750000e+01   2.0467862e-06
   3.9150002e+01   1.0750000e+01   1.7795906e-06
   3.9250000e+01   1.0750000e+01   1.5707166e-06
   3.9349998e+01   1.0750000e+01   1.4097790e-06
   3.9450001e+01   1.0750000e+01   1.2831609e-06
   3.9549999e+01   1.0750000e+01   1.1779271e-06
   3.9650002e+01   1.0750000e+01   1.0846251e-06
   3.9750000e+01   1.0750000e+01   9.9853048e-07
   3.9849998e+01   1.0750000e+01   9.1928888e-07
   3.9950001e+01   1.0750000e+01   8.4958475e-07
   4.0049999e+01   1.0750000e+01   7.9344926e-07
   4.0150002e+01   1.0750000e+01   7.5475310e-07
   4.0250000e+01   1.0750000e+01   7.3624227e-07
   4.0349998e+01   1.0750000e+01   7.3914703e-07
   4.0450001e+01   1.0750000e+01   7.6331503e-07
   4.0549999e+01   1.0750000e+01   8.0767921e-07
   4.0650002e+01   1.0750000e+01   8.7091240e-07
   4.0750000e+01   1.0750000e+01   9.5211544e-07
   4.0849998e+01   1.0750000e+01   1.0515055e-06
   4.0950001e+01   1.0750000e+01   1.1710183e-06
   4.1049999e+01   1.0750000e+01   1.3147635e-06
   4.1150002e+01   1.0750000e+01   1.4893152e-06
   4.1250000e+01   1.0750000e+01   1.7035759e-06
   4.1349998e+01   1.0750000e+01   1.9682298e-06
   4.1450001e+01   1.0750000e+01   2.2945128e-06
   4.1549999e+01   1.0750000e+01   2.6922557e-06
   4.1650002e+01   1.0750000e+01   3.1674203e-06
   4.1750000e+01   1.0750000e+01   3.7189970e-06
   4.1849998e+01   1.0750000e+01   4.3362170e-06
   4.1950001e+01   1.0750000e+01   4.9965461e-06
   4.2049999e+01   1.0750000e+01   5.6658823e-06
   4.2150002e+01   1.0750000e+01   6.3026373e-06
   4.2250000e+01   1.0750000e+01   6.8656423e-06
   4.2349998e+01   1.0750000e+01   7.3252954e-06
   4.2450001e+01   1.0750000e+01   7.6736678e-06
   4.2549999e+01   1.0750000e+01   7.9288984e-06
   4.2650002e+01   1.0750000e+01   8.1306598e-06
   4.2750000e+01   1.0750000e+01   8.3277819e-06
   4.2849998e+01   1.0750000e+01   8.5651818e-06
   4.2950001e+01   1.0750000e+01   8.8793031e-06
   4.3049999e+01   1.0750000e+01   9.3071221e-06
   4.3150002e+01   1.0750000e+01   9.9039753e-06
   4.3250000e+01   1.0750000e+01   1.0753586e-05
   4.3349998e+01   1.0750000e+01   1.1949428e-05
   4.3450001e+01   1.0750000e+01   1.3560648e-05
   4.3549999e+01   1.0750000e+01   1.5878213e-05
   4.3650002e+01   1.0750000e+01   2.1247957e-05
   4.3750000e+01   1.0750000e+01   3.9250026e-05
   4.3849998e+01   1.0750000e+01   8.7893117e-05
   4.3950001e+01   1.0750000e+01   1.9045189e-04
   4.4049999e+01   1.0750000e+01   3.5892733e-04
   4.4150002e+01   1.0750000e+01   4.3502351e-04
   4.4250000e+01   1.0750000e+01   3.0688173e-04
   4.4349998e+01   1.0750000e+01   2.0228261e-04
   4.4450001e+01   1.0750000e+01   1.3370984e-04
   4.4549999e+01   1.0750000e+01   1.3329121e-04
   4.4650002e+01   1.0750000e+01   1.1254141e-04
   4.4750000e+01   1.0750000e+01   8.4465341e-05
   4.4849998e+01   1.0750000e+01   8.5450381e-05
   4.4950001e+01   1.0750000e+01   6.6682158e-05
   4.5049999e+01   1.0750000e+01   4.4735025e-05
   4.5150002e+01   1.0750000e+01   4.1016305e-05
   4.5250000e+01   1.0750000e+01   5.1500981e-05
   4.5349998e+01   1.0750000e+01   5.9363483e-05
   4.5450001e+01   1.0750000e+01   7.1581671e-05
   4.5549999e+01   1.0750000e+01   9.3684866e-05
   4.5650002e+01   1.0750000e+01   8.6726643e-05
   4.5750000e+01   1.0750000e+01   5.5807410e-05
   4.5849998e+01   1.0750000e+01   4.1533345e-05
   4.5950001e+01   1.0750000e+01   4.3463268e-05
   4.6049999e+01   1.0750000e+01   4.9811744e-05
   4.6150002e+01   1.0750000e+01   5.3293468e-05
   4.6250000e+01   1.0750000e+01   5.2515868e-05
   4.6349998e+01   1.0750000e+01   4.9271530e-05
   4.6450001e+01   1.0750000e+01   4.5623230e-05
   4.6549999e+01   1.0750000e+01   4.4042212e-05
   4.6650002e+01   1.0750000e+01   4.7317328e-05
   4.6750000e+01   1.0750000e+01   5.7088877e-05
   4.6849998e+01   1.0750000e+01   6.9851259e-05
   4.6950001e+01   1.0750000e+01   7.6390359e-05
   4.7049999e+01   1.0750000e+01   7.1795264e-05
   4.7150002e+01   1.0750000e+01   6.2424057e-05
   4.7250000e+01   1.0750000e+01   5.4832402e-05
   4.7349998e+01   1.0750000e+01   4.7211743e-05
   4.7450001e+01   1.0750000e+01   3.5997477e-05
   4.7549999e+01   1.0750000e+01   2.4007526e-05
   4.7650002e+01   1.0750000e+01   1.5197842e-05
   3.8650002e+01   1.0850000e+01   4.6573059e-06
   3.8750000e+01   1.0850000e+01   4.0836335e-06
   3.8849998e+01   1.0850000e+01   3.5160460e-06
   3.8950001e+01   1.0850000e+01   2.9936275e-06
   3.9049999e+01   1.0850000e+01   2.5420925e-06
   3.9150002e+01   1.0850000e+01   2.1727631e-06
   3.9250000e+01   1.0850000e+01   1.8836654e-06
   3.9349998e+01   1.0850000e+01   1.6625307e-06
   3.9450001e+01   1.0850000e+01   1.4917522e-06
   3.9549999e+01   1.0850000e+01   1.3537113e-06
   3.9650002e+01   1.0850000e+01   1.2348070e-06
   3.9750000e+01   1.0850000e+01   1.1273836e-06
   3.9849998e+01   1.0850000e+01   1.0294467e-06
   3.9950001e+01   1.0850000e+01   9.4305068e-07
   4.0049999e+01   1.0850000e+01   8.7219757e-07
   4.0150002e+01   1.0850000e+01   8.2094590e-07
   4.0250000e+01   1.0850000e+01   7.9220774e-07
   4.0349998e+01   1.0850000e+01   7.8723912e-07
   4.0450001e+01   1.0850000e+01   8.0578076e-07
   4.0549999e+01   1.0850000e+01   8.4660542e-07
   4.0650002e+01   1.0850000e+01   9.0828888e-07
   4.0750000e+01   1.0850000e+01   9.9002739e-07
   4.0849998e+01   1.0850000e+01   1.0924504e-06
   4.0950001e+01   1.0850000e+01   1.2183223e-06
   4.1049999e+01   1.0850000e+01   1.3730711e-06
   4.1150002e+01   1.0850000e+01   1.5650966e-06
   4.1250000e+01   1.0850000e+01   1.8055849e-06
   4.1349998e+01   1.0850000e+01   2.1078308e-06
   4.1450001e+01   1.0850000e+01   2.4857668e-06
   4.1549999e+01   1.0850000e+01   2.9516245e-06
   4.1650002e+01   1.0850000e+01   3.5129560e-06
   4.1750000e+01   1.0850000e+01   4.1688208e-06
   4.1849998e+01   1.0850000e+01   4.9061796e-06
   4.1950001e+01   1.0850000e+01   5.6970116e-06
   4.2049999e+01   1.0850000e+01   6.4978763e-06
   4.2150002e+01   1.0850000e+01   7.2540529e-06
   4.2250000e+01   1.0850000e+01   7.9085958e-06
   4.2349998e+01   1.0850000e+01   8.4162330e-06
   4.2450001e+01   1.0850000e+01   8.7572835e-06
   4.2549999e+01   1.0850000e+01   8.9462392e-06
   4.2650002e+01   1.0850000e+01   9.0302719e-06
   4.2750000e+01   1.0850000e+01   9.0774765e-06
   4.2849998e+01   1.0850000e+01   9.1616685e-06
   4.2950001e+01   1.0850000e+01   9.3533599e-06
   4.3049999e+01   1.0850000e+01   9.7235043e-06
   4.3150002e+01   1.0850000e+01   1.0356307e-05
   4.3250000e+01   1.0850000e+01   1.1355199e-05
   4.3349998e+01   1.0850000e+01   1.2818204e-05
   4.3450001e+01   1.0850000e+01   1.4779059e-05
   4.3549999e+01   1.0850000e+01   1.7327400e-05
   4.3650002e+01   1.0850000e+01   2.1866401e-05
   4.3750000e+01   1.0850000e+01   3.5186746e-05
   4.3849998e+01   1.0850000e+01   7.4034688e-05
   4.3950001e+01   1.0850000e+01   1.6210748e-04
   4.4049999e+01   1.0850000e+01   2.8908646e-04
   4.4150002e+01   1.0850000e+01   3.3203061e-04
   4.4250000e+01   1.0850000e+01   2.5381026e-04
   4.4349998e+01   1.0850000e+01   1.7337465e-04
   4.4450001e+01   1.0850000e+01   1.1673397e-04
   4.4549999e+01   1.0850000e+01   9.0690453e-05
   4.4650002e+01   1.0850000e+01   7.1114104e-05
   4.4750000e+01   1.0850000e+01   6.1143546e-05
   4.4849998e+01   1.0850000e+01   6.0289258e-05
   4.4950001e+01   1.0850000e+01   4.8249945e-05
   4.5049999e+01   1.0850000e+01   4.0993989e-05
   4.5150002e+01   1.0850000e+01   5.8114485e-05
   4.5250000e+01   1.0850000e+01   9.8336313e-05
   4.5349998e+01   1.0850000e+01   9.3222567e-05
   4.5450001e+01   1.0850000e+01   8.7004657e-05
   4.5549999e+01   1.0850000e+01   9.2522343e-05
   4.5650002e+01   1.0850000e+01   8.4328429e-05
   4.5750000e+01   1.0850000e+01   5.9177437e-05
   4.5849998e+01   1.0850000e+01   4.5819248e-05
   4.5950001e+01   1.0850000e+01   4.9497339e-05
   4.6049999e+01   1.0850000e+01   5.7877420e-05
   4.6150002e+01   1.0850000e+01   5.7938581e-05
   4.6250000e+01   1.0850000e+01   5.1587860e-05
   4.6349998e+01   1.0850000e+01   4.5814384e-05
   4.6450001e+01   1.0850000e+01   4.2230982e-05
   4.6549999e+01   1.0850000e+01   4.1595929e-05
   4.6650002e+01   1.0850000e+01   4.5027824e-05
   4.6750000e+01   1.0850000e+01   5.2793075e-05
   4.6849998e+01   1.0850000e+01   6.2238687e-05
   4.6950001e+01   1.0850000e+01   6.7969791e-05
   4.7049999e+01   1.0850000e+01   6.7855595e-05
   4.7150002e+01   1.0850000e+01   6.6179942e-05
   4.7250000e+01   1.0850000e+01   6.6567787e-05
   4.7349998e+01   1.0850000e+01   6.3414038e-05
   4.7450001e+01   1.0850000e+01   4.9476461e-05
   4.7549999e+01   1.0850000e+01   3.1204691e-05
   4.7650002e+01   1.0850000e+01   1.8112070e-05
   3.8450001e+01   1.0950000e+01   7.2255329e-06
   3.8549999e+01   1.0950000e+01   6.6578737e-06
   3.8650002e+01   1.0950000e+01   5.9611966e-06
   3.8750000e+01   1.0950000e+01   5.2060645e-06
   3.8849998e+01   1.0950000e+01   4.4548319e-06
   3.8950001e+01   1.0950000e+01   3.7570696e-06
   3.9049999e+01   1.0950000e+01   3.1474397e-06
   3.9150002e+01   1.0950000e+01   2.6441605e-06
   3.9250000e+01   1.0950000e+01   2.2487668e-06
   3.9349998e+01   1.0950000e+01   1.9481249e-06
   3.9450001e+01   1.0950000e+01   1.7201545e-06
   3.9549999e+01   1.0950000e+01   1.5412049e-06
   3.9650002e+01   1.0950000e+01   1.3920522e-06
   3.9750000e+01   1.0950000e+01   1.2608967e-06
   3.9849998e+01   1.0950000e+01   1.1432203e-06
   3.9950001e+01   1.0950000e+01   1.0398353e-06
   4.0049999e+01   1.0950000e+01   9.5429527e-07
   4.0150002e+01   1.0950000e+01   8.9057045e-07
   4.0250000e+01   1.0950000e+01   8.5156307e-07
   4.0349998e+01   1.0950000e+01   8.3845902e-07
   4.0450001e+01   1.0950000e+01   8.5086322e-07
   4.0549999e+01   1.0950000e+01   8.8742144e-07
   4.0650002e+01   1.0950000e+01   9.4671213e-07
   4.0750000e+01   1.0950000e+01   1.0281957e-06
   4.0849998e+01   1.0950000e+01   1.1331457e-06
   4.0950001e+01   1.0950000e+01   1.2654419e-06
   4.1049999e+01   1.0950000e+01   1.4321289e-06
   4.1150002e+01   1.0950000e+01   1.6437010e-06
   4.1250000e+01   1.0950000e+01   1.9138106e-06
   4.1349998e+01   1.0950000e+01   2.2584363e-06
   4.1450001e+01   1.0950000e+01   2.6941786e-06
   4.1549999e+01   1.0950000e+01   3.2355792e-06
   4.1650002e+01   1.0950000e+01   3.8916619e-06
   4.1750000e+01   1.0950000e+01   4.6614132e-06
   4.1849998e+01   1.0950000e+01   5.5293331e-06
   4.1950001e+01   1.0950000e+01   6.4616456e-06
   4.2049999e+01   1.0950000e+01   7.4051663e-06
   4.2150002e+01   1.0950000e+01   8.2915194e-06
   4.2250000e+01   1.0950000e+01   9.0474077e-06
   4.2349998e+01   1.0950000e+01   9.6112435e-06
   4.2450001e+01   1.0950000e+01   9.9508870e-06
   4.2549999e+01   1.0950000e+01   1.0076164e-05
   4.2650002e+01   1.0950000e+01   1.0040098e-05
   4.2750000e+01   1.0950000e+01   9.9278695e-06
   4.2849998e+01   1.0950000e+01   9.8400287e-06
   4.2950001e+01   1.0950000e+01   9.8803375e-06
   4.3049999e+01   1.0950000e+01   1.0155768e-05
   4.3150002e+01   1.0950000e+01   1.0786227e-05
   4.3250000e+01   1.0950000e+01   1.1908725e-05
   4.3349998e+01   1.0950000e+01   1.3647501e-05
   4.3450001e+01   1.0950000e+01   1.6025193e-05
   4.3549999e+01   1.0950000e+01   1.8951829e-05
   4.3650002e+01   1.0950000e+01   2.3020924e-05
   4.3750000e+01   1.0950000e+01   3.2951280e-05
   4.3849998e+01   1.0950000e+01   6.6182649e-05
   4.3950001e+01   1.0950000e+01   1.6866923e-04
   4.4049999e+01   1.0950000e+01   3.1561224e-04
   4.4150002e+01   1.0950000e+01   3.1102877e-04
   4.4250000e+01   1.0950000e+01   2.3121655e-04
   4.4349998e+01   1.0950000e+01   1.5983422e-04
   4.4450001e+01   1.0950000e+01   1.1096624e-04
   4.4549999e+01   1.0950000e+01   7.9404483e-05
   4.4650002e+01   1.0950000e+01   5.9003516e-05
   4.4750000e+01   1.0950000e+01   4.8580445e-05
   4.4849998e+01   1.0950000e+01   4.2817912e-05
   4.4950001e+01   1.0950000e+01   3.8374012e-05
   4.5049999e+01   1.0950000e+01   7.0714384e-05
   4.5150002e+01   1.0950000e+01   1.7678051e-04
   4.5250000e+01   1.0950000e+01   3.4868851e-04
   4.5349998e+01   1.0950000e+01   1.7449008e-04
   4.5450001e+01   1.0950000e+01   1.2351878e-04
   4.5549999e+01   1.0950000e+01   1.2759707e-04
   4.5650002e+01   1.0950000e+01   1.1045273e-04
   4.5750000e+01   1.0950000e+01   7.2546871e-05
   4.5849998e+01   1.0950000e+01   5.3792177e-05
   4.5950001e+01   1.0950000e+01   6.2799132e-05
   4.6049999e+01   1.0950000e+01   7.9090038e-05
   4.6150002e+01   1.0950000e+01   7.3417890e-05
   4.6250000e+01   1.0950000e+01   5.4818065e-05
   4.6349998e+01   1.0950000e+01   4.3612577e-05
   4.6450001e+01   1.0950000e+01   3.9463572e-05
   4.6549999e+01   1.0950000e+01   3.9138595e-05
   4.6650002e+01   1.0950000e+01   4.2059521e-05
   4.6750000e+01   1.0950000e+01   4.7702048e-05
   4.6849998e+01   1.0950000e+01   5.4531418e-05
   4.6950001e+01   1.0950000e+01   6.0334958e-05
   4.7049999e+01   1.0950000e+01   6.4652384e-05
   4.7150002e+01   1.0950000e+01   7.0221344e-05
   4.7250000e+01   1.0950000e+01   7.8695615e-05
   4.7349998e+01   1.0950000e+01   8.0447739e-05
   4.7450001e+01   1.0950000e+01   6.3796899e-05
   4.7549999e+01   1.0950000e+01   3.8421218e-05
   4.7650002e+01   1.0950000e+01   2.0202740e-05
   3.8150002e+01   1.1050000e+01   9.5796822e-06
   3.8250000e+01   1.1050000e+01   9.7907941e-06
   3.8349998e+01   1.1050000e+01   9.6370932e-06
   3.8450001e+01   1.1050000e+01   9.1579450e-06
   3.8549999e+01   1.1050000e+01   8.4286348e-06
   3.8650002e+01   1.1050000e+01   7.5384996e-06
   3.8750000e+01   1.1050000e+01   6.5738759e-06
   3.8849998e+01   1.1050000e+01   5.6082890e-06
   3.8950001e+01   1.1050000e+01   4.6999603e-06
   3.9049999e+01   1.1050000e+01   3.8929284e-06
   3.9150002e+01   1.1050000e+01   3.2162738e-06
   3.9250000e+01   1.1050000e+01   2.6803527e-06
   3.9349998e+01   1.1050000e+01   2.2744091e-06
   3.9450001e+01   1.1050000e+01   1.9719307e-06
   3.9549999e+01   1.1050000e+01   1.7414018e-06
   3.9650002e+01   1.1050000e+01   1.5559284e-06
   3.9750000e+01   1.1050000e+01   1.3980052e-06
   3.9849998e+01   1.1050000e+01   1.2595129e-06
   3.9950001e+01   1.1050000e+01   1.1392312e-06
   4.0049999e+01   1.1050000e+01   1.0396634e-06
   4.0150002e+01   1.1050000e+01   9.6424560e-07
   4.0250000e+01   1.1050000e+01   9.1556234e-07
   4.0349998e+01   1.1050000e+01   8.9454943e-07
   4.0450001e+01   1.1050000e+01   9.0061081e-07
   4.0549999e+01   1.1050000e+01   9.3231137e-07
   4.0650002e+01   1.1050000e+01   9.8838382e-07
   4.0750000e+01   1.1050000e+01   1.0688137e-06
   4.0849998e+01   1.1050000e+01   1.1758680e-06
   4.0950001e+01   1.1050000e+01   1.3149332e-06
   4.1049999e+01   1.1050000e+01   1.4950311e-06
   4.1150002e+01   1.1050000e+01   1.7289631e-06
   4.1250000e+01   1.1050000e+01   2.0328287e-06
   4.1349998e+01   1.1050000e+01   2.4250096e-06
   4.1450001e+01   1.1050000e+01   2.9243072e-06
   4.1549999e+01   1.1050000e+01   3.5470741e-06
   4.1650002e+01   1.1050000e+01   4.3034397e-06
   4.1750000e+01   1.1050000e+01   5.1921702e-06
   4.1849998e+01   1.1050000e+01   6.1953938e-06
   4.1950001e+01   1.1050000e+01   7.2738271e-06
   4.2049999e+01   1.1050000e+01   8.3648938e-06
   4.2150002e+01   1.1050000e+01   9.3869794e-06
   4.2250000e+01   1.1050000e+01   1.0250931e-05
   4.2349998e+01   1.1050000e+01   1.0879342e-05
   4.2450001e+01   1.1050000e+01   1.1227822e-05
   4.2549999e+01   1.1050000e+01   1.1300754e-05
   4.2650002e+01   1.1050000e+01   1.1154507e-05
   4.2750000e+01   1.1050000e+01   1.0886913e-05
   4.2849998e+01   1.1050000e+01   1.0619737e-05
   4.2950001e+01   1.1050000e+01   1.0485608e-05
   4.3049999e+01   1.1050000e+01   1.0627144e-05
   4.3150002e+01   1.1050000e+01   1.1206702e-05
   4.3250000e+01   1.1050000e+01   1.2411466e-05
   4.3349998e+01   1.1050000e+01   1.4416541e-05
   4.3450001e+01   1.1050000e+01   1.7263268e-05
   4.3549999e+01   1.1050000e+01   2.0755961e-05
   4.3650002e+01   1.1050000e+01   2.5011961e-05
   4.3750000e+01   1.1050000e+01   3.3610359e-05
   4.3849998e+01   1.1050000e+01   6.4092237e-05
   4.3950001e+01   1.1050000e+01   1.9304411e-04
   4.4049999e+01   1.1050000e+01   3.9639851e-04
   4.4150002e+01   1.1050000e+01   3.3131341e-04
   4.4250000e+01   1.1050000e+01   2.2731026e-04
   4.4349998e+01   1.1050000e+01   1.6031260e-04
   4.4450001e+01   1.1050000e+01   1.1413346e-04
   4.4549999e+01   1.1050000e+01   8.0788050e-05
   4.4650002e+01   1.1050000e+01   5.7709181e-05
   4.4750000e+01   1.1050000e+01   4.3261985e-05
   4.4849998e+01   1.1050000e+01   3.5375426e-05
   4.4950001e+01   1.1050000e+01   3.9829742e-05
   4.5049999e+01   1.1050000e+01   1.3142977e-04
   4.5150002e+01   1.1050000e+01   3.9619661e-04
   4.5250000e+01   1.1050000e+01   6.3220033e-04
   4.5349998e+01   1.1050000e+01   2.1492300e-04
   4.5450001e+01   1.1050000e+01   1.6241490e-04
   4.5549999e+01   1.1050000e+01   1.7728185e-04
   4.5650002e+01   1.1050000e+01   1.3983510e-04
   4.5750000e+01   1.1050000e+01   8.3177169e-05
   4.5849998e+01   1.1050000e+01   6.1636456e-05
   4.5950001e+01   1.1050000e+01   7.9832702e-05
   4.6049999e+01   1.1050000e+01   1.0882250e-04
   4.6150002e+01   1.1050000e+01   9.6981268e-05
   4.6250000e+01   1.1050000e+01   6.1196064e-05
   4.6349998e+01   1.1050000e+01   4.2018353e-05
   4.6450001e+01   1.1050000e+01   3.6827812e-05
   4.6549999e+01   1.1050000e+01   3.6473088e-05
   4.6650002e+01   1.1050000e+01   3.8670733e-05
   4.6750000e+01   1.1050000e+01   4.2586562e-05
   4.6849998e+01   1.1050000e+01   4.7613605e-05
   4.6950001e+01   1.1050000e+01   5.3553122e-05
   4.7049999e+01   1.1050000e+01   6.0769962e-05
   4.7150002e+01   1.1050000e+01   7.0794733e-05
   4.7250000e+01   1.1050000e+01   8.4137187e-05
   4.7349998e+01   1.1050000e+01   8.9493646e-05
   4.7450001e+01   1.1050000e+01   7.2827177e-05
   4.7549999e+01   1.1050000e+01   4.3483422e-05
   4.7650002e+01   1.1050000e+01   2.1020103e-05
   3.7950001e+01   1.1150000e+01   1.0167858e-05
   3.8049999e+01   1.1150000e+01   1.1249582e-05
   3.8150002e+01   1.1150000e+01   1.1963511e-05
   3.8250000e+01   1.1150000e+01   1.2222921e-05
   3.8349998e+01   1.1150000e+01   1.2018144e-05
   3.8450001e+01   1.1150000e+01   1.1409251e-05
   3.8549999e+01   1.1150000e+01   1.0498971e-05
   3.8650002e+01   1.1150000e+01   9.4013331e-06
   3.8750000e+01   1.1150000e+01   8.2181577e-06
   3.8849998e+01   1.1150000e+01   7.0269407e-06
   3.8950001e+01   1.1150000e+01   5.8839746e-06
   3.9049999e+01   1.1150000e+01   4.8378879e-06
   3.9150002e+01   1.1150000e+01   3.9354281e-06
   3.9250000e+01   1.1150000e+01   3.2089752e-06
   3.9349998e+01   1.1150000e+01   2.6594837e-06
   3.9450001e+01   1.1150000e+01   2.2573911e-06
   3.9549999e+01   1.1150000e+01   1.9601014e-06
   3.9650002e+01   1.1150000e+01   1.7295268e-06
   3.9750000e+01   1.1150000e+01   1.5402057e-06
   3.9849998e+01   1.1150000e+01   1.3790871e-06
   3.9950001e+01   1.1150000e+01   1.2419574e-06
   4.0049999e+01   1.1150000e+01   1.1294483e-06
   4.0150002e+01   1.1150000e+01   1.0437697e-06
   4.0250000e+01   1.1150000e+01   9.8667158e-07
   4.0349998e+01   1.1150000e+01   9.5851658e-07
   4.0450001e+01   1.1150000e+01   9.5837197e-07
   4.0549999e+01   1.1150000e+01   9.8476914e-07
   4.0650002e+01   1.1150000e+01   1.0368232e-06
   4.0750000e+01   1.1150000e+01   1.1154340e-06
   4.0849998e+01   1.1150000e+01   1.2243829e-06
   4.0950001e+01   1.1150000e+01   1.3711267e-06
   4.1049999e+01   1.1150000e+01   1.5671006e-06
   4.1150002e+01   1.1150000e+01   1.8275329e-06
   4.1250000e+01   1.1150000e+01   2.1705962e-06
   4.1349998e+01   1.1150000e+01   2.6161949e-06
   4.1450001e+01   1.1150000e+01   3.1841523e-06
   4.1549999e+01   1.1150000e+01   3.8915173e-06
   4.1650002e+01   1.1150000e+01   4.7488688e-06
   4.1750000e+01   1.1150000e+01   5.7547809e-06
   4.1849998e+01   1.1150000e+01   6.8897007e-06
   4.1950001e+01   1.1150000e+01   8.1100088e-06
   4.2049999e+01   1.1150000e+01   9.3451527e-06
   4.2150002e+01   1.1150000e+01   1.0501766e-05
   4.2250000e+01   1.1150000e+01   1.1476345e-05
   4.2349998e+01   1.1150000e+01   1.2177228e-05
   4.2450001e+01   1.1150000e+01   1.2548932e-05
   4.2549999e+01   1.1150000e+01   1.2590186e-05
   4.2650002e+01   1.1150000e+01   1.2357708e-05
   4.2750000e+01   1.1150000e+01   1.1955386e-05
   4.2849998e+01   1.1150000e+01   1.1517051e-05
   4.2950001e+01   1.1150000e+01   1.1195401e-05
   4.3049999e+01   1.1150000e+01   1.1165056e-05
   4.3150002e+01   1.1150000e+01   1.1638386e-05
   4.3250000e+01   1.1150000e+01   1.2876286e-05
   4.3349998e+01   1.1150000e+01   1.5139911e-05
   4.3450001e+01   1.1150000e+01   1.8532262e-05
   4.3549999e+01   1.1150000e+01   2.2872946e-05
   4.3650002e+01   1.1150000e+01   2.8263978e-05
   4.3750000e+01   1.1150000e+01   3.8417711e-05
   4.3849998e+01   1.1150000e+01   6.9665999e-05
   4.3950001e+01   1.1150000e+01   2.4014394e-04
   4.4049999e+01   1.1150000e+01   6.4336864e-04
   4.4150002e+01   1.1150000e+01   4.2431135e-04
   4.4250000e+01   1.1150000e+01   2.4896301e-04
   4.4349998e+01   1.1150000e+01   1.8343769e-04
   4.4450001e+01   1.1150000e+01   1.3209909e-04
   4.4549999e+01   1.1150000e+01   8.7443048e-05
   4.4650002e+01   1.1150000e+01   5.9339269e-05
   4.4750000e+01   1.1150000e+01   4.2420892e-05
   4.4849998e+01   1.1150000e+01   3.4417935e-05
   4.4950001e+01   1.1150000e+01   4.4833323e-05
   4.5049999e+01   1.1150000e+01   1.3845564e-04
   4.5150002e+01   1.1150000e+01   3.7429723e-04
   4.5250000e+01   1.1150000e+01   3.3085878e-04
   4.5349998e+01   1.1150000e+01   2.1262607e-04
   4.5450001e+01   1.1150000e+01   1.9473878e-04
   4.5549999e+01   1.1150000e+01   2.0983332e-04
   4.5650002e+01   1.1150000e+01   1.5165313e-04
   4.5750000e+01   1.1150000e+01   8.4183368e-05
   4.5849998e+01   1.1150000e+01   6.5314685e-05
   4.5950001e+01   1.1150000e+01   8.7661800e-05
   4.6049999e+01   1.1150000e+01   1.2225335e-04
   4.6150002e+01   1.1150000e+01   1.0834032e-04
   4.6250000e+01   1.1150000e+01   6.3597727e-05
   4.6349998e+01   1.1150000e+01   3.9838611e-05
   4.6450001e+01   1.1150000e+01   3.4122048e-05
   4.6549999e+01   1.1150000e+01   3.3647892e-05
   4.6650002e+01   1.1150000e+01   3.5127483e-05
   4.6750000e+01   1.1150000e+01   3.7721780e-05
   4.6849998e+01   1.1150000e+01   4.1396819e-05
   4.6950001e+01   1.1150000e+01   4.6873956e-05
   4.7049999e+01   1.1150000e+01   5.4646745e-05
   4.7150002e+01   1.1150000e+01   6.5056512e-05
   4.7250000e+01   1.1150000e+01   7.7808036e-05
   4.7349998e+01   1.1150000e+01   8.4332460e-05
   4.7450001e+01   1.1150000e+01   7.0491631e-05
   4.7549999e+01   1.1150000e+01   4.3275661e-05
   4.7650002e+01   1.1150000e+01   1.9943169e-05
   4.7750000e+01   1.1150000e+01   9.0209505e-06
   3.7849998e+01   1.1250000e+01   1.0792185e-05
   3.7950001e+01   1.1250000e+01   1.2435461e-05
   3.8049999e+01   1.1250000e+01   1.3789701e-05
   3.8150002e+01   1.1250000e+01   1.4670641e-05
   3.8250000e+01   1.1250000e+01   1.4973326e-05
   3.8349998e+01   1.1250000e+01   1.4698956e-05
   3.8450001e+01   1.1250000e+01   1.3940687e-05
   3.8549999e+01   1.1250000e+01   1.2842618e-05
   3.8650002e+01   1.1250000e+01   1.1553713e-05
   3.8750000e+01   1.1250000e+01   1.0189710e-05
   3.8849998e+01   1.1250000e+01   8.8114030e-06
   3.8950001e+01   1.1250000e+01   7.4407176e-06
   3.9049999e+01   1.1250000e+01   6.1120454e-06
   3.9150002e+01   1.1250000e+01   4.9029736e-06
   3.9250000e+01   1.1250000e+01   3.9006118e-06
   3.9349998e+01   1.1250000e+01   3.1420641e-06
   3.9450001e+01   1.1250000e+01   2.5992222e-06
   3.9549999e+01   1.1250000e+01   2.2114086e-06
   3.9650002e+01   1.1250000e+01   1.9219415e-06
   3.9750000e+01   1.1250000e+01   1.6933642e-06
   3.9849998e+01   1.1250000e+01   1.5058753e-06
   3.9950001e+01   1.1250000e+01   1.3511161e-06
   4.0049999e+01   1.1250000e+01   1.2267408e-06
   4.0150002e+01   1.1250000e+01   1.1326956e-06
   4.0250000e+01   1.1250000e+01   1.0690648e-06
   4.0349998e+01   1.1250000e+01   1.0350824e-06
   4.0450001e+01   1.1250000e+01   1.0292208e-06
   4.0549999e+01   1.1250000e+01   1.0500096e-06
   4.0650002e+01   1.1250000e+01   1.0972609e-06
   4.0750000e+01   1.1250000e+01   1.1733711e-06
   4.0849998e+01   1.1250000e+01   1.2844133e-06
   4.0950001e+01   1.1250000e+01   1.4407269e-06
   4.1049999e+01   1.1250000e+01   1.6567334e-06
   4.1150002e+01   1.1250000e+01   1.9500612e-06
   4.1250000e+01   1.1250000e+01   2.3400385e-06
   4.1349998e+01   1.1250000e+01   2.8462935e-06
   4.1450001e+01   1.1250000e+01   3.4873890e-06
   4.1549999e+01   1.1250000e+01   4.2790643e-06
   4.1650002e+01   1.1250000e+01   5.2313831e-06
   4.1750000e+01   1.1250000e+01   6.3432303e-06
   4.1849998e+01   1.1250000e+01   7.5952512e-06
   4.1950001e+01   1.1250000e+01   8.9421956e-06
   4.2049999e+01   1.1250000e+01   1.0308376e-05
   4.2150002e+01   1.1250000e+01   1.1591113e-05
   4.2250000e+01   1.1250000e+01   1.2674654e-05
   4.2349998e+01   1.1250000e+01   1.3455099e-05
   4.2450001e+01   1.1250000e+01   1.3867902e-05
   4.2549999e+01   1.1250000e+01   1.3906892e-05
   4.2650002e+01   1.1250000e+01   1.3626489e-05
   4.2750000e+01   1.1250000e+01   1.3128696e-05
   4.2849998e+01   1.1250000e+01   1.2546607e-05
   4.2950001e+01   1.1250000e+01   1.2039100e-05
   4.3049999e+01   1.1250000e+01   1.1805399e-05
   4.3150002e+01   1.1250000e+01   1.2118381e-05
   4.3250000e+01   1.1250000e+01   1.3351515e-05
   4.3349998e+01   1.1250000e+01   1.5911350e-05
   4.3450001e+01   1.1250000e+01   2.0028381e-05
   4.3549999e+01   1.1250000e+01   2.5673269e-05
   4.3650002e+01   1.1250000e+01   3.3241886e-05
   4.3750000e+01   1.1250000e+01   4.7154906e-05
   4.3849998e+01   1.1250000e+01   8.2965460e-05
   4.3950001e+01   1.1250000e+01   2.8557345e-04
   4.4049999e+01   1.1250000e+01   6.7547394e-04
   4.4150002e+01   1.1250000e+01   4.6377018e-04
   4.4250000e+01   1.1250000e+01   3.1320044e-04
   4.4349998e+01   1.1250000e+01   2.4796597e-04
   4.4450001e+01   1.1250000e+01   1.6929781e-04
   4.4549999e+01   1.1250000e+01   9.9374563e-05
   4.4650002e+01   1.1250000e+01   6.3069252e-05
   4.4750000e+01   1.1250000e+01   4.4166540e-05
   4.4849998e+01   1.1250000e+01   3.5769182e-05
   4.4950001e+01   1.1250000e+01   4.6365221e-05
   4.5049999e+01   1.1250000e+01   1.0389177e-04
   4.5150002e+01   1.1250000e+01   2.3048802e-04
   4.5250000e+01   1.1250000e+01   2.2406537e-04
   4.5349998e+01   1.1250000e+01   3.8568227e-04
   4.5450001e+01   1.1250000e+01   2.8667430e-04
   4.5549999e+01   1.1250000e+01   1.8488118e-04
   4.5650002e+01   1.1250000e+01   1.3231383e-04
   4.5750000e+01   1.1250000e+01   7.7807403e-05
   4.5849998e+01   1.1250000e+01   6.4563050e-05
   4.5950001e+01   1.1250000e+01   7.9768484e-05
   4.6049999e+01   1.1250000e+01   1.0423578e-04
   4.6150002e+01   1.1250000e+01   9.2746348e-05
   4.6250000e+01   1.1250000e+01   5.6250243e-05
   4.6349998e+01   1.1250000e+01   3.6287227e-05
   4.6450001e+01   1.1250000e+01   3.1415540e-05
   4.6549999e+01   1.1250000e+01   3.0881278e-05
   4.6650002e+01   1.1250000e+01   3.1734227e-05
   4.6750000e+01   1.1250000e+01   3.3273496e-05
   4.6849998e+01   1.1250000e+01   3.5690176e-05
   4.6950001e+01   1.1250000e+01   3.9892751e-05
   4.7049999e+01   1.1250000e+01   4.6159883e-05
   4.7150002e+01   1.1250000e+01   5.3776541e-05
   4.7250000e+01   1.1250000e+01   6.1777690e-05
   4.7349998e+01   1.1250000e+01   2.6086490e-03
   4.7450001e+01   1.1250000e+01   5.6211036e-05
   4.7549999e+01   1.1250000e+01   3.5876950e-05
   4.7650002e+01   1.1250000e+01   1.6511185e-05
   4.7750000e+01   1.1250000e+01   7.2759399e-06
   3.7750000e+01   1.1350000e+01   1.0805822e-05
   3.7849998e+01   1.1350000e+01   1.2924355e-05
   3.7950001e+01   1.1350000e+01   1.4945244e-05
   3.8049999e+01   1.1350000e+01   1.6599435e-05
   3.8150002e+01   1.1350000e+01   1.7651988e-05
   3.8250000e+01   1.1350000e+01   1.7979153e-05
   3.8349998e+01   1.1350000e+01   1.7604721e-05
   3.8450001e+01   1.1350000e+01   1.6676942e-05
   3.8549999e+01   1.1350000e+01   1.5407906e-05
   3.8650002e+01   1.1350000e+01   1.4003156e-05
   3.8750000e+01   1.1350000e+01   1.2589567e-05
   3.8849998e+01   1.1350000e+01   1.1163783e-05
   3.8950001e+01   1.1350000e+01   9.6354843e-06
   3.9049999e+01   1.1350000e+01   7.9762358e-06
   3.9150002e+01   1.1350000e+01   6.3205589e-06
   3.9250000e+01   1.1350000e+01   4.8837906e-06
   3.9349998e+01   1.1350000e+01   3.7952743e-06
   3.9450001e+01   1.1350000e+01   3.0391861e-06
   3.9549999e+01   1.1350000e+01   2.5214242e-06
   3.9650002e+01   1.1350000e+01   2.1507078e-06
   3.9750000e+01   1.1350000e+01   1.8694815e-06
   3.9849998e+01   1.1350000e+01   1.6482749e-06
   3.9950001e+01   1.1350000e+01   1.4731268e-06
   4.0049999e+01   1.1350000e+01   1.3372646e-06
   4.0150002e+01   1.1350000e+01   1.2368715e-06
   4.0250000e+01   1.1350000e+01   1.1690777e-06
   4.0349998e+01   1.1350000e+01   1.1310908e-06
   4.0450001e+01   1.1350000e+01   1.1203318e-06
   4.0549999e+01   1.1350000e+01   1.1353154e-06
   4.0650002e+01   1.1350000e+01   1.1769796e-06
   4.0750000e+01   1.1350000e+01   1.2500514e-06
   4.0849998e+01   1.1350000e+01   1.3640412e-06
   4.0950001e+01   1.1350000e+01   1.5333675e-06
   4.1049999e+01   1.1350000e+01   1.7762383e-06
   4.1150002e+01   1.1350000e+01   2.1124886e-06
   4.1250000e+01   1.1350000e+01   2.5609450e-06
   4.1349998e+01   1.1350000e+01   3.1378095e-06
   4.1450001e+01   1.1350000e+01   3.8564826e-06
   4.1549999e+01   1.1350000e+01   4.7280764e-06
   4.1650002e+01   1.1350000e+01   5.7608386e-06
   4.1750000e+01   1.1350000e+01   6.9554362e-06
   4.1849998e+01   1.1350000e+01   8.2966417e-06
   4.1950001e+01   1.1350000e+01   9.7427146e-06
   4.2049999e+01   1.1350000e+01   1.1217489e-05
   4.2150002e+01   1.1350000e+01   1.2612075e-05
   4.2250000e+01   1.1350000e+01   1.3799977e-05
   4.2349998e+01   1.1350000e+01   1.4666513e-05
   4.2450001e+01   1.1350000e+01   1.5140368e-05
   4.2549999e+01   1.1350000e+01   1.5212800e-05
   4.2650002e+01   1.1350000e+01   1.4934951e-05
   4.2750000e+01   1.1350000e+01   1.4399168e-05
   4.2849998e+01   1.1350000e+01   1.3722376e-05
   4.2950001e+01   1.1350000e+01   1.3050928e-05
   4.3049999e+01   1.1350000e+01   1.2598251e-05
   4.3150002e+01   1.1350000e+01   1.2714683e-05
   4.3250000e+01   1.1350000e+01   1.3948465e-05
   4.3349998e+01   1.1350000e+01   1.6948083e-05
   4.3450001e+01   1.1350000e+01   2.2163345e-05
   4.3549999e+01   1.1350000e+01   2.9779458e-05
   4.3650002e+01   1.1350000e+01   4.0308732e-05
   4.3750000e+01   1.1350000e+01   5.7605357e-05
   4.3849998e+01   1.1350000e+01   9.4306612e-05
   4.3950001e+01   1.1350000e+01   2.1052858e-04
   4.4049999e+01   1.1350000e+01   3.4648515e-04
   4.4150002e+01   1.1350000e+01   3.7612632e-04
   4.4250000e+01   1.1350000e+01   4.4514221e-04
   4.4349998e+01   1.1350000e+01   3.4405154e-04
   4.4450001e+01   1.1350000e+01   2.0253273e-04
   4.4549999e+01   1.1350000e+01   1.0983268e-04
   4.4650002e+01   1.1350000e+01   6.7589492e-05
   4.4750000e+01   1.1350000e+01   4.7376056e-05
   4.4849998e+01   1.1350000e+01   3.7784321e-05
   4.4950001e+01   1.1350000e+01   4.3880689e-05
   4.5049999e+01   1.1350000e+01   7.6040094e-05
   4.5150002e+01   1.1350000e+01   1.2939594e-04
   4.5250000e+01   1.1350000e+01   1.3438422e-04
   4.5349998e+01   1.1350000e+01   1.9647622e-04
   4.5450001e+01   1.1350000e+01   1.4584024e-04
   4.5549999e+01   1.1350000e+01   1.2258590e-04
   4.5650002e+01   1.1350000e+01   9.7624063e-05
   4.5750000e+01   1.1350000e+01   7.0635346e-05
   4.5849998e+01   1.1350000e+01   6.2688676e-05
   4.5950001e+01   1.1350000e+01   6.6482935e-05
   4.6049999e+01   1.1350000e+01   7.4063479e-05
   4.6150002e+01   1.1350000e+01   6.5085922e-05
   4.6250000e+01   1.1350000e+01   4.4189750e-05
   4.6349998e+01   1.1350000e+01   3.2276246e-05
   4.6450001e+01   1.1350000e+01   2.8967401e-05
   4.6549999e+01   1.1350000e+01   2.8444476e-05
   4.6650002e+01   1.1350000e+01   2.8816577e-05
   4.6750000e+01   1.1350000e+01   2.9509602e-05
   4.6849998e+01   1.1350000e+01   3.0688370e-05
   4.6950001e+01   1.1350000e+01   3.3099092e-05
   4.7049999e+01   1.1350000e+01   3.6828096e-05
   4.7150002e+01   1.1350000e+01   4.0672785e-05
   4.7250000e+01   1.1350000e+01   4.3332475e-05
   4.7349998e+01   1.1350000e+01   7.6654251e-05
   4.7450001e+01   1.1350000e+01   3.6924314e-05
   4.7549999e+01   1.1350000e+01   2.4228462e-05
   4.7650002e+01   1.1350000e+01   1.1768900e-05
   4.7750000e+01   1.1350000e+01   5.5577111e-06
   3.7650002e+01   1.1450000e+01   1.0292871e-05
   3.7750000e+01   1.1450000e+01   1.2676710e-05
   3.7849998e+01   1.1450000e+01   1.5228363e-05
   3.7950001e+01   1.1450000e+01   1.7663595e-05
   3.8049999e+01   1.1450000e+01   1.9638162e-05
   3.8150002e+01   1.1450000e+01   2.0852487e-05
   3.8250000e+01   1.1450000e+01   2.1162634e-05
   3.8349998e+01   1.1450000e+01   2.0634938e-05
   3.8450001e+01   1.1450000e+01   1.9511992e-05
   3.8549999e+01   1.1450000e+01   1.8122822e-05
   3.8650002e+01   1.1450000e+01   1.6770788e-05
   3.8750000e+01   1.1450000e+01   1.5589641e-05
   3.8849998e+01   1.1450000e+01   1.4420528e-05
   3.8950001e+01   1.1450000e+01   1.2907684e-05
   3.9049999e+01   1.1450000e+01   1.0861192e-05
   3.9150002e+01   1.1450000e+01   8.5194906e-06
   3.9250000e+01   1.1450000e+01   6.3673751e-06
   3.9349998e+01   1.1450000e+01   4.7355575e-06
   3.9450001e+01   1.1450000e+01   3.6421220e-06
   3.9549999e+01   1.1450000e+01   2.9301787e-06
   3.9650002e+01   1.1450000e+01   2.4430401e-06
   3.9750000e+01   1.1450000e+01   2.0876882e-06
   3.9849998e+01   1.1450000e+01   1.8199594e-06
   3.9950001e+01   1.1450000e+01   1.6183703e-06
   4.0049999e+01   1.1450000e+01   1.4698718e-06
   4.0150002e+01   1.1450000e+01   1.3648138e-06
   4.0250000e+01   1.1450000e+01   1.2955024e-06
   4.0349998e+01   1.1450000e+01   1.2557590e-06
   4.0450001e+01   1.1450000e+01   1.2412094e-06
   4.0549999e+01   1.1450000e+01   1.2502538e-06
   4.0650002e+01   1.1450000e+01   1.2855032e-06
   4.0750000e+01   1.1450000e+01   1.3551959e-06
   4.0849998e+01   1.1450000e+01   1.4739313e-06
   4.0950001e+01   1.1450000e+01   1.6619707e-06
   4.1049999e+01   1.1450000e+01   1.9425049e-06
   4.1150002e+01   1.1450000e+01   2.3372832e-06
   4.1250000e+01   1.1450000e+01   2.8620414e-06
   4.1349998e+01   1.1450000e+01   3.5245844e-06
   4.1450001e+01   1.1450000e+01   4.3269038e-06
   4.1549999e+01   1.1450000e+01   5.2702267e-06
   4.1650002e+01   1.1450000e+01   6.3591783e-06
   4.1750000e+01   1.1450000e+01   7.5992548e-06
   4.1849998e+01   1.1450000e+01   8.9865534e-06
   4.1950001e+01   1.1450000e+01   1.0491637e-05
   4.2049999e+01   1.1450000e+01   1.2044982e-05
   4.2150002e+01   1.1450000e+01   1.3534504e-05
   4.2250000e+01   1.1450000e+01   1.4822403e-05
   4.2349998e+01   1.1450000e+01   1.5782105e-05
   4.2450001e+01   1.1450000e+01   1.6337288e-05
   4.2549999e+01   1.1450000e+01   1.6480684e-05
   4.2650002e+01   1.1450000e+01   1.6262176e-05
   4.2750000e+01   1.1450000e+01   1.5759046e-05
   4.2849998e+01   1.1450000e+01   1.5056817e-05
   4.2950001e+01   1.1450000e+01   1.4269483e-05
   4.3049999e+01   1.1450000e+01   1.3616404e-05
   4.3150002e+01   1.1450000e+01   1.3552089e-05
   4.3250000e+01   1.1450000e+01   1.4880636e-05
   4.3349998e+01   1.1450000e+01   1.8624944e-05
   4.3450001e+01   1.1450000e+01   2.5586638e-05
   4.3549999e+01   1.1450000e+01   3.6078803e-05
   4.3650002e+01   1.1450000e+01   5.0281047e-05
   4.3750000e+01   1.1450000e+01   7.0711503e-05
   4.3849998e+01   1.1450000e+01   1.0400514e-04
   4.3950001e+01   1.1450000e+01   1.6517943e-04
   4.4049999e+01   1.1450000e+01   2.3859186e-04
   4.4150002e+01   1.1450000e+01   3.6073619e-04
   4.4250000e+01   1.1450000e+01   4.7644481e-04
   4.4349998e+01   1.1450000e+01   3.4682325e-04
   4.4450001e+01   1.1450000e+01   1.9251376e-04
   4.4549999e+01   1.1450000e+01   1.0982328e-04
   4.4650002e+01   1.1450000e+01   7.0841081e-05
   4.4750000e+01   1.1450000e+01   5.1563951e-05
   4.4849998e+01   1.1450000e+01   4.1048472e-05
   4.4950001e+01   1.1450000e+01   4.1133477e-05
   4.5049999e+01   1.1450000e+01   5.6438410e-05
   4.5150002e+01   1.1450000e+01   8.0287442e-05
   4.5250000e+01   1.1450000e+01   8.4289779e-05
   4.5349998e+01   1.1450000e+01   7.4128598e-05
   4.5450001e+01   1.1450000e+01   7.0748742e-05
   4.5549999e+01   1.1450000e+01   7.8291581e-05
   4.5650002e+01   1.1450000e+01   7.3906289e-05
   4.5750000e+01   1.1450000e+01   6.6184592e-05
   4.5849998e+01   1.1450000e+01   6.1812454e-05
   4.5950001e+01   1.1450000e+01   5.8502359e-05
   4.6049999e+01   1.1450000e+01   5.4724475e-05
   4.6150002e+01   1.1450000e+01   4.6242189e-05
   4.6250000e+01   1.1450000e+01   3.5469348e-05
   4.6349998e+01   1.1450000e+01   2.9190025e-05
   4.6450001e+01   1.1450000e+01   2.7028820e-05
   4.6549999e+01   1.1450000e+01   2.6569214e-05
   4.6650002e+01   1.1450000e+01   2.6664849e-05
   4.6750000e+01   1.1450000e+01   2.6750451e-05
   4.6849998e+01   1.1450000e+01   2.6831547e-05
   4.6950001e+01   1.1450000e+01   2.7422251e-05
   4.7049999e+01   1.1450000e+01   2.8615193e-05
   4.7150002e+01   1.1450000e+01   2.9403056e-05
   4.7250000e+01   1.1450000e+01   2.8656750e-05
   4.7349998e+01   1.1450000e+01   2.6057807e-05
   4.7450001e+01   1.1450000e+01   2.1315693e-05
   4.7549999e+01   1.1450000e+01   1.4318334e-05
   4.7650002e+01   1.1450000e+01   7.8671592e-06
   4.7750000e+01   1.1450000e+01   4.3405857e-06
   3.7549999e+01   1.1550000e+01   9.4753577e-06
   3.7650002e+01   1.1550000e+01   1.1861127e-05
   3.7750000e+01   1.1550000e+01   1.4667674e-05
   3.7849998e+01   1.1550000e+01   1.7692944e-05
   3.7950001e+01   1.1550000e+01   2.0584872e-05
   3.8049999e+01   1.1550000e+01   2.2902535e-05
   3.8150002e+01   1.1550000e+01   2.4255882e-05
   3.8250000e+01   1.1550000e+01   2.4473406e-05
   3.8349998e+01   1.1550000e+01   2.3695780e-05
   3.8450001e+01   1.1550000e+01   2.2328180e-05
   3.8549999e+01   1.1550000e+01   2.0899710e-05
   3.8650002e+01   1.1550000e+01   1.9877918e-05
   3.8750000e+01   1.1550000e+01   1.9394935e-05
   3.8849998e+01   1.1550000e+01   1.8989749e-05
   3.8950001e+01   1.1550000e+01   1.7795228e-05
   3.9049999e+01   1.1550000e+01   1.5298563e-05
   3.9150002e+01   1.1550000e+01   1.1912565e-05
   3.9250000e+01   1.1550000e+01   8.6140808e-06
   3.9349998e+01   1.1550000e+01   6.1104251e-06
   3.9450001e+01   1.1550000e+01   4.4904032e-06
   3.9549999e+01   1.1550000e+01   3.4887048e-06
   3.9650002e+01   1.1550000e+01   2.8341383e-06
   3.9750000e+01   1.1550000e+01   2.3733612e-06
   3.9849998e+01   1.1550000e+01   2.0395364e-06
   3.9950001e+01   1.1550000e+01   1.8011174e-06
   4.0049999e+01   1.1550000e+01   1.6365526e-06
   4.0150002e+01   1.1550000e+01   1.5277111e-06
   4.0250000e+01   1.1550000e+01   1.4595746e-06
   4.0349998e+01   1.1550000e+01   1.4207081e-06
   4.0450001e+01   1.1550000e+01   1.4038401e-06
   4.0549999e+01   1.1550000e+01   1.4068521e-06
   4.0650002e+01   1.1550000e+01   1.4346423e-06
   4.0750000e+01   1.1550000e+01   1.5007351e-06
   4.0849998e+01   1.1550000e+01   1.6272172e-06
   4.0950001e+01   1.1550000e+01   1.8427191e-06
   4.1049999e+01   1.1550000e+01   2.1772639e-06
   4.1150002e+01   1.1550000e+01   2.6543378e-06
   4.1250000e+01   1.1550000e+01   3.2830210e-06
   4.1349998e+01   1.1550000e+01   4.0554137e-06
   4.1450001e+01   1.1550000e+01   4.9525720e-06
   4.1549999e+01   1.1550000e+01   5.9576082e-06
   4.1650002e+01   1.1550000e+01   7.0687847e-06
   4.1750000e+01   1.1550000e+01   8.3015812e-06
   4.1849998e+01   1.1550000e+01   9.6754002e-06
   4.1950001e+01   1.1550000e+01   1.1187500e-05
   4.2049999e+01   1.1550000e+01   1.2785606e-05
   4.2150002e+01   1.1550000e+01   1.4356249e-05
   4.2250000e+01   1.1550000e+01   1.5744836e-05
   4.2349998e+01   1.1550000e+01   1.6807668e-05
   4.2450001e+01   1.1550000e+01   1.7463501e-05
   4.2549999e+01   1.1550000e+01   1.7711447e-05
   4.2650002e+01   1.1550000e+01   1.7605018e-05
   4.2750000e+01   1.1550000e+01   1.7205541e-05
   4.2849998e+01   1.1550000e+01   1.6558464e-05
   4.2950001e+01   1.1550000e+01   1.5736616e-05
   4.3049999e+01   1.1550000e+01   1.4975881e-05
   4.3150002e+01   1.1550000e+01   1.4874878e-05
   4.3250000e+01   1.1550000e+01   1.6559650e-05
   4.3349998e+01   1.1550000e+01   2.1576916e-05
   4.3450001e+01   1.1550000e+01   3.1392363e-05
   4.3549999e+01   1.1550000e+01   4.6296394e-05
   4.3650002e+01   1.1550000e+01   6.5827102e-05
   4.3750000e+01   1.1550000e+01   9.8104661e-05
   4.3849998e+01   1.1550000e+01   1.6249019e-04
   4.3950001e+01   1.1550000e+01   2.0492506e-04
   4.4049999e+01   1.1550000e+01   2.1258889e-04
   4.4150002e+01   1.1550000e+01   2.7413390e-04
   4.4250000e+01   1.1550000e+01   3.1515566e-04
   4.4349998e+01   1.1550000e+01   2.4153682e-04
   4.4450001e+01   1.1550000e+01   1.5346223e-04
   4.4549999e+01   1.1550000e+01   1.0140675e-04
   4.4650002e+01   1.1550000e+01   7.2084840e-05
   4.4750000e+01   1.1550000e+01   5.6540903e-05
   4.4849998e+01   1.1550000e+01   4.6392219e-05
   4.4950001e+01   1.1550000e+01   4.1507166e-05
   4.5049999e+01   1.1550000e+01   4.5249024e-05
   4.5150002e+01   1.1550000e+01   5.4423916e-05
   4.5250000e+01   1.1550000e+01   5.6630131e-05
   4.5349998e+01   1.1550000e+01   5.1083629e-05
   4.5450001e+01   1.1550000e+01   5.1757124e-05
   4.5549999e+01   1.1550000e+01   5.8420723e-05
   4.5650002e+01   1.1550000e+01   6.2360392e-05
   4.5750000e+01   1.1550000e+01   6.3225110e-05
   4.5849998e+01   1.1550000e+01   6.1376231e-05
   4.5950001e+01   1.1550000e+01   5.5853358e-05
   4.6049999e+01   1.1550000e+01   4.7738322e-05
   4.6150002e+01   1.1550000e+01   3.8849979e-05
   4.6250000e+01   1.1550000e+01   3.1483705e-05
   4.6349998e+01   1.1550000e+01   2.7308090e-05
   4.6450001e+01   1.1550000e+01   2.5695452e-05
   4.6549999e+01   1.1550000e+01   2.5405456e-05
   4.6650002e+01   1.1550000e+01   2.5487858e-05
   4.6750000e+01   1.1550000e+01   2.5247518e-05
   4.6849998e+01   1.1550000e+01   2.4483712e-05
   4.6950001e+01   1.1550000e+01   2.3558701e-05
   4.7049999e+01   1.1550000e+01   2.2759166e-05
   4.7150002e+01   1.1550000e+01   2.1644464e-05
   4.7250000e+01   1.1550000e+01   1.9548319e-05
   4.7349998e+01   1.1550000e+01   1.6471742e-05
   4.7450001e+01   1.1550000e+01   1.2873987e-05
   4.7549999e+01   1.1550000e+01   9.0570848e-06
   4.7650002e+01   1.1550000e+01   5.8630371e-06
   4.7750000e+01   1.1550000e+01   3.7867224e-06
   3.7450001e+01   1.1650000e+01   8.6133232e-06
   3.7549999e+01   1.1650000e+01   1.0780168e-05
   3.7650002e+01   1.1650000e+01   1.3525411e-05
   3.7750000e+01   1.1650000e+01   1.6792603e-05
   3.7849998e+01   1.1650000e+01   2.0351408e-05
   3.7950001e+01   1.1650000e+01   2.3772789e-05
   3.8049999e+01   1.1650000e+01   2.6485213e-05
   3.8150002e+01   1.1650000e+01   2.7956994e-05
   3.8250000e+01   1.1650000e+01   2.7962835e-05
   3.8349998e+01   1.1650000e+01   2.6761609e-05
   3.8450001e+01   1.1650000e+01   2.5034760e-05
   3.8549999e+01   1.1650000e+01   2.3644499e-05
   3.8650002e+01   1.1650000e+01   2.3308608e-05
   3.8750000e+01   1.1650000e+01   2.4130350e-05
   3.8849998e+01   1.1650000e+01   2.5152112e-05
   3.8950001e+01   1.1650000e+01   2.4685998e-05
   3.9049999e+01   1.1650000e+01   2.1698945e-05
   3.9150002e+01   1.1650000e+01   1.6931384e-05
   3.9250000e+01   1.1650000e+01   1.1900399e-05
   3.9349998e+01   1.1650000e+01   8.0558812e-06
   3.9450001e+01   1.1650000e+01   5.6640379e-06
   3.9549999e+01   1.1650000e+01   4.2488477e-06
   3.9650002e+01   1.1650000e+01   3.3610886e-06
   3.9750000e+01   1.1650000e+01   2.7543804e-06
   3.9849998e+01   1.1650000e+01   2.3283567e-06
   3.9950001e+01   1.1650000e+01   2.0382722e-06
   4.0049999e+01   1.1650000e+01   1.8516442e-06
   4.0150002e+01   1.1650000e+01   1.7388431e-06
   4.0250000e+01   1.1650000e+01   1.6746890e-06
   4.0349998e+01   1.1650000e+01   1.6408361e-06
   4.0450001e+01   1.1650000e+01   1.6256465e-06
   4.0549999e+01   1.1650000e+01   1.6232063e-06
   4.0650002e+01   1.1650000e+01   1.6403652e-06
   4.0750000e+01   1.1650000e+01   1.7009661e-06
   4.0849998e+01   1.1650000e+01   1.8390033e-06
   4.0950001e+01   1.1650000e+01   2.0944401e-06
   4.1049999e+01   1.1650000e+01   2.5066524e-06
   4.1150002e+01   1.1650000e+01   3.1011548e-06
   4.1250000e+01   1.1650000e+01   3.8760409e-06
   4.1349998e+01   1.1650000e+01   4.7976773e-06
   4.1450001e+01   1.1650000e+01   5.8122105e-06
   4.1549999e+01   1.1650000e+01   6.8719432e-06
   4.1650002e+01   1.1650000e+01   7.9641113e-06
   4.1750000e+01   1.1650000e+01   9.1217935e-06
   4.1849998e+01   1.1650000e+01   1.0406708e-05
   4.1950001e+01   1.1650000e+01   1.1867235e-05
   4.2049999e+01   1.1650000e+01   1.3485172e-05
   4.2150002e+01   1.1650000e+01   1.5139174e-05
   4.2250000e+01   1.1650000e+01   1.6638394e-05
   4.2349998e+01   1.1650000e+01   1.7815268e-05
   4.2450001e+01   1.1650000e+01   1.8586646e-05
   4.2549999e+01   1.1650000e+01   1.8961169e-05
   4.2650002e+01   1.1650000e+01   1.8999497e-05
   4.2750000e+01   1.1650000e+01   1.8751407e-05
   4.2849998e+01   1.1650000e+01   1.8231336e-05
   4.2950001e+01   1.1650000e+01   1.7501725e-05
   4.3049999e+01   1.1650000e+01   1.6886261e-05
   4.3150002e+01   1.1650000e+01   1.7190543e-05
   4.3250000e+01   1.1650000e+01   1.9847212e-05
   4.3349998e+01   1.1650000e+01   2.7142924e-05
   4.3450001e+01   1.1650000e+01   4.2400701e-05
   4.3549999e+01   1.1650000e+01   6.6061097e-05
   4.3650002e+01   1.1650000e+01   9.3788243e-05
   4.3750000e+01   1.1650000e+01   1.5910334e-04
   4.3849998e+01   1.1650000e+01   3.7191281e-04
   4.3950001e+01   1.1650000e+01   4.3425217e-04
   4.4049999e+01   1.1650000e+01   2.5516914e-04
   4.4150002e+01   1.1650000e+01   2.2931350e-04
   4.4250000e+01   1.1650000e+01   2.1371512e-04
   4.4349998e+01   1.1650000e+01   1.7198747e-04
   4.4450001e+01   1.1650000e+01   1.2584530e-04
   4.4549999e+01   1.1650000e+01   9.1692986e-05
   4.4650002e+01   1.1650000e+01   7.1601236e-05
   4.4750000e+01   1.1650000e+01   6.1680992e-05
   4.4849998e+01   1.1650000e+01   5.3373748e-05
   4.4950001e+01   1.1650000e+01   4.5059798e-05
   4.5049999e+01   1.1650000e+01   4.1053703e-05
   4.5150002e+01   1.1650000e+01   4.1981671e-05
   4.5250000e+01   1.1650000e+01   4.2277785e-05
   4.5349998e+01   1.1650000e+01   4.0498067e-05
   4.5450001e+01   1.1650000e+01   4.2109492e-05
   4.5549999e+01   1.1650000e+01   4.8313341e-05
   4.5650002e+01   1.1650000e+01   5.5343673e-05
   4.5750000e+01   1.1650000e+01   6.0100956e-05
   4.5849998e+01   1.1650000e+01   6.0179336e-05
   4.5950001e+01   1.1650000e+01   5.4671116e-05
   4.6049999e+01   1.1650000e+01   4.5634471e-05
   4.6150002e+01   1.1650000e+01   3.6518773e-05
   4.6250000e+01   1.1650000e+01   2.9830815e-05
   4.6349998e+01   1.1650000e+01   2.6200243e-05
   4.6450001e+01   1.1650000e+01   2.4933639e-05
   4.6549999e+01   1.1650000e+01   2.5009669e-05
   4.6650002e+01   1.1650000e+01   2.5381951e-05
   4.6750000e+01   1.1650000e+01   2.5104080e-05
   4.6849998e+01   1.1650000e+01   2.3754968e-05
   4.6950001e+01   1.1650000e+01   2.1671520e-05
   4.7049999e+01   1.1650000e+01   1.9458301e-05
   4.7150002e+01   1.1650000e+01   1.7276030e-05
   4.7250000e+01   1.1650000e+01   1.4893465e-05
   4.7349998e+01   1.1650000e+01   1.2271140e-05
   4.7450001e+01   1.1650000e+01   9.6650247e-06
   4.7549999e+01   1.1650000e+01   7.2936646e-06
   4.7650002e+01   1.1650000e+01   5.3117028e-06
   4.7750000e+01   1.1650000e+01   3.7460623e-06
   3.7349998e+01   1.1750000e+01   7.9054662e-06
   3.7450001e+01   1.1750000e+01   9.7355260e-06
   3.7549999e+01   1.1750000e+01   1.2175888e-05
   3.7650002e+01   1.1750000e+01   1.5311807e-05
   3.7750000e+01   1.1750000e+01   1.9102115e-05
   3.7849998e+01   1.1750000e+01   2.3299643e-05
   3.7950001e+01   1.1750000e+01   2.7392323e-05
   3.8049999e+01   1.1750000e+01   3.0629097e-05
   3.8150002e+01   1.1750000e+01   3.2248899e-05
   3.8250000e+01   1.1750000e+01   3.1903197e-05
   3.8349998e+01   1.1750000e+01   2.9994891e-05
   3.8450001e+01   1.1750000e+01   2.7661799e-05
   3.8549999e+01   1.1750000e+01   2.6335112e-05
   3.8650002e+01   1.1750000e+01   2.7061791e-05
   3.8750000e+01   1.1750000e+01   2.9798743e-05
   3.8849998e+01   1.1750000e+01   3.2877622e-05
   3.8950001e+01   1.1750000e+01   3.3542721e-05
   3.9049999e+01   1.1750000e+01   3.0812975e-05
   3.9150002e+01   1.1750000e+01   3.1818974e-05
   3.9250000e+01   1.1750000e+01   2.0262212e-05
   3.9349998e+01   1.1750000e+01   1.0750514e-05
   3.9450001e+01   1.1750000e+01   7.2133234e-06
   3.9549999e+01   1.1750000e+01   5.2474070e-06
   3.9650002e+01   1.1750000e+01   4.0525988e-06
   3.9750000e+01   1.1750000e+01   3.2544233e-06
   3.9849998e+01   1.1750000e+01   2.7063036e-06
   3.9950001e+01   1.1750000e+01   2.3467439e-06
   4.0049999e+01   1.1750000e+01   2.1300830e-06
   4.0150002e+01   1.1750000e+01   2.0124573e-06
   4.0250000e+01   1.1750000e+01   1.9577683e-06
   4.0349998e+01   1.1750000e+01   1.9462361e-06
   4.0450001e+01   1.1750000e+01   1.9602842e-06
   4.0549999e+01   1.1750000e+01   1.9605495e-06
   4.0650002e+01   1.1750000e+01   1.9455176e-06
   4.0750000e+01   1.1750000e+01   1.9803347e-06
   4.0849998e+01   1.1750000e+01   2.1272565e-06
   4.0950001e+01   1.1750000e+01   2.4375815e-06
   4.1049999e+01   1.1750000e+01   2.9599496e-06
   4.1150002e+01   1.1750000e+01   3.7219891e-06
   4.1250000e+01   1.1750000e+01   4.7061308e-06
   4.1349998e+01   1.1750000e+01   5.8401529e-06
   4.1450001e+01   1.1750000e+01   7.0157530e-06
   4.1549999e+01   1.1750000e+01   8.1354301e-06
   4.1650002e+01   1.1750000e+01   9.1673264e-06
   4.1750000e+01   1.1750000e+01   1.0172632e-05
   4.1849998e+01   1.1750000e+01   1.1287551e-05
   4.1950001e+01   1.1750000e+01   1.2663651e-05
   4.2049999e+01   1.1750000e+01   1.4347942e-05
   4.2150002e+01   1.1750000e+01   1.6150932e-05
   4.2250000e+01   1.1750000e+01   1.7765382e-05
   4.2349998e+01   1.1750000e+01   1.9024550e-05
   4.2450001e+01   1.1750000e+01   1.9891624e-05
   4.2549999e+01   1.1750000e+01   2.0383019e-05
   4.2650002e+01   1.1750000e+01   2.0555111e-05
   4.2750000e+01   1.1750000e+01   2.0449355e-05
   4.2849998e+01   1.1750000e+01   2.0086405e-05
   4.2950001e+01   1.1750000e+01   1.9638097e-05
   4.3049999e+01   1.1750000e+01   1.9726733e-05
   4.3150002e+01   1.1750000e+01   2.1467145e-05
   4.3250000e+01   1.1750000e+01   2.6399533e-05
   4.3349998e+01   1.1750000e+01   3.8139842e-05
   4.3450001e+01   1.1750000e+01   6.6157343e-05
   4.3549999e+01   1.1750000e+01   1.1350746e-04
   4.3650002e+01   1.1750000e+01   1.5574049e-04
   4.3750000e+01   1.1750000e+01   2.5109446e-04
   4.3849998e+01   1.1750000e+01   5.2701880e-04
   4.3950001e+01   1.1750000e+01   7.5611746e-04
   4.4049999e+01   1.1750000e+01   4.6202639e-04
   4.4150002e+01   1.1750000e+01   2.5488474e-04
   4.4250000e+01   1.1750000e+01   2.1305945e-04
   4.4349998e+01   1.1750000e+01   1.6338212e-04
   4.4450001e+01   1.1750000e+01   1.1475600e-04
   4.4549999e+01   1.1750000e+01   8.2732717e-05
   4.4650002e+01   1.1750000e+01   6.9044916e-05
   4.4750000e+01   1.1750000e+01   6.5324828e-05
   4.4849998e+01   1.1750000e+01   5.9988142e-05
   4.4950001e+01   1.1750000e+01   4.9679729e-05
   4.5049999e+01   1.1750000e+01   4.0352053e-05
   4.5150002e+01   1.1750000e+01   3.6176163e-05
   4.5250000e+01   1.1750000e+01   3.4746987e-05
   4.5349998e+01   1.1750000e+01   3.4007200e-05
   4.5450001e+01   1.1750000e+01   3.5920279e-05
   4.5549999e+01   1.1750000e+01   4.1828542e-05
   4.5650002e+01   1.1750000e+01   4.9788232e-05
   4.5750000e+01   1.1750000e+01   5.6152938e-05
   4.5849998e+01   1.1750000e+01   5.7482310e-05
   4.5950001e+01   1.1750000e+01   5.2692972e-05
   4.6049999e+01   1.1750000e+01   4.4023793e-05
   4.6150002e+01   1.1750000e+01   3.5202924e-05
   4.6250000e+01   1.1750000e+01   2.8824068e-05
   4.6349998e+01   1.1750000e+01   2.5493529e-05
   4.6450001e+01   1.1750000e+01   2.4650428e-05
   4.6549999e+01   1.1750000e+01   2.5333114e-05
   4.6650002e+01   1.1750000e+01   2.6295904e-05
   4.6750000e+01   1.1750000e+01   2.6235111e-05
   4.6849998e+01   1.1750000e+01   2.4488962e-05
   4.6950001e+01   1.1750000e+01   2.1477812e-05
   4.7049999e+01   1.1750000e+01   1.8209261e-05
   4.7150002e+01   1.1750000e+01   1.5359346e-05
   4.7250000e+01   1.1750000e+01   1.2969482e-05
   4.7349998e+01   1.1750000e+01   1.0848363e-05
   4.7450001e+01   1.1750000e+01   8.8989955e-06
   4.7549999e+01   1.1750000e+01   7.1020181e-06
   4.7650002e+01   1.1750000e+01   5.4577517e-06
   4.7750000e+01   1.1750000e+01   3.9884817e-06
   3.7250000e+01   1.1850000e+01   7.4493919e-06
   3.7349998e+01   1.1850000e+01   8.9270579e-06
   3.7450001e+01   1.1850000e+01   1.0946959e-05
   3.7549999e+01   1.1850000e+01   1.3681973e-05
   3.7650002e+01   1.1850000e+01   1.7259259e-05
   3.7750000e+01   1.1850000e+01   2.1672999e-05
   3.7849998e+01   1.1850000e+01   2.6681910e-05
   3.7950001e+01   1.1850000e+01   3.1696207e-05
   3.8049999e+01   1.1850000e+01   3.5743389e-05
   3.8150002e+01   1.1850000e+01   3.7750797e-05
   3.8250000e+01   1.1850000e+01   3.7097634e-05
   3.8349998e+01   1.1850000e+01   3.4127148e-05
   3.8450001e+01   1.1850000e+01   3.0677034e-05
   3.8549999e+01   1.1850000e+01   2.9375144e-05
   3.8650002e+01   1.1850000e+01   3.1620399e-05
   3.8750000e+01   1.1850000e+01   3.6711612e-05
   3.8849998e+01   1.1850000e+01   4.2056734e-05
   3.8950001e+01   1.1850000e+01   4.3995915e-05
   3.9049999e+01   1.1850000e+01   5.0650946e-05
   3.9150002e+01   1.1850000e+01   1.9785740e-04
   3.9250000e+01   1.1850000e+01   7.5343138e-05
   3.9349998e+01   1.1850000e+01   1.5302667e-05
   3.9450001e+01   1.1850000e+01   9.1467500e-06
   3.9549999e+01   1.1850000e+01   6.4908513e-06
   3.9650002e+01   1.1850000e+01   4.9168193e-06
   3.9750000e+01   1.1850000e+01   3.8843550e-06
   3.9849998e+01   1.1850000e+01   3.1860061e-06
   3.9950001e+01   1.1850000e+01   2.7395795e-06
   4.0049999e+01   1.1850000e+01   2.4847204e-06
   4.0150002e+01   1.1850000e+01   2.3628729e-06
   4.0250000e+01   1.1850000e+01   2.3406237e-06
   4.0349998e+01   1.1850000e+01   2.4473231e-06
   4.0450001e+01   1.1850000e+01   2.6597252e-06
   4.0549999e+01   1.1850000e+01   2.7254516e-06
   4.0650002e+01   1.1850000e+01   2.5707375e-06
   4.0750000e+01   1.1850000e+01   2.4531812e-06
   4.0849998e+01   1.1850000e+01   2.5364516e-06
   4.0950001e+01   1.1850000e+01   2.8957572e-06
   4.1049999e+01   1.1850000e+01   3.5675330e-06
   4.1150002e+01   1.1850000e+01   4.5654579e-06
   4.1250000e+01   1.1850000e+01   5.8493210e-06
   4.1349998e+01   1.1850000e+01   7.2930720e-06
   4.1450001e+01   1.1850000e+01   8.7083017e-06
   4.1549999e+01   1.1850000e+01   9.9210320e-06
   4.1650002e+01   1.1850000e+01   1.0867748e-05
   4.1750000e+01   1.1850000e+01   1.1653901e-05
   4.1849998e+01   1.1850000e+01   1.2557458e-05
   4.1950001e+01   1.1850000e+01   1.3975659e-05
   4.2049999e+01   1.1850000e+01   1.6083508e-05
   4.2150002e+01   1.1850000e+01   1.8319684e-05
   4.2250000e+01   1.1850000e+01   1.9949814e-05
   4.2349998e+01   1.1850000e+01   2.1011534e-05
   4.2450001e+01   1.1850000e+01   2.1783962e-05
   4.2549999e+01   1.1850000e+01   2.2289169e-05
   4.2650002e+01   1.1850000e+01   2.2520329e-05
   4.2750000e+01   1.1850000e+01   2.2477241e-05
   4.2849998e+01   1.1850000e+01   2.2213471e-05
   4.2950001e+01   1.1850000e+01   2.2270897e-05
   4.3049999e+01   1.1850000e+01   2.4037692e-05
   4.3150002e+01   1.1850000e+01   2.9068204e-05
   4.3250000e+01   1.1850000e+01   3.8376384e-05
   4.3349998e+01   1.1850000e+01   5.7812344e-05
   4.3450001e+01   1.1850000e+01   1.1175541e-04
   4.3549999e+01   1.1850000e+01   2.1593169e-04
   4.3650002e+01   1.1850000e+01   2.9393160e-04
   4.3750000e+01   1.1850000e+01   4.0234491e-04
   4.3849998e+01   1.1850000e+01   5.2141515e-04
   4.3950001e+01   1.1850000e+01   4.8574142e-04
   4.4049999e+01   1.1850000e+01   4.1811625e-04
   4.4150002e+01   1.1850000e+01   3.1677168e-04
   4.4250000e+01   1.1850000e+01   2.7382089e-04
   4.4349998e+01   1.1850000e+01   1.9556037e-04
   4.4450001e+01   1.1850000e+01   1.2059832e-04
   4.4549999e+01   1.1850000e+01   7.5402073e-05
   4.4650002e+01   1.1850000e+01   6.3723070e-05
   4.4750000e+01   1.1850000e+01   6.5220825e-05
   4.4849998e+01   1.1850000e+01   6.3360159e-05
   4.4950001e+01   1.1850000e+01   5.2752326e-05
   4.5049999e+01   1.1850000e+01   4.0355233e-05
   4.5150002e+01   1.1850000e+01   3.2946606e-05
   4.5250000e+01   1.1850000e+01   3.0060439e-05
   4.5349998e+01   1.1850000e+01   2.9460278e-05
   4.5450001e+01   1.1850000e+01   3.1487540e-05
   4.5549999e+01   1.1850000e+01   3.6974863e-05
   4.5650002e+01   1.1850000e+01   4.4633795e-05
   4.5750000e+01   1.1850000e+01   5.1159088e-05
   4.5849998e+01   1.1850000e+01   5.3112352e-05
   4.5950001e+01   1.1850000e+01   4.9306666e-05
   4.6049999e+01   1.1850000e+01   4.1713403e-05
   4.6150002e+01   1.1850000e+01   3.3766468e-05
   4.6250000e+01   1.1850000e+01   2.7947357e-05
   4.6349998e+01   1.1850000e+01   2.5024749e-05
   4.6450001e+01   1.1850000e+01   2.4725889e-05
   4.6549999e+01   1.1850000e+01   2.6207432e-05
   4.6650002e+01   1.1850000e+01   2.7996599e-05
   4.6750000e+01   1.1850000e+01   2.8351913e-05
   4.6849998e+01   1.1850000e+01   2.6359945e-05
   4.6950001e+01   1.1850000e+01   2.2527440e-05
   4.7049999e+01   1.1850000e+01   1.8289829e-05
   4.7150002e+01   1.1850000e+01   1.4872575e-05
   4.7250000e+01   1.1850000e+01   1.2444808e-05
   4.7349998e+01   1.1850000e+01   1.0618163e-05
   4.7450001e+01   1.1850000e+01   9.0091516e-06
   4.7549999e+01   1.1850000e+01   7.4255918e-06
   4.7650002e+01   1.1850000e+01   5.8421351e-06
   4.7750000e+01   1.1850000e+01   4.3343389e-06
   4.7849998e+01   1.1850000e+01   3.0101455e-06
   3.7150002e+01   1.1950000e+01   7.2576945e-06
   3.7250000e+01   1.1950000e+01   8.4341473e-06
   3.7349998e+01   1.1950000e+01   1.0032522e-05
   3.7450001e+01   1.1950000e+01   1.2249602e-05
   3.7549999e+01   1.1950000e+01   1.5308056e-05
   3.7650002e+01   1.1950000e+01   1.9396171e-05
   3.7750000e+01   1.1950000e+01   2.4571071e-05
   3.7849998e+01   1.1950000e+01   3.0632222e-05
   3.7950001e+01   1.1950000e+01   3.6947484e-05
   3.8049999e+01   1.1950000e+01   4.2383228e-05
   3.8150002e+01   1.1950000e+01   4.5723824e-05
   3.8250000e+01   1.1950000e+01   4.5865767e-05
   3.8349998e+01   1.1950000e+01   4.1760410e-05
   3.8450001e+01   1.1950000e+01   3.5964607e-05
   3.8549999e+01   1.1950000e+01   3.4525485e-05
   3.8650002e+01   1.1950000e+01   3.9211867e-05
   3.8750000e+01   1.1950000e+01   4.6780762e-05
   3.8849998e+01   1.1950000e+01   5.3452750e-05
   3.8950001e+01   1.1950000e+01   5.5870707e-05
   3.9049999e+01   1.1950000e+01   7.6749369e-05
   3.9150002e+01   1.1950000e+01   6.1652192e-04
   3.9250000e+01   1.1950000e+01   1.4696884e-04
   3.9349998e+01   1.1950000e+01   2.1160826e-05
   3.9450001e+01   1.1950000e+01   1.1443763e-05
   3.9549999e+01   1.1950000e+01   7.9481906e-06
   3.9650002e+01   1.1950000e+01   5.9312588e-06
   3.9750000e+01   1.1950000e+01   4.6342398e-06
   3.9849998e+01   1.1950000e+01   3.7669906e-06
   3.9950001e+01   1.1950000e+01   3.2216740e-06
   4.0049999e+01   1.1950000e+01   2.9231789e-06
   4.0150002e+01   1.1950000e+01   2.8047259e-06
   4.0250000e+01   1.1950000e+01   2.8983209e-06
   4.0349998e+01   1.1950000e+01   3.4874974e-06
   4.0450001e+01   1.1950000e+01   4.5583024e-06
   4.0549999e+01   1.1950000e+01   5.0197796e-06
   4.0650002e+01   1.1950000e+01   4.5295528e-06
   4.0750000e+01   1.1950000e+01   3.8116379e-06
   4.0849998e+01   1.1950000e+01   3.3173849e-06
   4.0950001e+01   1.1950000e+01   3.5195928e-06
   4.1049999e+01   1.1950000e+01   4.3592790e-06
   4.1150002e+01   1.1950000e+01   5.6802992e-06
   4.1250000e+01   1.1950000e+01   7.3871215e-06
   4.1349998e+01   1.1950000e+01   9.2824948e-06
   4.1450001e+01   1.1950000e+01   1.1067375e-05
   4.1549999e+01   1.1950000e+01   1.2457820e-05
   4.1650002e+01   1.1950000e+01   1.3345621e-05
   4.1750000e+01   1.1950000e+01   1.3921680e-05
   4.1849998e+01   1.1950000e+01   1.4753266e-05
   4.1950001e+01   1.1950000e+01   1.6837199e-05
   4.2049999e+01   1.1950000e+01   2.0575382e-05
   4.2150002e+01   1.1950000e+01   2.4030744e-05
   4.2250000e+01   1.1950000e+01   2.5191997e-05
   4.2349998e+01   1.1950000e+01   2.5039244e-05
   4.2450001e+01   1.1950000e+01   2.5035759e-05
   4.2549999e+01   1.1950000e+01   2.5245150e-05
   4.2650002e+01   1.1950000e+01   2.5477979e-05
   4.2750000e+01   1.1950000e+01   2.5514182e-05
   4.2849998e+01   1.1950000e+01   2.5179321e-05
   4.2950001e+01   1.1950000e+01   2.5716394e-05
   4.3049999e+01   1.1950000e+01   3.0230247e-05
   4.3150002e+01   1.1950000e+01   4.0873823e-05
   4.3250000e+01   1.1950000e+01   5.6486187e-05
   4.3349998e+01   1.1950000e+01   8.3993466e-05
   4.3450001e+01   1.1950000e+01   1.6588344e-04
   4.3549999e+01   1.1950000e+01   3.4382089e-04
   4.3650002e+01   1.1950000e+01   4.7974600e-04
   4.3750000e+01   1.1950000e+01   5.8357773e-04
   4.3849998e+01   1.1950000e+01   5.4754206e-04
   4.3950001e+01   1.1950000e+01   3.7270592e-04
   4.4049999e+01   1.1950000e+01   3.4997368e-04
   4.4150002e+01   1.1950000e+01   4.3030089e-04
   4.4250000e+01   1.1950000e+01   4.1773578e-04
   4.4349998e+01   1.1950000e+01   2.9624326e-04
   4.4450001e+01   1.1950000e+01   1.5942787e-04
   4.4549999e+01   1.1950000e+01   7.1667411e-05
   4.4650002e+01   1.1950000e+01   5.5629480e-05
   4.4750000e+01   1.1950000e+01   5.9917009e-05
   4.4849998e+01   1.1950000e+01   6.1220213e-05
   4.4950001e+01   1.1950000e+01   5.2186446e-05
   4.5049999e+01   1.1950000e+01   3.9388531e-05
   4.5150002e+01   1.1950000e+01   3.0625975e-05
   4.5250000e+01   1.1950000e+01   2.6776106e-05
   4.5349998e+01   1.1950000e+01   2.5980849e-05
   4.5450001e+01   1.1950000e+01   2.7874483e-05
   4.5549999e+01   1.1950000e+01   3.2708158e-05
   4.5650002e+01   1.1950000e+01   3.9416049e-05
   4.5750000e+01   1.1950000e+01   4.5322791e-05
   4.5849998e+01   1.1950000e+01   4.7522055e-05
   4.5950001e+01   1.1950000e+01   4.4886820e-05
   4.6049999e+01   1.1950000e+01   3.8885042e-05
   4.6150002e+01   1.1950000e+01   3.2282329e-05
   4.6250000e+01   1.1950000e+01   2.7260012e-05
   4.6349998e+01   1.1950000e+01   2.4797448e-05
   4.6450001e+01   1.1950000e+01   2.5038871e-05
   4.6549999e+01   1.1950000e+01   2.7355671e-05
   4.6650002e+01   1.1950000e+01   3.0069643e-05
   4.6750000e+01   1.1950000e+01   3.1043881e-05
   4.6849998e+01   1.1950000e+01   2.9396499e-05
   4.6950001e+01   1.1950000e+01   2.4983045e-05
   4.7049999e+01   1.1950000e+01   1.9223966e-05
   4.7150002e+01   1.1950000e+01   1.5031545e-05
   4.7250000e+01   1.1950000e+01   1.2479954e-05
   4.7349998e+01   1.1950000e+01   1.0787563e-05
   4.7450001e+01   1.1950000e+01   9.3407089e-06
   4.7549999e+01   1.1950000e+01   7.8354615e-06
   4.7650002e+01   1.1950000e+01   6.2392705e-06
   4.7750000e+01   1.1950000e+01   4.6650498e-06
   4.7849998e+01   1.1950000e+01   3.2570572e-06
   3.7049999e+01   1.2050000e+01   7.2939442e-06
   3.7150002e+01   1.2050000e+01   8.2497936e-06
   3.7250000e+01   1.2050000e+01   9.4967354e-06
   3.7349998e+01   1.2050000e+01   1.1208826e-05
   3.7450001e+01   1.2050000e+01   1.3625654e-05
   3.7549999e+01   1.2050000e+01   1.7034239e-05
   3.7650002e+01   1.2050000e+01   2.1707199e-05
   3.7750000e+01   1.2050000e+01   2.7796199e-05
   3.7849998e+01   1.2050000e+01   3.5185923e-05
   3.7950001e+01   1.2050000e+01   4.3294956e-05
   3.8049999e+01   1.2050000e+01   5.1159303e-05
   3.8150002e+01   1.2050000e+01   5.8418260e-05
   3.8250000e+01   1.2050000e+01   6.3705411e-05
   3.8349998e+01   1.2050000e+01   6.0114340e-05
   3.8450001e+01   1.2050000e+01   4.8895832e-05
   3.8549999e+01   1.2050000e+01   4.6190555e-05
   3.8650002e+01   1.2050000e+01   5.5241300e-05
   3.8750000e+01   1.2050000e+01   6.4970351e-05
   3.8849998e+01   1.2050000e+01   6.9779409e-05
   3.8950001e+01   1.2050000e+01   6.9825524e-05
   3.9049999e+01   1.2050000e+01   7.2498733e-05
   3.9150002e+01   1.2050000e+01   1.5081381e-04
   3.9250000e+01   1.2050000e+01   7.9816404e-05
   3.9349998e+01   1.2050000e+01   2.4126211e-05
   3.9450001e+01   1.2050000e+01   1.4086336e-05
   3.9549999e+01   1.2050000e+01   9.5520218e-06
   3.9650002e+01   1.2050000e+01   7.0380606e-06
   3.9750000e+01   1.2050000e+01   5.4689231e-06
   3.9849998e+01   1.2050000e+01   4.4317308e-06
   3.9950001e+01   1.2050000e+01   3.7862455e-06
   4.0049999e+01   1.2050000e+01   3.4447176e-06
   4.0150002e+01   1.2050000e+01   3.3492472e-06
   4.0250000e+01   1.2050000e+01   3.7360583e-06
   4.0349998e+01   1.2050000e+01   5.5875435e-06
   4.0450001e+01   1.2050000e+01   8.9767136e-06
   4.0549999e+01   1.2050000e+01   1.0953950e-05
   4.0650002e+01   1.2050000e+01   1.0739443e-05
   4.0750000e+01   1.2050000e+01   8.6170412e-06
   4.0849998e+01   1.2050000e+01   5.4538427e-06
   4.0950001e+01   1.2050000e+01   4.4622725e-06
   4.1049999e+01   1.2050000e+01   5.3651238e-06
   4.1150002e+01   1.2050000e+01   7.1087725e-06
   4.1250000e+01   1.2050000e+01   9.3953777e-06
   4.1349998e+01   1.2050000e+01   1.1934853e-05
   4.1450001e+01   1.2050000e+01   1.4286627e-05
   4.1549999e+01   1.2050000e+01   1.6024420e-05
   4.1650002e+01   1.2050000e+01   1.7032717e-05
   4.1750000e+01   1.2050000e+01   1.7824032e-05
   4.1849998e+01   1.2050000e+01   1.9341794e-05
   4.1950001e+01   1.2050000e+01   2.3500439e-05
   4.2049999e+01   1.2050000e+01   3.1231495e-05
   4.2150002e+01   1.2050000e+01   3.7137135e-05
   4.2250000e+01   1.2050000e+01   3.6583311e-05
   4.2349998e+01   1.2050000e+01   3.3069693e-05
   4.2450001e+01   1.2050000e+01   3.0841842e-05
   4.2549999e+01   1.2050000e+01   3.0204192e-05
   4.2650002e+01   1.2050000e+01   3.0845458e-05
   4.2750000e+01   1.2050000e+01   3.1953670e-05
   4.2849998e+01   1.2050000e+01   3.1673637e-05
   4.2950001e+01   1.2050000e+01   3.1424737e-05
   4.3049999e+01   1.2050000e+01   3.8347189e-05
   4.3150002e+01   1.2050000e+01   5.6221605e-05
   4.3250000e+01   1.2050000e+01   7.7944169e-05
   4.3349998e+01   1.2050000e+01   1.0608390e-04
   4.3450001e+01   1.2050000e+01   1.8729901e-04
   4.3549999e+01   1.2050000e+01   3.8342387e-04
   4.3650002e+01   1.2050000e+01   5.5301655e-04
   4.3750000e+01   1.2050000e+01   5.7971047e-04
   4.3849998e+01   1.2050000e+01   4.7436031e-04
   4.3950001e+01   1.2050000e+01   3.3728252e-04
   4.4049999e+01   1.2050000e+01   3.6201518e-04
   4.4150002e+01   1.2050000e+01   6.1250833e-04
   4.4250000e+01   1.2050000e+01   6.9383107e-04
   4.4349998e+01   1.2050000e+01   4.1954446e-04
   4.4450001e+01   1.2050000e+01   1.9463876e-04
   4.4549999e+01   1.2050000e+01   6.5675209e-05
   4.4650002e+01   1.2050000e+01   4.5397668e-05
   4.4750000e+01   1.2050000e+01   4.9961582e-05
   4.4849998e+01   1.2050000e+01   5.3408450e-05
   4.4950001e+01   1.2050000e+01   4.7342437e-05
   4.5049999e+01   1.2050000e+01   3.6640129e-05
   4.5150002e+01   1.2050000e+01   2.8399927e-05
   4.5250000e+01   1.2050000e+01   2.4273153e-05
   4.5349998e+01   1.2050000e+01   2.3190698e-05
   4.5450001e+01   1.2050000e+01   2.4703151e-05
   4.5549999e+01   1.2050000e+01   2.8694218e-05
   4.5650002e+01   1.2050000e+01   3.4219051e-05
   4.5750000e+01   1.2050000e+01   3.9272203e-05
   4.5849998e+01   1.2050000e+01   4.1673968e-05
   4.5950001e+01   1.2050000e+01   4.0440758e-05
   4.6049999e+01   1.2050000e+01   3.6385358e-05
   4.6150002e+01   1.2050000e+01   3.1364834e-05
   4.6250000e+01   1.2050000e+01   2.7151414e-05
   4.6349998e+01   1.2050000e+01   2.4984398e-05
   4.6450001e+01   1.2050000e+01   2.5528612e-05
   4.6549999e+01   1.2050000e+01   2.8465354e-05
   4.6650002e+01   1.2050000e+01   3.1997519e-05
   4.6750000e+01   1.2050000e+01   3.4077642e-05
   4.6849998e+01   1.2050000e+01   3.5475860e-05
   4.6950001e+01   1.2050000e+01   3.1575921e-05
   4.7049999e+01   1.2050000e+01   2.1405529e-05
   4.7150002e+01   1.2050000e+01   1.5364612e-05
   4.7250000e+01   1.2050000e+01   1.2596581e-05
   4.7349998e+01   1.2050000e+01   1.0967387e-05
   4.7450001e+01   1.2050000e+01   9.6105705e-06
   4.7549999e+01   1.2050000e+01   8.1447370e-06
   4.7650002e+01   1.2050000e+01   6.5318245e-06
   4.7750000e+01   1.2050000e+01   4.9068426e-06
   4.7849998e+01   1.2050000e+01   3.4368318e-06
   3.7049999e+01   1.2150000e+01   8.3220502e-06
   3.7150002e+01   1.2150000e+01   9.3188191e-06
   3.7250000e+01   1.2150000e+01   1.0619221e-05
   3.7349998e+01   1.2150000e+01   1.2426219e-05
   3.7450001e+01   1.2150000e+01   1.5029509e-05
   3.7549999e+01   1.2150000e+01   1.8794735e-05
   3.7650002e+01   1.2150000e+01   2.4102341e-05
   3.7750000e+01   1.2150000e+01   3.1228825e-05
   3.7849998e+01   1.2150000e+01   4.0193445e-05
   3.7950001e+01   1.2150000e+01   5.0621402e-05
   3.8049999e+01   1.2150000e+01   6.2317638e-05
   3.8150002e+01   1.2150000e+01   7.7840792e-05
   3.8250000e+01   1.2150000e+01   9.7786025e-05
   3.8349998e+01   1.2150000e+01   1.0289745e-04
   3.8450001e+01   1.2150000e+01   8.2562074e-05
   3.8549999e+01   1.2150000e+01   7.2699353e-05
   3.8650002e+01   1.2150000e+01   8.7552864e-05
   3.8750000e+01   1.2150000e+01   9.8198827e-05
   3.8849998e+01   1.2150000e+01   9.4993113e-05
   3.8950001e+01   1.2150000e+01   8.7539302e-05
   3.9049999e+01   1.2150000e+01   7.9169506e-05
   3.9150002e+01   1.2150000e+01   7.1636903e-05
   3.9250000e+01   1.2150000e+01   5.0132156e-05
   3.9349998e+01   1.2150000e+01   2.8582479e-05
   3.9450001e+01   1.2150000e+01   1.7095061e-05
   3.9549999e+01   1.2150000e+01   1.1193147e-05
   3.9650002e+01   1.2150000e+01   8.1456374e-06
   3.9750000e+01   1.2150000e+01   6.3295361e-06
   3.9849998e+01   1.2150000e+01   5.1453058e-06
   3.9950001e+01   1.2150000e+01   4.4132525e-06
   4.0049999e+01   1.2150000e+01   4.0374575e-06
   4.0150002e+01   1.2150000e+01   3.9855718e-06
   4.0250000e+01   1.2150000e+01   4.8137535e-06
   4.0349998e+01   1.2150000e+01   8.5722040e-06
   4.0450001e+01   1.2150000e+01   1.5592837e-05
   4.0549999e+01   1.2150000e+01   2.1225873e-05
   4.0650002e+01   1.2150000e+01   2.5535968e-05
   4.0750000e+01   1.2150000e+01   2.0450736e-05
   4.0849998e+01   1.2150000e+01   1.0283254e-05
   4.0950001e+01   1.2150000e+01   5.9255644e-06
   4.1049999e+01   1.2150000e+01   6.6081398e-06
   4.1150002e+01   1.2150000e+01   8.8766801e-06
   4.1250000e+01   1.2150000e+01   1.1925003e-05
   4.1349998e+01   1.2150000e+01   1.5346510e-05
   4.1450001e+01   1.2150000e+01   1.8537037e-05
   4.1549999e+01   1.2150000e+01   2.0924979e-05
   4.1650002e+01   1.2150000e+01   2.2774822e-05
   4.1750000e+01   1.2150000e+01   2.6310903e-05
   4.1849998e+01   1.2150000e+01   3.1342501e-05
   4.1950001e+01   1.2150000e+01   3.8321643e-05
   4.2049999e+01   1.2150000e+01   5.1556344e-05
   4.2150002e+01   1.2150000e+01   6.0226957e-05
   4.2250000e+01   1.2150000e+01   5.6042445e-05
   4.2349998e+01   1.2150000e+01   4.6760524e-05
   4.2450001e+01   1.2150000e+01   4.0577928e-05
   4.2549999e+01   1.2150000e+01   3.8559167e-05
   4.2650002e+01   1.2150000e+01   4.1295403e-05
   4.2750000e+01   1.2150000e+01   4.7703263e-05
   4.2849998e+01   1.2150000e+01   5.0211987e-05
   4.2950001e+01   1.2150000e+01   4.4942313e-05
   4.3049999e+01   1.2150000e+01   4.9343988e-05
   4.3150002e+01   1.2150000e+01   7.4817202e-05
   4.3250000e+01   1.2150000e+01   9.9331199e-05
   4.3349998e+01   1.2150000e+01   1.1547841e-04
   4.3450001e+01   1.2150000e+01   1.6396321e-04
   4.3549999e+01   1.2150000e+01   3.0261403e-04
   4.3650002e+01   1.2150000e+01   4.5237385e-04
   4.3750000e+01   1.2150000e+01   4.4241853e-04
   4.3849998e+01   1.2150000e+01   3.5950760e-04
   4.3950001e+01   1.2150000e+01   3.1100761e-04
   4.4049999e+01   1.2150000e+01   3.6686406e-04
   4.4150002e+01   1.2150000e+01   6.1054836e-04
   4.4250000e+01   1.2150000e+01   7.0245354e-04
   4.4349998e+01   1.2150000e+01   3.6616711e-04
   4.4450001e+01   1.2150000e+01   1.5032286e-04
   4.4549999e+01   1.2150000e+01   5.1582130e-05
   4.4650002e+01   1.2150000e+01   3.4396999e-05
   4.4750000e+01   1.2150000e+01   3.7855771e-05
   4.4849998e+01   1.2150000e+01   4.2159511e-05
   4.4950001e+01   1.2150000e+01   3.9412276e-05
   4.5049999e+01   1.2150000e+01   3.2241322e-05
   4.5150002e+01   1.2150000e+01   2.5860712e-05
   4.5250000e+01   1.2150000e+01   2.2134231e-05
   4.5349998e+01   1.2150000e+01   2.0877740e-05
   4.5450001e+01   1.2150000e+01   2.1910139e-05
   4.5549999e+01   1.2150000e+01   2.5010080e-05
   4.5650002e+01   1.2150000e+01   2.9417506e-05
   4.5750000e+01   1.2150000e+01   3.3795634e-05
   4.5849998e+01   1.2150000e+01   3.6700094e-05
   4.5950001e+01   1.2150000e+01   3.7230566e-05
   4.6049999e+01   1.2150000e+01   3.5373687e-05
   4.6150002e+01   1.2150000e+01   3.1928237e-05
   4.6250000e+01   1.2150000e+01   2.8261640e-05
   4.6349998e+01   1.2150000e+01   2.5970528e-05
   4.6450001e+01   1.2150000e+01   2.6312264e-05
   4.6549999e+01   1.2150000e+01   2.9344605e-05
   4.6650002e+01   1.2150000e+01   3.3307788e-05
   4.6750000e+01   1.2150000e+01   3.7170867e-05
   4.6849998e+01   1.2150000e+01   4.6200432e-05
   4.6950001e+01   1.2150000e+01   4.4723216e-05
   4.7049999e+01   1.2150000e+01   2.5252839e-05
   4.7150002e+01   1.2150000e+01   1.5601670e-05
   4.7250000e+01   1.2150000e+01   1.2547447e-05
   4.7349998e+01   1.2150000e+01   1.0973873e-05
   4.7450001e+01   1.2150000e+01   9.6903868e-06
   4.7549999e+01   1.2150000e+01   8.2658180e-06
   4.7650002e+01   1.2150000e+01   6.6595330e-06
   4.7750000e+01   1.2150000e+01   5.0188287e-06
   4.7849998e+01   1.2150000e+01   3.5234014e-06
   3.6950001e+01   1.2250000e+01   8.5728670e-06
   3.7049999e+01   1.2250000e+01   9.4342513e-06
   3.7150002e+01   1.2250000e+01   1.0452493e-05
   3.7250000e+01   1.2250000e+01   1.1776613e-05
   3.7349998e+01   1.2250000e+01   1.3640550e-05
   3.7450001e+01   1.2250000e+01   1.6388285e-05
   3.7549999e+01   1.2250000e+01   2.0473291e-05
   3.7650002e+01   1.2250000e+01   2.6400689e-05
   3.7750000e+01   1.2250000e+01   3.4594341e-05
   3.7849998e+01   1.2250000e+01   4.5256365e-05
   3.7950001e+01   1.2250000e+01   5.8389087e-05
   3.8049999e+01   1.2250000e+01   7.4964140e-05
   3.8150002e+01   1.2250000e+01   1.0162132e-04
   3.8250000e+01   1.2250000e+01   1.4577144e-04
   3.8349998e+01   1.2250000e+01   1.8353715e-04
   3.8450001e+01   1.2250000e+01   1.6546639e-04
   3.8549999e+01   1.2250000e+01   1.3308859e-04
   3.8650002e+01   1.2250000e+01   1.4445263e-04
   3.8750000e+01   1.2250000e+01   1.5005643e-04
   3.8849998e+01   1.2250000e+01   1.3046025e-04
   3.8950001e+01   1.2250000e+01   1.0918564e-04
   3.9049999e+01   1.2250000e+01   9.6352320e-05
   3.9150002e+01   1.2250000e+01   8.3319726e-05
   3.9250000e+01   1.2250000e+01   6.1107159e-05
   3.9349998e+01   1.2250000e+01   3.6479567e-05
   3.9450001e+01   1.2250000e+01   2.0370775e-05
   3.9549999e+01   1.2250000e+01   1.2695999e-05
   3.9650002e+01   1.2250000e+01   9.1373640e-06
   3.9750000e+01   1.2250000e+01   7.1421323e-06
   3.9849998e+01   1.2250000e+01   5.8597152e-06
   3.9950001e+01   1.2250000e+01   5.0708459e-06
   4.0049999e+01   1.2250000e+01   4.6777545e-06
   4.0150002e+01   1.2250000e+01   4.6654127e-06
   4.0250000e+01   1.2250000e+01   5.7913026e-06
   4.0349998e+01   1.2250000e+01   1.0788833e-05
   4.0450001e+01   1.2250000e+01   2.0307572e-05
   4.0549999e+01   1.2250000e+01   3.0732768e-05
   4.0650002e+01   1.2250000e+01   4.7211030e-05
   4.0750000e+01   1.2250000e+01   3.5127836e-05
   4.0849998e+01   1.2250000e+01   1.5897845e-05
   4.0950001e+01   1.2250000e+01   7.6358865e-06
   4.1049999e+01   1.2250000e+01   8.0720756e-06
   4.1150002e+01   1.2250000e+01   1.0979459e-05
   4.1250000e+01   1.2250000e+01   1.4974415e-05
   4.1349998e+01   1.2250000e+01   1.9537096e-05
   4.1450001e+01   1.2250000e+01   2.3900477e-05
   4.1549999e+01   1.2250000e+01   2.7419064e-05
   4.1650002e+01   1.2250000e+01   3.1980999e-05
   4.1750000e+01   1.2250000e+01   4.5634853e-05
   4.1849998e+01   1.2250000e+01   6.1323219e-05
   4.1950001e+01   1.2250000e+01   6.7143490e-05
   4.2049999e+01   1.2250000e+01   8.1355429e-05
   4.2150002e+01   1.2250000e+01   9.0421410e-05
   4.2250000e+01   1.2250000e+01   8.1361912e-05
   4.2349998e+01   1.2250000e+01   6.6059547e-05
   4.2450001e+01   1.2250000e+01   5.5396744e-05
   4.2549999e+01   1.2250000e+01   5.1884334e-05
   4.2650002e+01   1.2250000e+01   5.9424743e-05
   4.2750000e+01   1.2250000e+01   8.0152931e-05
   4.2849998e+01   1.2250000e+01   9.5328483e-05
   4.2950001e+01   1.2250000e+01   7.7304649e-05
   4.3049999e+01   1.2250000e+01   6.5886838e-05
   4.3150002e+01   1.2250000e+01   9.7332602e-05
   4.3250000e+01   1.2250000e+01   1.1945533e-04
   4.3349998e+01   1.2250000e+01   1.1331390e-04
   4.3450001e+01   1.2250000e+01   1.2603255e-04
   4.3549999e+01   1.2250000e+01   1.9235780e-04
   4.3650002e+01   1.2250000e+01   2.8473034e-04
   4.3750000e+01   1.2250000e+01   2.9580883e-04
   4.3849998e+01   1.2250000e+01   2.6773146e-04
   4.3950001e+01   1.2250000e+01   2.6751639e-04
   4.4049999e+01   1.2250000e+01   3.3071698e-04
   4.4150002e+01   1.2250000e+01   4.4844390e-04
   4.4250000e+01   1.2250000e+01   4.3676165e-04
   4.4349998e+01   1.2250000e+01   2.3765409e-04
   4.4450001e+01   1.2250000e+01   9.2621267e-05
   4.4549999e+01   1.2250000e+01   3.7852122e-05
   4.4650002e+01   1.2250000e+01   2.4749614e-05
   4.4750000e+01   1.2250000e+01   2.6670499e-05
   4.4849998e+01   1.2250000e+01   3.0750660e-05
   4.4950001e+01   1.2250000e+01   3.0657800e-05
   4.5049999e+01   1.2250000e+01   2.7069089e-05
   4.5150002e+01   1.2250000e+01   2.3025706e-05
   4.5250000e+01   1.2250000e+01   2.0161782e-05
   4.5349998e+01   1.2250000e+01   1.8947294e-05
   4.5450001e+01   1.2250000e+01   1.9545214e-05
   4.5549999e+01   1.2250000e+01   2.1837139e-05
   4.5650002e+01   1.2250000e+01   2.5386182e-05
   4.5750000e+01   1.2250000e+01   2.9553841e-05
   4.5849998e+01   1.2250000e+01   3.3571374e-05
   4.5950001e+01   1.2250000e+01   3.6437792e-05
   4.6049999e+01   1.2250000e+01   3.7044861e-05
   4.6150002e+01   1.2250000e+01   3.5002933e-05
   4.6250000e+01   1.2250000e+01   3.1408981e-05
   4.6349998e+01   1.2250000e+01   2.8400413e-05
   4.6450001e+01   1.2250000e+01   2.7842205e-05
   4.6549999e+01   1.2250000e+01   3.0149993e-05
   4.6650002e+01   1.2250000e+01   3.3753146e-05
   4.6750000e+01   1.2250000e+01   3.8543360e-05
   4.6849998e+01   1.2250000e+01   5.3010761e-05
   4.6950001e+01   1.2250000e+01   5.3412212e-05
   4.7049999e+01   1.2250000e+01   2.7465214e-05
   4.7150002e+01   1.2250000e+01   1.5391037e-05
   4.7250000e+01   1.2250000e+01   1.2227711e-05
   4.7349998e+01   1.2250000e+01   1.0739555e-05
   4.7450001e+01   1.2250000e+01   9.5354480e-06
   4.7549999e+01   1.2250000e+01   8.1684702e-06
   4.7650002e+01   1.2250000e+01   6.6011930e-06
   4.7750000e+01   1.2250000e+01   4.9862415e-06
   4.7849998e+01   1.2250000e+01   3.5071080e-06
   3.6950001e+01   1.2350000e+01   9.7459752e-06
   3.7049999e+01   1.2350000e+01   1.0630248e-05
   3.7150002e+01   1.2350000e+01   1.1641428e-05
   3.7250000e+01   1.2350000e+01   1.2943549e-05
   3.7349998e+01   1.2350000e+01   1.4801435e-05
   3.7450001e+01   1.2350000e+01   1.7611985e-05
   3.7549999e+01   1.2350000e+01   2.1914018e-05
   3.7650002e+01   1.2350000e+01   2.8337017e-05
   3.7750000e+01   1.2350000e+01   3.7457554e-05
   3.7849998e+01   1.2350000e+01   4.9694969e-05
   3.7950001e+01   1.2350000e+01   6.5553744e-05
   3.8049999e+01   1.2350000e+01   8.6980115e-05
   3.8150002e+01   1.2350000e+01   1.2217236e-04
   3.8250000e+01   1.2350000e+01   1.8621237e-04
   3.8349998e+01   1.2350000e+01   2.7893522e-04
   3.8450001e+01   1.2350000e+01   3.4770626e-04
   3.8549999e+01   1.2350000e+01   3.1559233e-04
   3.8650002e+01   1.2350000e+01   2.3636471e-04
   3.8750000e+01   1.2350000e+01   2.1474765e-04
   3.8849998e+01   1.2350000e+01   1.7027365e-04
   3.8950001e+01   1.2350000e+01   1.3076219e-04
   3.9049999e+01   1.2350000e+01   1.1565718e-04
   3.9150002e+01   1.2350000e+01   1.0802379e-04
   3.9250000e+01   1.2350000e+01   8.2125967e-05
   3.9349998e+01   1.2350000e+01   4.6361561e-05
   3.9450001e+01   1.2350000e+01   2.3423809e-05
   3.9549999e+01   1.2350000e+01   1.3804125e-05
   3.9650002e+01   1.2350000e+01   9.8916807e-06
   3.9750000e+01   1.2350000e+01   7.8323665e-06
   3.9849998e+01   1.2350000e+01   6.5221088e-06
   3.9950001e+01   1.2350000e+01   5.7198208e-06
   4.0049999e+01   1.2350000e+01   5.3340586e-06
   4.0150002e+01   1.2350000e+01   5.3356143e-06
   4.0250000e+01   1.2350000e+01   6.3529565e-06
   4.0349998e+01   1.2350000e+01   1.0728972e-05
   4.0450001e+01   1.2350000e+01   1.9113833e-05
   4.0549999e+01   1.2350000e+01   2.8938513e-05
   4.0650002e+01   1.2350000e+01   4.4676024e-05
   4.0750000e+01   1.2350000e+01   3.5423596e-05
   4.0849998e+01   1.2350000e+01   1.6883234e-05
   4.0950001e+01   1.2350000e+01   8.8037723e-06
   4.1049999e+01   1.2350000e+01   9.6931244e-06
   4.1150002e+01   1.2350000e+01   1.3366520e-05
   4.1250000e+01   1.2350000e+01   1.8457904e-05
   4.1349998e+01   1.2350000e+01   2.4395322e-05
   4.1450001e+01   1.2350000e+01   3.0285799e-05
   4.1549999e+01   1.2350000e+01   3.5498211e-05
   4.1650002e+01   1.2350000e+01   4.4441094e-05
   4.1750000e+01   1.2350000e+01   7.3830262e-05
   4.1849998e+01   1.2350000e+01   1.0924329e-04
   4.1950001e+01   1.2350000e+01   1.1006512e-04
   4.2049999e+01   1.2350000e+01   1.1296519e-04
   4.2150002e+01   1.2350000e+01   1.1941954e-04
   4.2250000e+01   1.2350000e+01   1.0721528e-04
   4.2349998e+01   1.2350000e+01   8.9400579e-05
   4.2450001e+01   1.2350000e+01   7.6227756e-05
   4.2549999e+01   1.2350000e+01   7.2244940e-05
   4.2650002e+01   1.2350000e+01   8.6340137e-05
   4.2750000e+01   1.2350000e+01   1.2913476e-04
   4.2849998e+01   1.2350000e+01   1.7197985e-04
   4.2950001e+01   1.2350000e+01   1.3328865e-04
   4.3049999e+01   1.2350000e+01   8.5221836e-05
   4.3150002e+01   1.2350000e+01   1.1482818e-04
   4.3250000e+01   1.2350000e+01   1.2931781e-04
   4.3349998e+01   1.2350000e+01   1.0311274e-04
   4.3450001e+01   1.2350000e+01   9.5687326e-05
   4.3549999e+01   1.2350000e+01   1.1852782e-04
   4.3650002e+01   1.2350000e+01   1.5986250e-04
   4.3750000e+01   1.2350000e+01   1.8115986e-04
   4.3849998e+01   1.2350000e+01   1.8614346e-04
   4.3950001e+01   1.2350000e+01   2.0387786e-04
   4.4049999e+01   1.2350000e+01   2.6039497e-04
   4.4150002e+01   1.2350000e+01   3.2285912e-04
   4.4250000e+01   1.2350000e+01   2.8605244e-04
   4.4349998e+01   1.2350000e+01   1.5665885e-04
   4.4450001e+01   1.2350000e+01   6.4765023e-05
   4.4549999e+01   1.2350000e+01   2.8560533e-05
   4.4650002e+01   1.2350000e+01   1.7847013e-05
   4.4750000e+01   1.2350000e+01   1.8379134e-05
   4.4849998e+01   1.2350000e+01   2.1625589e-05
   4.4950001e+01   1.2350000e+01   2.3054934e-05
   4.5049999e+01   1.2350000e+01   2.2151658e-05
   4.5150002e+01   1.2350000e+01   2.0209423e-05
   4.5250000e+01   1.2350000e+01   1.8382530e-05
   4.5349998e+01   1.2350000e+01   1.7400678e-05
   4.5450001e+01   1.2350000e+01   1.7670258e-05
   4.5549999e+01   1.2350000e+01   1.9307649e-05
   4.5650002e+01   1.2350000e+01   2.2351400e-05
   4.5750000e+01   1.2350000e+01   2.6939186e-05
   4.5849998e+01   1.2350000e+01   3.2932763e-05
   4.5950001e+01   1.2350000e+01   3.8961600e-05
   4.6049999e+01   1.2350000e+01   4.2404059e-05
   4.6150002e+01   1.2350000e+01   4.1524476e-05
   4.6250000e+01   1.2350000e+01   3.7447586e-05
   4.6349998e+01   1.2350000e+01   3.3153392e-05
   4.6450001e+01   1.2350000e+01   3.1054060e-05
   4.6549999e+01   1.2350000e+01   3.1722175e-05
   4.6650002e+01   1.2350000e+01   3.3641307e-05
   4.6750000e+01   1.2350000e+01   3.6599820e-05
   4.6849998e+01   1.2350000e+01   4.6085410e-05
   4.6950001e+01   1.2350000e+01   4.4773409e-05
   4.7049999e+01   1.2350000e+01   2.4343894e-05
   4.7150002e+01   1.2350000e+01   1.4484485e-05
   4.7250000e+01   1.2350000e+01   1.1631805e-05
   4.7349998e+01   1.2350000e+01   1.0270382e-05
   4.7450001e+01   1.2350000e+01   9.1554948e-06
   4.7549999e+01   1.2350000e+01   7.8632384e-06
   4.7650002e+01   1.2350000e+01   6.3660163e-06
   4.7750000e+01   1.2350000e+01   4.8161091e-06
   4.7849998e+01   1.2350000e+01   3.3928370e-06
   3.6849998e+01   1.2450000e+01   1.0114856e-05
   3.6950001e+01   1.2450000e+01   1.1026460e-05
   3.7049999e+01   1.2450000e+01   1.1919292e-05
   3.7150002e+01   1.2450000e+01   1.2885695e-05
   3.7250000e+01   1.2450000e+01   1.4102724e-05
   3.7349998e+01   1.2450000e+01   1.5863960e-05
   3.7450001e+01   1.2450000e+01   1.8610999e-05
   3.7549999e+01   1.2450000e+01   2.2948770e-05
   3.7650002e+01   1.2450000e+01   2.9603028e-05
   3.7750000e+01   1.2450000e+01   3.9277707e-05
   3.7849998e+01   1.2450000e+01   5.2601877e-05
   3.7950001e+01   1.2450000e+01   7.0614340e-05
   3.8049999e+01   1.2450000e+01   9.5968899e-05
   3.8150002e+01   1.2450000e+01   1.3495876e-04
   3.8250000e+01   1.2450000e+01   1.9986497e-04
   3.8349998e+01   1.2450000e+01   3.1280023e-04
   3.8450001e+01   1.2450000e+01   5.6884205e-04
   3.8549999e+01   1.2450000e+01   6.5172574e-04
   3.8650002e+01   1.2450000e+01   3.4680340e-04
   3.8750000e+01   1.2450000e+01   2.7219456e-04
   3.8849998e+01   1.2450000e+01   2.0063143e-04
   3.8950001e+01   1.2450000e+01   1.4387096e-04
   3.9049999e+01   1.2450000e+01   1.2814050e-04
   3.9150002e+01   1.2450000e+01   1.2882457e-04
   3.9250000e+01   1.2450000e+01   1.0087108e-04
   3.9349998e+01   1.2450000e+01   5.4285869e-05
   3.9450001e+01   1.2450000e+01   2.5145604e-05
   3.9549999e+01   1.2450000e+01   1.4245426e-05
   3.9650002e+01   1.2450000e+01   1.0319148e-05
   3.9750000e+01   1.2450000e+01   8.3430123e-06
   3.9849998e+01   1.2450000e+01   7.0849910e-06
   3.9950001e+01   1.2450000e+01   6.3203806e-06
   4.0049999e+01   1.2450000e+01   5.9736576e-06
   4.0150002e+01   1.2450000e+01   5.9831759e-06
   4.0250000e+01   1.2450000e+01   6.6398425e-06
   4.0349998e+01   1.2450000e+01   9.2073888e-06
   4.0450001e+01   1.2450000e+01   1.4006847e-05
   4.0549999e+01   1.2450000e+01   1.8990628e-05
   4.0650002e+01   1.2450000e+01   2.4797997e-05
   4.0750000e+01   1.2450000e+01   2.2490771e-05
   4.0849998e+01   1.2450000e+01   1.3118922e-05
   4.0950001e+01   1.2450000e+01   9.3880544e-06
   4.1049999e+01   1.2450000e+01   1.1420544e-05
   4.1150002e+01   1.2450000e+01   1.5930937e-05
   4.1250000e+01   1.2450000e+01   2.2185992e-05
   4.1349998e+01   1.2450000e+01   2.9649307e-05
   4.1450001e+01   1.2450000e+01   3.7383139e-05
   4.1549999e+01   1.2450000e+01   4.4715794e-05
   4.1650002e+01   1.2450000e+01   5.6418536e-05
   4.1750000e+01   1.2450000e+01   9.0640686e-05
   4.1849998e+01   1.2450000e+01   1.2905501e-04
   4.1950001e+01   1.2450000e+01   1.3046822e-04
   4.2049999e+01   1.2450000e+01   1.3404350e-04
   4.2150002e+01   1.2450000e+01   1.3949271e-04
   4.2250000e+01   1.2450000e+01   1.2964630e-04
   4.2349998e+01   1.2450000e+01   1.1508419e-04
   4.2450001e+01   1.2450000e+01   1.0394483e-04
   4.2549999e+01   1.2450000e+01   1.0494197e-04
   4.2650002e+01   1.2450000e+01   1.3241341e-04
   4.2750000e+01   1.2450000e+01   1.9174992e-04
   4.2849998e+01   1.2450000e+01   2.5044210e-04
   4.2950001e+01   1.2450000e+01   1.8831392e-04
   4.3049999e+01   1.2450000e+01   9.6984520e-05
   4.3150002e+01   1.2450000e+01   2.2705756e-04
   4.3250000e+01   1.2450000e+01   1.7597756e-04
   4.3349998e+01   1.2450000e+01   9.0933994e-05
   4.3450001e+01   1.2450000e+01   7.8290403e-05
   4.3549999e+01   1.2450000e+01   8.3100254e-05
   4.3650002e+01   1.2450000e+01   9.7568969e-05
   4.3750000e+01   1.2450000e+01   1.1166494e-04
   4.3849998e+01   1.2450000e+01   1.2228043e-04
   4.3950001e+01   1.2450000e+01   1.3894202e-04
   4.4049999e+01   1.2450000e+01   1.7442269e-04
   4.4150002e+01   1.2450000e+01   2.0186770e-04
   4.4250000e+01   1.2450000e+01   1.6790812e-04
   4.4349998e+01   1.2450000e+01   9.6628748e-05
   4.4450001e+01   1.2450000e+01   4.5730634e-05
   4.4549999e+01   1.2450000e+01   2.1905817e-05
   4.4650002e+01   1.2450000e+01   1.3640061e-05
   4.4750000e+01   1.2450000e+01   1.3256089e-05
   4.4849998e+01   1.2450000e+01   1.5523799e-05
   4.4950001e+01   1.2450000e+01   1.7482375e-05
   4.5049999e+01   1.2450000e+01   1.8164574e-05
   4.5150002e+01   1.2450000e+01   1.7781364e-05
   4.5250000e+01   1.2450000e+01   1.6937242e-05
   4.5349998e+01   1.2450000e+01   1.6276268e-05
   4.5450001e+01   1.2450000e+01   1.6309956e-05
   4.5549999e+01   1.2450000e+01   1.7459119e-05
   4.5650002e+01   1.2450000e+01   2.0366566e-05
   4.5750000e+01   1.2450000e+01   2.6062791e-05
   4.5849998e+01   1.2450000e+01   3.5042103e-05
   4.5950001e+01   1.2450000e+01   4.5244116e-05
   4.6049999e+01   1.2450000e+01   5.1982523e-05
   4.6150002e+01   1.2450000e+01   5.2018251e-05
   4.6250000e+01   1.2450000e+01   4.7003945e-05
   4.6349998e+01   1.2450000e+01   4.1166455e-05
   4.6450001e+01   1.2450000e+01   3.7427657e-05
   4.6549999e+01   1.2450000e+01   3.6113099e-05
   4.6650002e+01   1.2450000e+01   3.4283148e-05
   4.6750000e+01   1.2450000e+01   3.3337954e-05
   4.6849998e+01   1.2450000e+01   3.4158918e-05
   4.6950001e+01   1.2450000e+01   3.0039710e-05
   4.7049999e+01   1.2450000e+01   1.9177978e-05
   4.7150002e+01   1.2450000e+01   1.3178614e-05
   4.7250000e+01   1.2450000e+01   1.0832548e-05
   4.7349998e+01   1.2450000e+01   9.6214417e-06
   4.7450001e+01   1.2450000e+01   8.5978836e-06
   4.7549999e+01   1.2450000e+01   7.3907463e-06
   4.7650002e+01   1.2450000e+01   5.9868457e-06
   4.7750000e+01   1.2450000e+01   4.5329948e-06
   3.6849998e+01   1.2550000e+01   1.1454376e-05
   3.6950001e+01   1.2550000e+01   1.2436120e-05
   3.7049999e+01   1.2550000e+01   1.3323010e-05
   3.7150002e+01   1.2550000e+01   1.4199183e-05
   3.7250000e+01   1.2550000e+01   1.5251799e-05
   3.7349998e+01   1.2550000e+01   1.6799864e-05
   3.7450001e+01   1.2550000e+01   1.9316391e-05
   3.7549999e+01   1.2550000e+01   2.3438126e-05
   3.7650002e+01   1.2550000e+01   2.9930303e-05
   3.7750000e+01   1.2550000e+01   3.9560189e-05
   3.7849998e+01   1.2550000e+01   5.3088392e-05
   3.7950001e+01   1.2550000e+01   7.1954069e-05
   3.8049999e+01   1.2550000e+01   9.9599529e-05
   3.8150002e+01   1.2550000e+01   1.4094864e-04
   3.8250000e+01   1.2550000e+01   1.9857133e-04
   3.8349998e+01   1.2550000e+01   2.8402332e-04
   3.8450001e+01   1.2550000e+01   4.2789549e-04
   3.8549999e+01   1.2550000e+01   5.1338348e-04
   3.8650002e+01   1.2550000e+01   3.8790947e-04
   3.8750000e+01   1.2550000e+01   2.9423021e-04
   3.8849998e+01   1.2550000e+01   2.0775337e-04
   3.8950001e+01   1.2550000e+01   1.4073101e-04
   3.9049999e+01   1.2550000e+01   1.2302442e-04
   3.9150002e+01   1.2550000e+01   1.2774438e-04
   3.9250000e+01   1.2550000e+01   1.0178287e-04
   3.9349998e+01   1.2550000e+01   5.3937969e-05
   3.9450001e+01   1.2550000e+01   2.4299445e-05
   3.9549999e+01   1.2550000e+01   1.3900380e-05
   3.9650002e+01   1.2550000e+01   1.0402813e-05
   3.9750000e+01   1.2550000e+01   8.6477758e-06
   3.9849998e+01   1.2550000e+01   7.5154894e-06
   3.9950001e+01   1.2550000e+01   6.8396421e-06
   4.0049999e+01   1.2550000e+01   6.5678273e-06
   4.0150002e+01   1.2550000e+01   6.6164171e-06
   4.0250000e+01   1.2550000e+01   7.0018023e-06
   4.0349998e+01   1.2550000e+01   8.0996351e-06
   4.0450001e+01   1.2550000e+01   9.9426825e-06
   4.0549999e+01   1.2550000e+01   1.1549037e-05
   4.0650002e+01   1.2550000e+01   1.2941066e-05
   4.0750000e+01   1.2550000e+01   1.2374041e-05
   4.0849998e+01   1.2550000e+01   9.9942754e-06
   4.0950001e+01   1.2550000e+01   1.0134667e-05
   4.1049999e+01   1.2550000e+01   1.3217073e-05
   4.1150002e+01   1.2550000e+01   1.8512788e-05
   4.1250000e+01   1.2550000e+01   2.5883261e-05
   4.1349998e+01   1.2550000e+01   3.4912537e-05
   4.1450001e+01   1.2550000e+01   4.4751625e-05
   4.1549999e+01   1.2550000e+01   5.4595683e-05
   4.1650002e+01   1.2550000e+01   6.6634515e-05
   4.1750000e+01   1.2550000e+01   9.0784386e-05
   4.1849998e+01   1.2550000e+01   1.1647074e-04
   4.1950001e+01   1.2550000e+01   1.2589937e-04
   4.2049999e+01   1.2550000e+01   1.3971118e-04
   4.2150002e+01   1.2550000e+01   1.4885432e-04
   4.2250000e+01   1.2550000e+01   1.4748555e-04
   4.2349998e+01   1.2550000e+01   1.4095675e-04
   4.2450001e+01   1.2550000e+01   1.3881779e-04
   4.2549999e+01   1.2550000e+01   1.6015254e-04
   4.2650002e+01   1.2550000e+01   2.3326106e-04
   4.2750000e+01   1.2550000e+01   3.0376614e-04
   4.2849998e+01   1.2550000e+01   2.8339410e-04
   4.2950001e+01   1.2550000e+01   2.0226146e-04
   4.3049999e+01   1.2550000e+01   1.0666214e-04
   4.3150002e+01   1.2550000e+01   2.2201726e-04
   4.3250000e+01   1.2550000e+01   1.7221256e-04
   4.3349998e+01   1.2550000e+01   9.3166222e-05
   4.3450001e+01   1.2550000e+01   7.6574957e-05
   4.3549999e+01   1.2550000e+01   7.0988528e-05
   4.3650002e+01   1.2550000e+01   7.1412316e-05
   4.3750000e+01   1.2550000e+01   7.5033175e-05
   4.3849998e+01   1.2550000e+01   8.1165897e-05
   4.3950001e+01   1.2550000e+01   9.0526017e-05
   4.4049999e+01   1.2550000e+01   1.0423883e-04
   4.4150002e+01   1.2550000e+01   1.0921097e-04
   4.4250000e+01   1.2550000e+01   8.8226268e-05
   4.4349998e+01   1.2550000e+01   5.6124663e-05
   4.4450001e+01   1.2550000e+01   3.1480074e-05
   4.4549999e+01   1.2550000e+01   1.7299997e-05
   4.4650002e+01   1.2550000e+01   1.1386249e-05
   4.4750000e+01   1.2550000e+01   1.0520918e-05
   4.4849998e+01   1.2550000e+01   1.1941004e-05
   4.4950001e+01   1.2550000e+01   1.3862272e-05
   4.5049999e+01   1.2550000e+01   1.5320171e-05
   4.5150002e+01   1.2550000e+01   1.5976178e-05
   4.5250000e+01   1.2550000e+01   1.5934904e-05
   4.5349998e+01   1.2550000e+01   1.5575588e-05
   4.5450001e+01   1.2550000e+01   1.5426998e-05
   4.5549999e+01   1.2550000e+01   1.6240356e-05
   4.5650002e+01   1.2550000e+01   1.9344185e-05
   4.5750000e+01   1.2550000e+01   2.6775582e-05
   4.5849998e+01   1.2550000e+01   3.9684884e-05
   4.5950001e+01   1.2550000e+01   5.5005286e-05
   4.6049999e+01   1.2550000e+01   6.5450600e-05
   4.6150002e+01   1.2550000e+01   6.6246022e-05
   4.6250000e+01   1.2550000e+01   6.0238835e-05
   4.6349998e+01   1.2550000e+01   5.3201220e-05
   4.6450001e+01   1.2550000e+01   4.8114485e-05
   4.6549999e+01   1.2550000e+01   4.8496131e-05
   4.6650002e+01   1.2550000e+01   7.2292598e-05
   4.6750000e+01   1.2550000e+01   3.1555785e-05
   4.6849998e+01   1.2550000e+01   2.7293883e-05
   4.6950001e+01   1.2550000e+01   2.1894884e-05
   4.7049999e+01   1.2550000e+01   1.5777945e-05
   4.7150002e+01   1.2550000e+01   1.1885693e-05
   4.7250000e+01   1.2550000e+01   9.9500594e-06
   4.7349998e+01   1.2550000e+01   8.8773604e-06
   4.7450001e+01   1.2550000e+01   7.9332221e-06
   4.7549999e+01   1.2550000e+01   6.8111185e-06
   4.7650002e+01   1.2550000e+01   5.5123542e-06
   4.7750000e+01   1.2550000e+01   4.1735207e-06
   3.6750000e+01   1.2650000e+01   1.1687308e-05
   3.6849998e+01   1.2650000e+01   1.2935169e-05
   3.6950001e+01   1.2650000e+01   1.4004081e-05
   3.7049999e+01   1.2650000e+01   1.4872826e-05
   3.7150002e+01   1.2650000e+01   1.5608744e-05
   3.7250000e+01   1.2650000e+01   1.6405564e-05
   3.7349998e+01   1.2650000e+01   1.7604896e-05
   3.7450001e+01   1.2650000e+01   1.9698251e-05
   3.7549999e+01   1.2650000e+01   2.3317025e-05
   3.7650002e+01   1.2650000e+01   2.9197607e-05
   3.7750000e+01   1.2650000e+01   3.8080972e-05
   3.7849998e+01   1.2650000e+01   5.0725153e-05
   3.7950001e+01   1.2650000e+01   6.8687390e-05
   3.8049999e+01   1.2650000e+01   9.6211181e-05
   3.8150002e+01   1.2650000e+01   1.3967401e-04
   3.8250000e+01   1.2650000e+01   1.9883738e-04
   3.8349998e+01   1.2650000e+01   2.7293037e-04
   3.8450001e+01   1.2650000e+01   3.7048420e-04
   3.8549999e+01   1.2650000e+01   4.1789742e-04
   3.8650002e+01   1.2650000e+01   3.5443800e-04
   3.8750000e+01   1.2650000e+01   2.7674830e-04
   3.8849998e+01   1.2650000e+01   1.9099984e-04
   3.8950001e+01   1.2650000e+01   1.2245137e-04
   3.9049999e+01   1.2650000e+01   9.9921126e-05
   3.9150002e+01   1.2650000e+01   1.0077625e-04
   3.9250000e+01   1.2650000e+01   8.0572805e-05
   3.9349998e+01   1.2650000e+01   4.3817716e-05
   3.9450001e+01   1.2650000e+01   2.0955120e-05
   3.9549999e+01   1.2650000e+01   1.2954418e-05
   3.9650002e+01   1.2650000e+01   1.0207766e-05
   3.9750000e+01   1.2650000e+01   8.7548251e-06
   3.9849998e+01   1.2650000e+01   7.8010962e-06
   3.9950001e+01   1.2650000e+01   7.2579937e-06
   4.0049999e+01   1.2650000e+01   7.0959968e-06
   4.0150002e+01   1.2650000e+01   7.2270709e-06
   4.0250000e+01   1.2650000e+01   7.5469429e-06
   4.0349998e+01   1.2650000e+01   8.0344626e-06
   4.0450001e+01   1.2650000e+01   8.6122418e-06
   4.0549999e+01   1.2650000e+01   8.9711739e-06
   4.0650002e+01   1.2650000e+01   9.1551910e-06
   4.0750000e+01   1.2650000e+01   9.2107202e-06
   4.0849998e+01   1.2650000e+01   9.5417800e-06
   4.0950001e+01   1.2650000e+01   1.1296547e-05
   4.1049999e+01   1.2650000e+01   1.4999053e-05
   4.1150002e+01   1.2650000e+01   2.0927348e-05
   4.1250000e+01   1.2650000e+01   2.9263603e-05
   4.1349998e+01   1.2650000e+01   3.9833932e-05
   4.1450001e+01   1.2650000e+01   5.2062438e-05
   4.1549999e+01   1.2650000e+01   6.5027656e-05
   4.1650002e+01   1.2650000e+01   7.8241268e-05
   4.1750000e+01   1.2650000e+01   9.3542047e-05
   4.1849998e+01   1.2650000e+01   1.0877141e-04
   4.1950001e+01   1.2650000e+01   1.2141879e-04
   4.2049999e+01   1.2650000e+01   1.3697770e-04
   4.2150002e+01   1.2650000e+01   1.5081691e-04
   4.2250000e+01   1.2650000e+01   1.5952573e-04
   4.2349998e+01   1.2650000e+01   1.6311440e-04
   4.2450001e+01   1.2650000e+01   1.8261641e-04
   4.2549999e+01   1.2650000e+01   2.5765377e-04
   4.2650002e+01   1.2650000e+01   5.1148620e-04
   4.2750000e+01   1.2650000e+01   1.3054636e-03
   4.2849998e+01   1.2650000e+01   3.1086727e-04
   4.2950001e+01   1.2650000e+01   1.9562054e-04
   4.3049999e+01   1.2650000e+01   1.5041177e-04
   4.3150002e+01   1.2650000e+01   2.9210417e-04
   4.3250000e+01   1.2650000e+01   2.3301214e-04
   4.3349998e+01   1.2650000e+01   1.2121378e-04
   4.3450001e+01   1.2650000e+01   8.8449793e-05
   4.3549999e+01   1.2650000e+01   7.2426970e-05
   4.3650002e+01   1.2650000e+01   6.3346699e-05
   4.3750000e+01   1.2650000e+01   5.8717218e-05
   4.3849998e+01   1.2650000e+01   5.9343856e-05
   4.3950001e+01   1.2650000e+01   6.2765728e-05
   4.4049999e+01   1.2650000e+01   6.5031156e-05
   4.4150002e+01   1.2650000e+01   6.1425198e-05
   4.4250000e+01   1.2650000e+01   4.9840881e-05
   4.4349998e+01   1.2650000e+01   3.5645913e-05
   4.4450001e+01   1.2650000e+01   2.3288043e-05
   4.4549999e+01   1.2650000e+01   1.4711677e-05
   4.4650002e+01   1.2650000e+01   1.0373319e-05
   4.4750000e+01   1.2650000e+01   9.2409718e-06
   4.4849998e+01   1.2650000e+01   1.0030737e-05
   4.4950001e+01   1.2650000e+01   1.1723258e-05
   4.5049999e+01   1.2650000e+01   1.3517396e-05
   4.5150002e+01   1.2650000e+01   1.4824593e-05
   4.5250000e+01   1.2650000e+01   1.5360958e-05
   4.5349998e+01   1.2650000e+01   1.5220088e-05
   4.5450001e+01   1.2650000e+01   1.4921953e-05
   4.5549999e+01   1.2650000e+01   1.5539019e-05
   4.5650002e+01   1.2650000e+01   1.9096442e-05
   4.5750000e+01   1.2650000e+01   2.8674996e-05
   4.5849998e+01   1.2650000e+01   4.6064928e-05
   4.5950001e+01   1.2650000e+01   6.6993576e-05
   4.6049999e+01   1.2650000e+01   8.1360624e-05
   4.6150002e+01   1.2650000e+01   8.3161722e-05
   4.6250000e+01   1.2650000e+01   7.7092460e-05
   4.6349998e+01   1.2650000e+01   7.0046502e-05
   4.6450001e+01   1.2650000e+01   6.3058382e-05
   4.6549999e+01   1.2650000e+01   1.0516342e-04
   4.6650002e+01   1.2650000e+01   4.7682080e-04
   4.6750000e+01   1.2650000e+01   3.3468113e-05
   4.6849998e+01   1.2650000e+01   2.4899286e-05
   4.6950001e+01   1.2650000e+01   1.8891824e-05
   4.7049999e+01   1.2650000e+01   1.3967056e-05
   4.7150002e+01   1.2650000e+01   1.0804360e-05
   4.7250000e+01   1.2650000e+01   9.1177908e-06
   4.7349998e+01   1.2650000e+01   8.1329417e-06
   4.7450001e+01   1.2650000e+01   7.2409675e-06
   4.7549999e+01   1.2650000e+01   6.1925775e-06
   4.7650002e+01   1.2650000e+01   4.9981773e-06
   4.7750000e+01   1.2650000e+01   3.7798118e-06
   3.6750000e+01   1.2750000e+01   1.3128016e-05
   3.6849998e+01   1.2750000e+01   1.4577005e-05
   3.6950001e+01   1.2750000e+01   1.5757729e-05
   3.7049999e+01   1.2750000e+01   1.6600812e-05
   3.7150002e+01   1.2750000e+01   1.7146876e-05
   3.7250000e+01   1.2750000e+01   1.7592558e-05
   3.7349998e+01   1.2750000e+01   1.8301524e-05
   3.7450001e+01   1.2750000e+01   1.9778685e-05
   3.7549999e+01   1.2750000e+01   2.2631097e-05
   3.7650002e+01   1.2750000e+01   2.7524373e-05
   3.7750000e+01   1.2750000e+01   3.5087651e-05
   3.7849998e+01   1.2750000e+01   4.5925422e-05
   3.7950001e+01   1.2750000e+01   6.1481536e-05
   3.8049999e+01   1.2750000e+01   8.6653112e-05
   3.8150002e+01   1.2750000e+01   1.3096312e-04
   3.8250000e+01   1.2750000e+01   2.0107991e-04
   3.8349998e+01   1.2750000e+01   3.0891626e-04
   3.8450001e+01   1.2750000e+01   4.2835975e-04
   3.8549999e+01   1.2750000e+01   4.2708224e-04
   3.8650002e+01   1.2750000e+01   3.2965792e-04
   3.8750000e+01   1.2750000e+01   2.4550062e-04
   3.8849998e+01   1.2750000e+01   1.6435678e-04
   3.8950001e+01   1.2750000e+01   9.9987308e-05
   3.9049999e+01   1.2750000e+01   7.2404298e-05
   3.9150002e+01   1.2750000e+01   6.5846660e-05
   3.9250000e+01   1.2750000e+01   5.1868137e-05
   3.9349998e+01   1.2750000e+01   3.0372654e-05
   3.9450001e+01   1.2750000e+01   1.6876948e-05
   3.9549999e+01   1.2750000e+01   1.1820099e-05
   3.9650002e+01   1.2750000e+01   9.8443579e-06
   3.9750000e+01   1.2750000e+01   8.6994205e-06
   3.9849998e+01   1.2750000e+01   7.9508381e-06
   3.9950001e+01   1.2750000e+01   7.5728026e-06
   4.0049999e+01   1.2750000e+01   7.5503472e-06
   4.0150002e+01   1.2750000e+01   7.7982449e-06
   4.0250000e+01   1.2750000e+01   8.1812805e-06
   4.0349998e+01   1.2750000e+01   8.5712636e-06
   4.0450001e+01   1.2750000e+01   8.8697652e-06
   4.0549999e+01   1.2750000e+01   9.0131289e-06
   4.0650002e+01   1.2750000e+01   9.1059210e-06
   4.0750000e+01   1.2750000e+01   9.4282950e-06
   4.0849998e+01   1.2750000e+01   1.0408505e-05
   4.0950001e+01   1.2750000e+01   1.2628121e-05
   4.1049999e+01   1.2750000e+01   1.6658087e-05
   4.1150002e+01   1.2750000e+01   2.3025506e-05
   4.1250000e+01   1.2750000e+01   3.2152395e-05
   4.1349998e+01   1.2750000e+01   4.4285571e-05
   4.1450001e+01   1.2750000e+01   5.9308302e-05
   4.1549999e+01   1.2750000e+01   7.6105818e-05
   4.1650002e+01   1.2750000e+01   9.2342489e-05
   4.1750000e+01   1.2750000e+01   1.0594908e-04
   4.1849998e+01   1.2750000e+01   1.1602257e-04
   4.1950001e+01   1.2750000e+01   1.2413216e-04
   4.2049999e+01   1.2750000e+01   1.3442303e-04
   4.2150002e+01   1.2750000e+01   1.4859450e-04
   4.2250000e+01   1.2750000e+01   1.6264571e-04
   4.2349998e+01   1.2750000e+01   1.7516746e-04
   4.2450001e+01   1.2750000e+01   2.3440843e-04
   4.2549999e+01   1.2750000e+01   4.2607967e-04
   4.2650002e+01   1.2750000e+01   9.3249959e-04
   4.2750000e+01   1.2750000e+01   4.9255439e-03
   4.2849998e+01   1.2750000e+01   5.4496311e-04
   4.2950001e+01   1.2750000e+01   2.6274787e-04
   4.3049999e+01   1.2750000e+01   2.4022306e-04
   4.3150002e+01   1.2750000e+01   7.0805318e-04
   4.3250000e+01   1.2750000e+01   4.3635760e-04
   4.3349998e+01   1.2750000e+01   1.5948438e-04
   4.3450001e+01   1.2750000e+01   1.0370656e-04
   4.3549999e+01   1.2750000e+01   7.8524928e-05
   4.3650002e+01   1.2750000e+01   6.2895509e-05
   4.3750000e+01   1.2750000e+01   5.2630428e-05
   4.3849998e+01   1.2750000e+01   4.8880240e-05
   4.3950001e+01   1.2750000e+01   4.8794183e-05
   4.4049999e+01   1.2750000e+01   4.7705023e-05
   4.4150002e+01   1.2750000e+01   4.3192009e-05
   4.4250000e+01   1.2750000e+01   3.5835405e-05
   4.4349998e+01   1.2750000e+01   2.7521710e-05
   4.4450001e+01   1.2750000e+01   1.9670371e-05
   4.4549999e+01   1.2750000e+01   1.3627239e-05
   4.4650002e+01   1.2750000e+01   1.0080055e-05
   4.4750000e+01   1.2750000e+01   8.7743383e-06
   4.4849998e+01   1.2750000e+01   9.1418588e-06
   4.4950001e+01   1.2750000e+01   1.0625483e-05
   4.5049999e+01   1.2750000e+01   1.2575291e-05
   4.5150002e+01   1.2750000e+01   1.4215752e-05
   4.5250000e+01   1.2750000e+01   1.5090391e-05
   4.5349998e+01   1.2750000e+01   1.5072608e-05
   4.5450001e+01   1.2750000e+01   1.4665645e-05
   4.5549999e+01   1.2750000e+01   1.5219138e-05
   4.5650002e+01   1.2750000e+01   1.9372914e-05
   4.5750000e+01   1.2750000e+01   3.1134190e-05
   4.5849998e+01   1.2750000e+01   5.2828247e-05
   4.5950001e+01   1.2750000e+01   7.9059442e-05
   4.6049999e+01   1.2750000e+01   9.7404329e-05
   4.6150002e+01   1.2750000e+01   1.0166933e-04
   4.6250000e+01   1.2750000e+01   9.8909550e-05
   4.6349998e+01   1.2750000e+01   9.3843119e-05
   4.6450001e+01   1.2750000e+01   8.3862215e-05
   4.6549999e+01   1.2750000e+01   8.9281610e-05
   4.6650002e+01   1.2750000e+01   2.3292301e-04
   4.6750000e+01   1.2750000e+01   3.5588797e-05
   4.6849998e+01   1.2750000e+01   2.5184781e-05
   4.6950001e+01   1.2750000e+01   1.8093942e-05
   4.7049999e+01   1.2750000e+01   1.3109130e-05
   4.7150002e+01   1.2750000e+01   1.0079358e-05
   4.7250000e+01   1.2750000e+01   8.4537851e-06
   4.7349998e+01   1.2750000e+01   7.4749460e-06
   4.7450001e+01   1.2750000e+01   6.5959362e-06
   4.7549999e+01   1.2750000e+01   5.6003851e-06
   4.7650002e+01   1.2750000e+01   4.4980093e-06
   3.6650002e+01   1.2850000e+01   1.2803455e-05
   3.6750000e+01   1.2850000e+01   1.4688820e-05
   3.6849998e+01   1.2850000e+01   1.6385689e-05
   3.6950001e+01   1.2850000e+01   1.7708338e-05
   3.7049999e+01   1.2850000e+01   1.8524810e-05
   3.7150002e+01   1.2850000e+01   1.8839004e-05
   3.7250000e+01   1.2850000e+01   1.8847078e-05
   3.7349998e+01   1.2850000e+01   1.8937397e-05
   3.7450001e+01   1.2850000e+01   1.9638106e-05
   3.7549999e+01   1.2850000e+01   2.1567108e-05
   3.7650002e+01   1.2850000e+01   2.5392035e-05
   3.7750000e+01   1.2850000e+01   3.1553798e-05
   3.7849998e+01   1.2850000e+01   4.0154006e-05
   3.7950001e+01   1.2850000e+01   5.2479711e-05
   3.8049999e+01   1.2850000e+01   7.4236850e-05
   3.8150002e+01   1.2850000e+01   1.1812505e-04
   3.8250000e+01   1.2850000e+01   2.0139937e-04
   3.8349998e+01   1.2850000e+01   3.6001217e-04
   3.8450001e+01   1.2850000e+01   5.2749412e-04
   3.8549999e+01   1.2850000e+01   4.9572595e-04
   3.8650002e+01   1.2850000e+01   3.3734186e-04
   3.8750000e+01   1.2850000e+01   2.2236796e-04
   3.8849998e+01   1.2850000e+01   1.4291870e-04
   3.8950001e+01   1.2850000e+01   8.4538347e-05
   3.9049999e+01   1.2850000e+01   5.4010754e-05
   3.9150002e+01   1.2850000e+01   4.1654024e-05
   3.9250000e+01   1.2850000e+01   3.1527343e-05
   3.9349998e+01   1.2850000e+01   2.0670310e-05
   3.9450001e+01   1.2850000e+01   1.3836911e-05
   3.9549999e+01   1.2850000e+01   1.0846408e-05
   3.9650002e+01   1.2850000e+01   9.4157504e-06
   3.9750000e+01   1.2850000e+01   8.5317615e-06
   3.9849998e+01   1.2850000e+01   7.9920537e-06
   3.9950001e+01   1.2850000e+01   7.7982177e-06
   4.0049999e+01   1.2850000e+01   7.9375968e-06
   4.0150002e+01   1.2850000e+01   8.3259847e-06
   4.0250000e+01   1.2850000e+01   8.8233564e-06
   4.0349998e+01   1.2850000e+01   9.2833816e-06
   4.0450001e+01   1.2850000e+01   9.6070371e-06
   4.0549999e+01   1.2850000e+01   9.7877282e-06
   4.0650002e+01   1.2850000e+01   9.9577501e-06
   4.0750000e+01   1.2850000e+01   1.0405709e-05
   4.0849998e+01   1.2850000e+01   1.1556372e-05
   4.0950001e+01   1.2850000e+01   1.3935699e-05
   4.1049999e+01   1.2850000e+01   1.8129229e-05
   4.1150002e+01   1.2850000e+01   2.4777017e-05
   4.1250000e+01   1.2850000e+01   3.4604469e-05
   4.1349998e+01   1.2850000e+01   4.8427450e-05
   4.1450001e+01   1.2850000e+01   6.6634697e-05
   4.1549999e+01   1.2850000e+01   8.7643377e-05
   4.1650002e+01   1.2850000e+01   1.0748836e-04
   4.1750000e+01   1.2850000e+01   1.2256662e-04
   4.1849998e+01   1.2850000e+01   1.3106976e-04
   4.1950001e+01   1.2850000e+01   1.3357909e-04
   4.2049999e+01   1.2850000e+01   1.3549587e-04
   4.2150002e+01   1.2850000e+01   1.4301375e-04
   4.2250000e+01   1.2850000e+01   1.5437970e-04
   4.2349998e+01   1.2850000e+01   1.6931473e-04
   4.2450001e+01   1.2850000e+01   2.5438101e-04
   4.2549999e+01   1.2850000e+01   6.1461789e-04
   4.2650002e+01   1.2850000e+01   7.1615871e-04
   4.2750000e+01   1.2850000e+01   1.0258999e-03
   4.2849998e+01   1.2850000e+01   3.4724688e-04
   4.2950001e+01   1.2850000e+01   9.7801955e-04
   4.3049999e+01   1.2850000e+01   3.3249825e-04
   4.3150002e+01   1.2850000e+01   4.8895931e-04
   4.3250000e+01   1.2850000e+01   3.5175955e-04
   4.3349998e+01   1.2850000e+01   1.7911837e-04
   4.3450001e+01   1.2850000e+01   1.1149560e-04
   4.3549999e+01   1.2850000e+01   8.1663951e-05
   4.3650002e+01   1.2850000e+01   6.2765815e-05
   4.3750000e+01   1.2850000e+01   4.9486807e-05
   4.3849998e+01   1.2850000e+01   4.3021952e-05
   4.3950001e+01   1.2850000e+01   4.1017003e-05
   4.4049999e+01   1.2850000e+01   3.9381870e-05
   4.4150002e+01   1.2850000e+01   3.5872337e-05
   4.4250000e+01   1.2850000e+01   3.0523581e-05
   4.4349998e+01   1.2850000e+01   2.4267129e-05
   4.4450001e+01   1.2850000e+01   1.8177248e-05
   4.4549999e+01   1.2850000e+01   1.3300872e-05
   4.4650002e+01   1.2850000e+01   1.0184091e-05
   4.4750000e+01   1.2850000e+01   8.8038023e-06
   4.4849998e+01   1.2850000e+01   8.9353625e-06
   4.4950001e+01   1.2850000e+01   1.0538312e-05
   4.5049999e+01   1.2850000e+01   1.2847451e-05
   4.5150002e+01   1.2850000e+01   1.4161497e-05
   4.5250000e+01   1.2850000e+01   1.4992885e-05
   4.5349998e+01   1.2850000e+01   1.5014673e-05
   4.5450001e+01   1.2850000e+01   1.4556766e-05
   4.5549999e+01   1.2850000e+01   1.5162955e-05
   4.5650002e+01   1.2850000e+01   1.9905730e-05
   4.5750000e+01   1.2850000e+01   3.3414079e-05
   4.5849998e+01   1.2850000e+01   5.8355061e-05
   4.5950001e+01   1.2850000e+01   8.8703091e-05
   4.6049999e+01   1.2850000e+01   1.1126048e-04
   4.6150002e+01   1.2850000e+01   1.2277521e-04
   4.6250000e+01   1.2850000e+01   1.3475199e-04
   4.6349998e+01   1.2850000e+01   1.3216940e-04
   4.6450001e+01   1.2850000e+01   1.1235842e-04
   4.6549999e+01   1.2850000e+01   8.7314183e-05
   4.6650002e+01   1.2850000e+01   6.4143351e-05
   4.6750000e+01   1.2850000e+01   4.1268355e-05
   4.6849998e+01   1.2850000e+01   2.7958882e-05
   4.6950001e+01   1.2850000e+01   1.8964725e-05
   4.7049999e+01   1.2850000e+01   1.3166327e-05
   4.7150002e+01   1.2850000e+01   9.8176315e-06
   4.7250000e+01   1.2850000e+01   8.0364070e-06
   4.7349998e+01   1.2850000e+01   6.9682765e-06
   4.7450001e+01   1.2850000e+01   6.0578686e-06
   4.7549999e+01   1.2850000e+01   5.0879935e-06
   4.7650002e+01   1.2850000e+01   4.0563596e-06
   3.6650002e+01   1.2950000e+01   1.4136460e-05
   3.6750000e+01   1.2950000e+01   1.6352978e-05
   3.6849998e+01   1.2950000e+01   1.8340881e-05
   3.6950001e+01   1.2950000e+01   1.9836340e-05
   3.7049999e+01   1.2950000e+01   2.0633215e-05
   3.7150002e+01   1.2950000e+01   2.0690351e-05
   3.7250000e+01   1.2950000e+01   2.0200587e-05
   3.7349998e+01   1.2950000e+01   1.9582012e-05
   3.7450001e+01   1.2950000e+01   1.9419258e-05
   3.7549999e+01   1.2950000e+01   2.0522244e-05
   3.7650002e+01   1.2950000e+01   2.4022444e-05
   3.7750000e+01   1.2950000e+01   3.0007273e-05
   3.7849998e+01   1.2950000e+01   3.6526188e-05
   3.7950001e+01   1.2950000e+01   4.4762426e-05
   3.8049999e+01   1.2950000e+01   6.2814077e-05
   3.8150002e+01   1.2950000e+01   1.0582850e-04
   3.8250000e+01   1.2950000e+01   1.9262407e-04
   3.8349998e+01   1.2950000e+01   3.5164668e-04
   3.8450001e+01   1.2950000e+01   5.2094099e-04
   3.8549999e+01   1.2950000e+01   5.2101730e-04
   3.8650002e+01   1.2950000e+01   3.5990618e-04
   3.8750000e+01   1.2950000e+01   2.1393583e-04
   3.8849998e+01   1.2950000e+01   1.3245434e-04
   3.8950001e+01   1.2950000e+01   7.9124627e-05
   3.9049999e+01   1.2950000e+01   4.7397552e-05
   3.9150002e+01   1.2950000e+01   3.1770938e-05
   3.9250000e+01   1.2950000e+01   2.2759921e-05
   3.9349998e+01   1.2950000e+01   1.6256523e-05
   3.9450001e+01   1.2950000e+01   1.2242855e-05
   3.9549999e+01   1.2950000e+01   1.0143340e-05
   3.9650002e+01   1.2950000e+01   8.9921978e-06
   3.9750000e+01   1.2950000e+01   8.3063715e-06
   3.9849998e+01   1.2950000e+01   7.9637884e-06
   3.9950001e+01   1.2950000e+01   7.9607371e-06
   4.0049999e+01   1.2950000e+01   8.2758233e-06
   4.0150002e+01   1.2950000e+01   8.8210700e-06
   4.0250000e+01   1.2950000e+01   9.4540437e-06
   4.0349998e+01   1.2950000e+01   1.0025544e-05
   4.0450001e+01   1.2950000e+01   1.0438214e-05
   4.0549999e+01   1.2950000e+01   1.0698111e-05
   4.0650002e+01   1.2950000e+01   1.0949127e-05
   4.0750000e+01   1.2950000e+01   1.1482406e-05
   4.0849998e+01   1.2950000e+01   1.2717182e-05
   4.0950001e+01   1.2950000e+01   1.5168495e-05
   4.1049999e+01   1.2950000e+01   1.9449499e-05
   4.1150002e+01   1.2950000e+01   2.6355298e-05
   4.1250000e+01   1.2950000e+01   3.6971509e-05
   4.1349998e+01   1.2950000e+01   5.2600117e-05
   4.1450001e+01   1.2950000e+01   7.3818366e-05
   4.1549999e+01   1.2950000e+01   9.8371100e-05
   4.1650002e+01   1.2950000e+01   1.2155936e-04
   4.1750000e+01   1.2950000e+01   1.4030289e-04
   4.1849998e+01   1.2950000e+01   1.5131204e-04
   4.1950001e+01   1.2950000e+01   1.5063913e-04
   4.2049999e+01   1.2950000e+01   1.4213938e-04
   4.2150002e+01   1.2950000e+01   1.3648409e-04
   4.2250000e+01   1.2950000e+01   1.4983122e-04
   4.2349998e+01   1.2950000e+01   1.7222136e-04
   4.2450001e+01   1.2950000e+01   2.1710682e-04
   4.2549999e+01   1.2950000e+01   5.7280576e-04
   4.2650002e+01   1.2950000e+01   4.8603831e-04
   4.2750000e+01   1.2950000e+01   3.5074339e-04
   4.2849998e+01   1.2950000e+01   3.8367594e-04
   4.2950001e+01   1.2950000e+01   5.3468870e-04
   4.3049999e+01   1.2950000e+01   4.1832708e-04
   4.3150002e+01   1.2950000e+01   3.7734825e-04
   4.3250000e+01   1.2950000e+01   3.1155956e-04
   4.3349998e+01   1.2950000e+01   1.8549421e-04
   4.3450001e+01   1.2950000e+01   1.0916596e-04
   4.3549999e+01   1.2950000e+01   7.8796744e-05
   4.3650002e+01   1.2950000e+01   5.9848197e-05
   4.3750000e+01   1.2950000e+01   4.5991004e-05
   4.3849998e+01   1.2950000e+01   3.8405600e-05
   4.3950001e+01   1.2950000e+01   3.5432699e-05
   4.4049999e+01   1.2950000e+01   3.3747401e-05
   4.4150002e+01   1.2950000e+01   3.1154952e-05
   4.4250000e+01   1.2950000e+01   2.7140662e-05
   4.4349998e+01   1.2950000e+01   2.2218588e-05
   4.4450001e+01   1.2950000e+01   1.7316004e-05
   4.4549999e+01   1.2950000e+01   1.3288226e-05
   4.4650002e+01   1.2950000e+01   1.0573146e-05
   4.4750000e+01   1.2950000e+01   9.2363798e-06
   4.4849998e+01   1.2950000e+01   9.3676044e-06
   4.4950001e+01   1.2950000e+01   1.2483572e-05
   4.5049999e+01   1.2950000e+01   1.6292308e-05
   4.5150002e+01   1.2950000e+01   1.5125221e-05
   4.5250000e+01   1.2950000e+01   1.5049663e-05
   4.5349998e+01   1.2950000e+01   1.5028882e-05
   4.5450001e+01   1.2950000e+01   1.4576629e-05
   4.5549999e+01   1.2950000e+01   1.5307618e-05
   4.5650002e+01   1.2950000e+01   2.0469748e-05
   4.5750000e+01   1.2950000e+01   3.4865938e-05
   4.5849998e+01   1.2950000e+01   6.1263068e-05
   4.5950001e+01   1.2950000e+01   9.3854629e-05
   4.6049999e+01   1.2950000e+01   1.2134138e-04
   4.6150002e+01   1.2950000e+01   1.5021770e-04
   4.6250000e+01   1.2950000e+01   2.0273388e-04
   4.6349998e+01   1.2950000e+01   1.9707883e-04
   4.6450001e+01   1.2950000e+01   1.4639334e-04
   4.6549999e+01   1.2950000e+01   1.0831026e-04
   4.6650002e+01   1.2950000e+01   7.5197109e-05
   4.6750000e+01   1.2950000e+01   5.0280622e-05
   4.6849998e+01   1.2950000e+01   3.2988039e-05
   4.6950001e+01   1.2950000e+01   2.1345808e-05
   4.7049999e+01   1.2950000e+01   1.4091510e-05
   4.7150002e+01   1.2950000e+01   1.0024993e-05
   4.7250000e+01   1.2950000e+01   7.8913154e-06
   4.7349998e+01   1.2950000e+01   6.6485873e-06
   4.7450001e+01   1.2950000e+01   5.6652602e-06
   4.7549999e+01   1.2950000e+01   4.6915657e-06
   4.7650002e+01   1.2950000e+01   3.7039281e-06
   3.6650002e+01   1.3050000e+01   1.5505142e-05
   3.6750000e+01   1.3050000e+01   1.8081135e-05
   3.6849998e+01   1.3050000e+01   2.0389560e-05
   3.6950001e+01   1.3050000e+01   2.2083408e-05
   3.7049999e+01   1.3050000e+01   2.2876931e-05
   3.7150002e+01   1.3050000e+01   2.2679489e-05
   3.7250000e+01   1.3050000e+01   2.1678197e-05
   3.7349998e+01   1.3050000e+01   2.0325508e-05
   3.7450001e+01   1.3050000e+01   1.9326879e-05
   3.7549999e+01   1.3050000e+01   2.0142921e-05
   3.7650002e+01   1.3050000e+01   2.5665286e-05
   3.7750000e+01   1.3050000e+01   3.5222703e-05
   3.7849998e+01   1.3050000e+01   4.0167230e-05
   3.7950001e+01   1.3050000e+01   4.1767591e-05
   3.8049999e+01   1.3050000e+01   5.5286469e-05
   3.8150002e+01   1.3050000e+01   9.9320059e-05
   3.8250000e+01   1.3050000e+01   1.8720127e-04
   3.8349998e+01   1.3050000e+01   3.1131646e-04
   3.8450001e+01   1.3050000e+01   4.4847929e-04
   3.8549999e+01   1.3050000e+01   5.1190174e-04
   3.8650002e+01   1.3050000e+01   3.8184421e-04
   3.8750000e+01   1.3050000e+01   2.1360541e-04
   3.8849998e+01   1.3050000e+01   1.2925148e-04
   3.8950001e+01   1.3050000e+01   7.9571502e-05
   3.9049999e+01   1.3050000e+01   4.7694539e-05
   3.9150002e+01   1.3050000e+01   3.0291225e-05
   3.9250000e+01   1.3050000e+01   2.0795607e-05
   3.9349998e+01   1.3050000e+01   1.5031102e-05
   3.9450001e+01   1.3050000e+01   1.1583300e-05
   3.9549999e+01   1.3050000e+01   9.6630974e-06
   3.9650002e+01   1.3050000e+01   8.6163254e-06
   3.9750000e+01   1.3050000e+01   8.0741156e-06
   3.9849998e+01   1.3050000e+01   7.9081265e-06
   3.9950001e+01   1.3050000e+01   8.0915142e-06
   4.0049999e+01   1.3050000e+01   8.5871707e-06
   4.0150002e+01   1.3050000e+01   9.2987566e-06
   4.0250000e+01   1.3050000e+01   1.0078883e-05
   4.0349998e+01   1.3050000e+01   1.0775515e-05
   4.0450001e+01   1.3050000e+01   1.1291882e-05
   4.0549999e+01   1.3050000e+01   1.1638603e-05
   4.0650002e+01   1.3050000e+01   1.1965464e-05
   4.0750000e+01   1.3050000e+01   1.2565944e-05
   4.0849998e+01   1.3050000e+01   1.3858071e-05
   4.0950001e+01   1.3050000e+01   1.6370288e-05
   4.1049999e+01   1.3050000e+01   2.0801504e-05
   4.1150002e+01   1.3050000e+01   2.8184204e-05
   4.1250000e+01   1.3050000e+01   3.9928538e-05
   4.1349998e+01   1.3050000e+01   5.7317738e-05
   4.1450001e+01   1.3050000e+01   8.0232938e-05
   4.1549999e+01   1.3050000e+01   1.0606601e-04
   4.1650002e+01   1.3050000e+01   1.3231942e-04
   4.1750000e+01   1.3050000e+01   1.5951009e-04
   4.1849998e+01   1.3050000e+01   1.8199062e-04
   4.1950001e+01   1.3050000e+01   1.8467453e-04
   4.2049999e+01   1.3050000e+01   1.6093644e-04
   4.2150002e+01   1.3050000e+01   1.3730409e-04
   4.2250000e+01   1.3050000e+01   2.3225318e-04
   4.2349998e+01   1.3050000e+01   3.6204164e-04
   4.2450001e+01   1.3050000e+01   2.1884243e-04
   4.2549999e+01   1.3050000e+01   7.8553794e-04
   4.2650002e+01   1.3050000e+01   5.6313269e-04
   4.2750000e+01   1.3050000e+01   8.6522498e-04
   4.2849998e+01   1.3050000e+01   6.9442432e-04
   4.2950001e+01   1.3050000e+01   6.8046374e-04
   4.3049999e+01   1.3050000e+01   6.3431938e-04
   4.3150002e+01   1.3050000e+01   4.6157040e-04
   4.3250000e+01   1.3050000e+01   3.6022998e-04
   4.3349998e+01   1.3050000e+01   1.9943090e-04
   4.3450001e+01   1.3050000e+01   1.0116464e-04
   4.3549999e+01   1.3050000e+01   7.1077491e-05
   4.3650002e+01   1.3050000e+01   5.4347674e-05
   4.3750000e+01   1.3050000e+01   4.1621821e-05
   4.3849998e+01   1.3050000e+01   3.4037756e-05
   4.3950001e+01   1.3050000e+01   3.0666451e-05
   4.4049999e+01   1.3050000e+01   2.8973438e-05
   4.4150002e+01   1.3050000e+01   2.7020915e-05
   4.4250000e+01   1.3050000e+01   2.4095571e-05
   4.4349998e+01   1.3050000e+01   2.0426169e-05
   4.4450001e+01   1.3050000e+01   1.6690887e-05
   4.4549999e+01   1.3050000e+01   1.3531137e-05
   4.4650002e+01   1.3050000e+01   1.1293648e-05
   4.4750000e+01   1.3050000e+01   1.0102714e-05
   4.4849998e+01   1.3050000e+01   1.0467123e-05
   4.4950001e+01   1.3050000e+01   1.6680666e-05
   4.5049999e+01   1.3050000e+01   2.8243166e-05
   4.5150002e+01   1.3050000e+01   2.0174652e-05
   4.5250000e+01   1.3050000e+01   1.5348945e-05
   4.5349998e+01   1.3050000e+01   1.5230125e-05
   4.5450001e+01   1.3050000e+01   1.4810691e-05
   4.5549999e+01   1.3050000e+01   1.5668848e-05
   4.5650002e+01   1.3050000e+01   2.0952795e-05
   4.5750000e+01   1.3050000e+01   3.5158668e-05
   4.5849998e+01   1.3050000e+01   6.0897008e-05
   4.5950001e+01   1.3050000e+01   9.3440787e-05
   4.6049999e+01   1.3050000e+01   1.2594693e-04
   4.6150002e+01   1.3050000e+01   1.7700902e-04
   4.6250000e+01   1.3050000e+01   2.7359516e-04
   4.6349998e+01   1.3050000e+01   2.6013656e-04
   4.6450001e+01   1.3050000e+01   1.7470920e-04
   4.6549999e+01   1.3050000e+01   1.2609233e-04
   4.6650002e+01   1.3050000e+01   8.9199333e-05
   4.6750000e+01   1.3050000e+01   6.0584745e-05
   4.6849998e+01   1.3050000e+01   3.9377744e-05
   4.6950001e+01   1.3050000e+01   2.4700737e-05
   4.7049999e+01   1.3050000e+01   1.5619024e-05
   4.7150002e+01   1.3050000e+01   1.0597651e-05
   4.7250000e+01   1.3050000e+01   7.9929441e-06
   4.7349998e+01   1.3050000e+01   6.5216327e-06
   4.7450001e+01   1.3050000e+01   5.4338029e-06
   4.7549999e+01   1.3050000e+01   4.4282333e-06
   3.6549999e+01   1.3150000e+01   1.3989964e-05
   3.6650002e+01   1.3150000e+01   1.6876989e-05
   3.6750000e+01   1.3150000e+01   1.9815430e-05
   3.6849998e+01   1.3150000e+01   2.2450939e-05
   3.6950001e+01   1.3150000e+01   2.4357974e-05
   3.7049999e+01   1.3150000e+01   2.5175364e-05
   3.7150002e+01   1.3150000e+01   2.4764431e-05
   3.7250000e+01   1.3150000e+01   2.3304537e-05
   3.7349998e+01   1.3150000e+01   2.1282032e-05
   3.7450001e+01   1.3150000e+01   1.9589410e-05
   3.7549999e+01   1.3150000e+01   2.0905078e-05
   3.7650002e+01   1.3150000e+01   3.2672207e-05
   3.7750000e+01   1.3150000e+01   5.4320979e-05
   3.7849998e+01   1.3150000e+01   5.4547429e-05
   3.7950001e+01   1.3150000e+01   4.4457403e-05
   3.8049999e+01   1.3150000e+01   5.1592742e-05
   3.8150002e+01   1.3150000e+01   9.8876990e-05
   3.8250000e+01   1.3150000e+01   2.0707374e-04
   3.8349998e+01   1.3150000e+01   3.4358454e-04
   3.8450001e+01   1.3150000e+01   4.6300620e-04
   3.8549999e+01   1.3150000e+01   5.4548442e-04
   3.8650002e+01   1.3150000e+01   3.9654295e-04
   3.8750000e+01   1.3150000e+01   2.1112010e-04
   3.8849998e+01   1.3150000e+01   1.2792835e-04
   3.8950001e+01   1.3150000e+01   8.1060862e-05
   3.9049999e+01   1.3150000e+01   4.9879723e-05
   3.9150002e+01   1.3150000e+01   3.1577420e-05
   3.9250000e+01   1.3150000e+01   2.1159402e-05
   3.9349998e+01   1.3150000e+01   1.4960450e-05
   3.9450001e+01   1.3150000e+01   1.1329203e-05
   3.9549999e+01   1.3150000e+01   9.3361186e-06
   3.9650002e+01   1.3150000e+01   8.3142586e-06
   3.9750000e+01   1.3150000e+01   7.8755866e-06
   3.9849998e+01   1.3150000e+01   7.8612556e-06
   3.9950001e+01   1.3150000e+01   8.2175411e-06
   4.0049999e+01   1.3150000e+01   8.8889838e-06
   4.0150002e+01   1.3150000e+01   9.7679094e-06
   4.0250000e+01   1.3150000e+01   1.0700187e-05
   4.0349998e+01   1.3150000e+01   1.1531059e-05
   4.0450001e+01   1.3150000e+01   1.2160936e-05
   4.0549999e+01   1.3150000e+01   1.2594666e-05
   4.0650002e+01   1.3150000e+01   1.2984621e-05
   4.0750000e+01   1.3150000e+01   1.3638593e-05
   4.0849998e+01   1.3150000e+01   1.4999700e-05
   4.0950001e+01   1.3150000e+01   1.7663679e-05
   4.1049999e+01   1.3150000e+01   2.2502600e-05
   4.1150002e+01   1.3150000e+01   3.0899086e-05
   4.1250000e+01   1.3150000e+01   4.4593926e-05
   4.1349998e+01   1.3150000e+01   6.3966101e-05
   4.1450001e+01   1.3150000e+01   8.6353444e-05
   4.1549999e+01   1.3150000e+01   1.0984771e-04
   4.1650002e+01   1.3150000e+01   1.3929993e-04
   4.1750000e+01   1.3150000e+01   1.8214798e-04
   4.1849998e+01   1.3150000e+01   2.3295674e-04
   4.1950001e+01   1.3150000e+01   2.5440945e-04
   4.2049999e+01   1.3150000e+01   2.0176216e-04
   4.2150002e+01   1.3150000e+01   1.4890300e-04
   4.2250000e+01   1.3150000e+01   3.2398212e-04
   4.2349998e+01   1.3150000e+01   6.3624408e-04
   4.2450001e+01   1.3150000e+01   6.0675095e-04
   4.2549999e+01   1.3150000e+01   2.3278801e-03
   4.2650002e+01   1.3150000e+01   8.4733992e-04
   4.2750000e+01   1.3150000e+01   1.3120673e-03
   4.2849998e+01   1.3150000e+01   1.4855218e-03
   4.2950001e+01   1.3150000e+01   8.6141634e-04
   4.3049999e+01   1.3150000e+01   1.0962019e-03
   4.3150002e+01   1.3150000e+01   8.3365868e-04
   4.3250000e+01   1.3150000e+01   4.4073604e-04
   4.3349998e+01   1.3150000e+01   2.1252634e-04
   4.3450001e+01   1.3150000e+01   9.1296417e-05
   4.3549999e+01   1.3150000e+01   6.1431339e-05
   4.3650002e+01   1.3150000e+01   4.7713245e-05
   4.3750000e+01   1.3150000e+01   3.6881265e-05
   4.3849998e+01   1.3150000e+01   2.9910177e-05
   4.3950001e+01   1.3150000e+01   2.6491090e-05
   4.4049999e+01   1.3150000e+01   2.4842027e-05
   4.4150002e+01   1.3150000e+01   2.3399356e-05
   4.4250000e+01   1.3150000e+01   2.1442129e-05
   4.4349998e+01   1.3150000e+01   1.8984456e-05
   4.4450001e+01   1.3150000e+01   1.6421109e-05
   4.4549999e+01   1.3150000e+01   1.4160620e-05
   4.4650002e+01   1.3150000e+01   1.2456197e-05
   4.4750000e+01   1.3150000e+01   1.1474126e-05
   4.4849998e+01   1.3150000e+01   1.1881653e-05
   4.4950001e+01   1.3150000e+01   1.8402427e-05
   4.5049999e+01   1.3150000e+01   3.0551939e-05
   4.5150002e+01   1.3150000e+01   2.2101105e-05
   4.5250000e+01   1.3150000e+01   1.6017626e-05
   4.5349998e+01   1.3150000e+01   1.5825466e-05
   4.5450001e+01   1.3150000e+01   1.5427962e-05
   4.5549999e+01   1.3150000e+01   1.6352555e-05
   4.5650002e+01   1.3150000e+01   2.1418220e-05
   4.5750000e+01   1.3150000e+01   3.4424502e-05
   4.5849998e+01   1.3150000e+01   5.7580451e-05
   4.5950001e+01   1.3150000e+01   8.7602981e-05
   4.6049999e+01   1.3150000e+01   1.2213064e-04
   4.6150002e+01   1.3150000e+01   1.8117858e-04
   4.6250000e+01   1.3150000e+01   2.7183790e-04
   4.6349998e+01   1.3150000e+01   2.5891370e-04
   4.6450001e+01   1.3150000e+01   1.8199907e-04
   4.6549999e+01   1.3150000e+01   1.3546286e-04
   4.6650002e+01   1.3150000e+01   1.0006503e-04
   4.6750000e+01   1.3150000e+01   7.0018483e-05
   4.6849998e+01   1.3150000e+01   4.5622215e-05
   4.6950001e+01   1.3150000e+01   2.8145072e-05
   4.7049999e+01   1.3150000e+01   1.7314222e-05
   4.7150002e+01   1.3150000e+01   1.1355271e-05
   4.7250000e+01   1.3150000e+01   8.2776942e-06
   4.7349998e+01   1.3150000e+01   6.5681656e-06
   4.7450001e+01   1.3150000e+01   5.3586814e-06
   4.7549999e+01   1.3150000e+01   4.2975862e-06
   3.6549999e+01   1.3250000e+01   1.5019632e-05
   3.6650002e+01   1.3250000e+01   1.8221759e-05
   3.6750000e+01   1.3250000e+01   2.1494683e-05
   3.6849998e+01   1.3250000e+01   2.4435725e-05
   3.6950001e+01   1.3250000e+01   2.6557378e-05
   3.7049999e+01   1.3250000e+01   2.7438666e-05
   3.7150002e+01   1.3250000e+01   2.6901787e-05
   3.7250000e+01   1.3250000e+01   2.5116800e-05
   3.7349998e+01   1.3250000e+01   2.2594864e-05
   3.7450001e+01   1.3250000e+01   2.0447969e-05
   3.7549999e+01   1.3250000e+01   2.3178311e-05
   3.7650002e+01   1.3250000e+01   5.5935605e-05
   3.7750000e+01   1.3250000e+01   1.2057027e-04
   3.7849998e+01   1.3250000e+01   8.1529135e-05
   3.7950001e+01   1.3250000e+01   4.7705846e-05
   3.8049999e+01   1.3250000e+01   4.7977039e-05
   3.8150002e+01   1.3250000e+01   9.6246942e-05
   3.8250000e+01   1.3250000e+01   2.5190701e-04
   3.8349998e+01   1.3250000e+01   4.9445377e-04
   3.8450001e+01   1.3250000e+01   6.3129241e-04
   3.8549999e+01   1.3250000e+01   7.5053074e-04
   3.8650002e+01   1.3250000e+01   4.8376943e-04
   3.8750000e+01   1.3250000e+01   2.2262605e-04
   3.8849998e+01   1.3250000e+01   1.3009139e-04
   3.8950001e+01   1.3250000e+01   8.2196166e-05
   3.9049999e+01   1.3250000e+01   5.1442912e-05
   3.9150002e+01   1.3250000e+01   3.2834407e-05
   3.9250000e+01   1.3250000e+01   2.1748241e-05
   3.9349998e+01   1.3250000e+01   1.5075276e-05
   3.9450001e+01   1.3250000e+01   1.1204530e-05
   3.9549999e+01   1.3250000e+01   9.1177599e-06
   3.9650002e+01   1.3250000e+01   8.0993523e-06
   3.9750000e+01   1.3250000e+01   7.7362265e-06
   3.9849998e+01   1.3250000e+01   7.8466046e-06
   3.9950001e+01   1.3250000e+01   8.3545410e-06
   4.0049999e+01   1.3250000e+01   9.1868887e-06
   4.0150002e+01   1.3250000e+01   1.0224985e-05
   4.0250000e+01   1.3250000e+01   1.1315336e-05
   4.0349998e+01   1.3250000e+01   1.2315731e-05
   4.0450001e+01   1.3250000e+01   1.3108222e-05
   4.0549999e+01   1.3250000e+01   1.3629325e-05
   4.0650002e+01   1.3250000e+01   1.4027176e-05
   4.0750000e+01   1.3250000e+01   1.4699110e-05
   4.0849998e+01   1.3250000e+01   1.6182628e-05
   4.0950001e+01   1.3250000e+01   1.9203700e-05
   4.1049999e+01   1.3250000e+01   2.4887762e-05
   4.1150002e+01   1.3250000e+01   3.5234294e-05
   4.1250000e+01   1.3250000e+01   5.3093310e-05
   4.1349998e+01   1.3250000e+01   7.7044075e-05
   4.1450001e+01   1.3250000e+01   9.7222546e-05
   4.1549999e+01   1.3250000e+01   1.1354246e-04
   4.1650002e+01   1.3250000e+01   1.4552710e-04
   4.1750000e+01   1.3250000e+01   2.0723156e-04
   4.1849998e+01   1.3250000e+01   2.9434892e-04
   4.1950001e+01   1.3250000e+01   3.4161328e-04
   4.2049999e+01   1.3250000e+01   2.4729606e-04
   4.2150002e+01   1.3250000e+01   1.5900440e-04
   4.2250000e+01   1.3250000e+01   3.1886442e-04
   4.2349998e+01   1.3250000e+01   1.1263092e-03
   4.2450001e+01   1.3250000e+01   2.7299887e-03
   4.2549999e+01   1.3250000e+01   4.5533041e-03
   4.2650002e+01   1.3250000e+01   1.2905279e-03
   4.2750000e+01   1.3250000e+01   1.4621745e-03
   4.2849998e+01   1.3250000e+01   1.5698143e-03
   4.2950001e+01   1.3250000e+01   8.1067783e-04
   4.3049999e+01   1.3250000e+01   1.7446678e-03
   4.3150002e+01   1.3250000e+01   1.6176144e-03
   4.3250000e+01   1.3250000e+01   7.8386825e-04
   4.3349998e+01   1.3250000e+01   2.2240600e-04
   4.3450001e+01   1.3250000e+01   8.2861305e-05
   4.3549999e+01   1.3250000e+01   5.2569769e-05
   4.3650002e+01   1.3250000e+01   4.1194929e-05
   4.3750000e+01   1.3250000e+01   3.2304735e-05
   4.3849998e+01   1.3250000e+01   2.6233967e-05
   4.3950001e+01   1.3250000e+01   2.3021092e-05
   4.4049999e+01   1.3250000e+01   2.1522232e-05
   4.4150002e+01   1.3250000e+01   2.0563557e-05
   4.4250000e+01   1.3250000e+01   1.9491074e-05
   4.4349998e+01   1.3250000e+01   1.8158560e-05
   4.4450001e+01   1.3250000e+01   1.6702574e-05
   4.4549999e+01   1.3250000e+01   1.5313219e-05
   4.4650002e+01   1.3250000e+01   1.4151303e-05
   4.4750000e+01   1.3250000e+01   1.3409621e-05
   4.4849998e+01   1.3250000e+01   1.3566499e-05
   4.4950001e+01   1.3250000e+01   1.6771570e-05
   4.5049999e+01   1.3250000e+01   1.9855183e-05
   4.5150002e+01   1.3250000e+01   1.7686565e-05
   4.5250000e+01   1.3250000e+01   1.7268299e-05
   4.5349998e+01   1.3250000e+01   1.7029082e-05
   4.5450001e+01   1.3250000e+01   1.6636963e-05
   4.5549999e+01   1.3250000e+01   1.7563267e-05
   4.5650002e+01   1.3250000e+01   2.2143897e-05
   4.5750000e+01   1.3250000e+01   3.3254881e-05
   4.5849998e+01   1.3250000e+01   5.2519921e-05
   4.5950001e+01   1.3250000e+01   7.7840537e-05
   4.6049999e+01   1.3250000e+01   1.0882205e-04
   4.6150002e+01   1.3250000e+01   1.5841131e-04
   4.6250000e+01   1.3250000e+01   2.1573261e-04
   4.6349998e+01   1.3250000e+01   2.1174653e-04
   4.6450001e+01   1.3250000e+01   1.6916035e-04
   4.6549999e+01   1.3250000e+01   1.3525791e-04
   4.6650002e+01   1.3250000e+01   1.0545419e-04
   4.6750000e+01   1.3250000e+01   7.6105607e-05
   4.6849998e+01   1.3250000e+01   4.9965340e-05
   4.6950001e+01   1.3250000e+01   3.0692485e-05
   4.7049999e+01   1.3250000e+01   1.8703397e-05
   4.7150002e+01   1.3250000e+01   1.2096358e-05
   4.7250000e+01   1.3250000e+01   8.6647587e-06
   4.7349998e+01   1.3250000e+01   6.7523943e-06
   4.7450001e+01   1.3250000e+01   5.4193642e-06
   4.7549999e+01   1.3250000e+01   4.2852498e-06
   3.6450001e+01   1.3350000e+01   1.2932184e-05
   3.6549999e+01   1.3350000e+01   1.6057544e-05
   3.6650002e+01   1.3350000e+01   1.9528508e-05
   3.6750000e+01   1.3350000e+01   2.3078062e-05
   3.6849998e+01   1.3350000e+01   2.6276073e-05
   3.6950001e+01   1.3350000e+01   2.8601202e-05
   3.7049999e+01   1.3350000e+01   2.9599108e-05
   3.7150002e+01   1.3350000e+01   2.9068922e-05
   3.7250000e+01   1.3350000e+01   2.7170328e-05
   3.7349998e+01   1.3350000e+01   2.4436033e-05
   3.7450001e+01   1.3350000e+01   2.2574990e-05
   3.7549999e+01   1.3350000e+01   3.4002489e-05
   3.7650002e+01   1.3350000e+01   1.7583364e-04
   3.7750000e+01   1.3350000e+01   3.1002666e-04
   3.7849998e+01   1.3350000e+01   9.6235701e-05
   3.7950001e+01   1.3350000e+01   4.4776971e-05
   3.8049999e+01   1.3350000e+01   4.1684867e-05
   3.8150002e+01   1.3350000e+01   8.3675433e-05
   3.8250000e+01   1.3350000e+01   2.7283066e-04
   3.8349998e+01   1.3350000e+01   8.5123489e-04
   3.8450001e+01   1.3350000e+01   8.1440195e-04
   3.8549999e+01   1.3350000e+01   9.9660922e-04
   3.8650002e+01   1.3350000e+01   6.3323154e-04
   3.8750000e+01   1.3350000e+01   2.5592608e-04
   3.8849998e+01   1.3350000e+01   1.3683674e-04
   3.8950001e+01   1.3350000e+01   8.2362952e-05
   3.9049999e+01   1.3350000e+01   5.1201219e-05
   3.9150002e+01   1.3350000e+01   3.2898075e-05
   3.9250000e+01   1.3350000e+01   2.1791737e-05
   3.9349998e+01   1.3350000e+01   1.5028061e-05
   3.9450001e+01   1.3350000e+01   1.1098656e-05
   3.9549999e+01   1.3350000e+01   8.9829091e-06
   3.9650002e+01   1.3350000e+01   7.9727679e-06
   3.9750000e+01   1.3350000e+01   7.6646811e-06
   3.9849998e+01   1.3350000e+01   7.8720632e-06
   3.9950001e+01   1.3350000e+01   8.5041274e-06
   4.0049999e+01   1.3350000e+01   9.4731085e-06
   4.0150002e+01   1.3350000e+01   1.0659127e-05
   4.0250000e+01   1.3350000e+01   1.1956518e-05
   4.0349998e+01   1.3350000e+01   1.3319800e-05
   4.0450001e+01   1.3350000e+01   1.4537246e-05
   4.0549999e+01   1.3350000e+01   1.5165344e-05
   4.0650002e+01   1.3350000e+01   1.5313770e-05
   4.0750000e+01   1.3350000e+01   1.5800197e-05
   4.0849998e+01   1.3350000e+01   1.7433933e-05
   4.0950001e+01   1.3350000e+01   2.1068296e-05
   4.1049999e+01   1.3350000e+01   2.8101782e-05
   4.1150002e+01   1.3350000e+01   4.1847597e-05
   4.1250000e+01   1.3350000e+01   6.9118680e-05
   4.1349998e+01   1.3350000e+01   1.0621653e-04
   4.1450001e+01   1.3350000e+01   1.2537716e-04
   4.1549999e+01   1.3350000e+01   1.2736084e-04
   4.1650002e+01   1.3350000e+01   1.5617334e-04
   4.1750000e+01   1.3350000e+01   2.2363817e-04
   4.1849998e+01   1.3350000e+01   3.1033222e-04
   4.1950001e+01   1.3350000e+01   3.4986337e-04
   4.2049999e+01   1.3350000e+01   2.4755459e-04
   4.2150002e+01   1.3350000e+01   2.1784879e-04
   4.2250000e+01   1.3350000e+01   5.9985218e-04
   4.2349998e+01   1.3350000e+01   3.2491013e-03
   4.2450001e+01   1.3350000e+01   4.8016887e-03
   4.2549999e+01   1.3350000e+01   1.5998685e-03
   4.2650002e+01   1.3350000e+01   1.2319194e-03
   4.2750000e+01   1.3350000e+01   1.7933311e-03
   4.2849998e+01   1.3350000e+01   1.0784842e-03
   4.2950001e+01   1.3350000e+01   6.9892337e-04
   4.3049999e+01   1.3350000e+01   9.0696599e-04
   4.3150002e+01   1.3350000e+01   2.2047164e-03
   4.3250000e+01   1.3350000e+01   1.3121519e-03
   4.3349998e+01   1.3350000e+01   2.4197840e-04
   4.3450001e+01   1.3350000e+01   7.6349723e-05
   4.3549999e+01   1.3350000e+01   4.5591580e-05
   4.3650002e+01   1.3350000e+01   3.5407193e-05
   4.3750000e+01   1.3350000e+01   2.8205650e-05
   4.3849998e+01   1.3350000e+01   2.3161098e-05
   4.3950001e+01   1.3350000e+01   2.0357667e-05
   4.4049999e+01   1.3350000e+01   1.9137562e-05
   4.4150002e+01   1.3350000e+01   1.8676685e-05
   4.4250000e+01   1.3350000e+01   1.8412431e-05
   4.4349998e+01   1.3350000e+01   1.8086224e-05
   4.4450001e+01   1.3350000e+01   1.7626340e-05
   4.4549999e+01   1.3350000e+01   1.7037672e-05
   4.4650002e+01   1.3350000e+01   1.6395567e-05
   4.4750000e+01   1.3350000e+01   1.5924843e-05
   4.4849998e+01   1.3350000e+01   1.6205002e-05
   4.4950001e+01   1.3350000e+01   1.7990824e-05
   4.5049999e+01   1.3350000e+01   1.9228095e-05
   4.5150002e+01   1.3350000e+01   1.9113748e-05
   4.5250000e+01   1.3350000e+01   1.9274437e-05
   4.5349998e+01   1.3350000e+01   1.8981433e-05
   4.5450001e+01   1.3350000e+01   1.8644370e-05
   4.5549999e+01   1.3350000e+01   1.9610954e-05
   4.5650002e+01   1.3350000e+01   2.3632425e-05
   4.5750000e+01   1.3350000e+01   3.2573145e-05
   4.5849998e+01   1.3350000e+01   4.7411046e-05
   4.5950001e+01   1.3350000e+01   6.6832610e-05
   4.6049999e+01   1.3350000e+01   9.0369242e-05
   4.6150002e+01   1.3350000e+01   1.2422664e-04
   4.6250000e+01   1.3350000e+01   1.5885819e-04
   4.6349998e+01   1.3350000e+01   1.6411174e-04
   4.6450001e+01   1.3350000e+01   1.4724786e-04
   4.6549999e+01   1.3350000e+01   1.2701588e-04
   4.6650002e+01   1.3350000e+01   1.0387243e-04
   4.6750000e+01   1.3350000e+01   7.6876786e-05
   4.6849998e+01   1.3350000e+01   5.1043473e-05
   4.6950001e+01   1.3350000e+01   3.1604806e-05
   4.7049999e+01   1.3350000e+01   1.9431549e-05
   4.7150002e+01   1.3350000e+01   1.2660734e-05
   4.7250000e+01   1.3350000e+01   9.0792719e-06
   4.7349998e+01   1.3350000e+01   7.0317269e-06
   4.7450001e+01   1.3350000e+01   5.5854407e-06
   3.6450001e+01   1.3450000e+01   1.3814591e-05
   3.6549999e+01   1.3450000e+01   1.7149116e-05
   3.6650002e+01   1.3450000e+01   2.0826052e-05
   3.6750000e+01   1.3450000e+01   2.4572268e-05
   3.6849998e+01   1.3450000e+01   2.7958329e-05
   3.6950001e+01   1.3450000e+01   3.0465470e-05
   3.7049999e+01   1.3450000e+01   3.1639149e-05
   3.7150002e+01   1.3450000e+01   3.1275322e-05
   3.7250000e+01   1.3450000e+01   2.9521298e-05
   3.7349998e+01   1.3450000e+01   2.6955016e-05
   3.7450001e+01   1.3450000e+01   2.7086773e-05
   3.7549999e+01   1.3450000e+01   6.2386753e-05
   3.7650002e+01   1.3450000e+01   2.9026560e-04
   3.7750000e+01   1.3450000e+01   3.5766562e-04
   3.7849998e+01   1.3450000e+01   6.4908876e-05
   3.7950001e+01   1.3450000e+01   3.7002526e-05
   3.8049999e+01   1.3450000e+01   3.4888501e-05
   3.8150002e+01   1.3450000e+01   6.3785774e-05
   3.8250000e+01   1.3450000e+01   2.0443194e-04
   3.8349998e+01   1.3450000e+01   1.7527916e-03
   3.8450001e+01   1.3450000e+01   1.0829222e-03
   3.8549999e+01   1.3450000e+01   8.4537797e-04
   3.8650002e+01   1.3450000e+01   5.9286365e-04
   3.8750000e+01   1.3450000e+01   2.6574344e-04
   3.8849998e+01   1.3450000e+01   1.3693493e-04
   3.8950001e+01   1.3450000e+01   7.8310746e-05
   3.9049999e+01   1.3450000e+01   4.8166989e-05
   3.9150002e+01   1.3450000e+01   3.1348438e-05
   3.9250000e+01   1.3450000e+01   2.1101796e-05
   3.9349998e+01   1.3450000e+01   1.4749581e-05
   3.9450001e+01   1.3450000e+01   1.0987214e-05
   3.9549999e+01   1.3450000e+01   8.9186415e-06
   3.9650002e+01   1.3450000e+01   7.9257297e-06
   3.9750000e+01   1.3450000e+01   7.6550641e-06
   3.9849998e+01   1.3450000e+01   7.9317588e-06
   3.9950001e+01   1.3450000e+01   8.6562304e-06
   4.0049999e+01   1.3450000e+01   9.7318834e-06
   4.0150002e+01   1.3450000e+01   1.1072050e-05
   4.0250000e+01   1.3450000e+01   1.2777632e-05
   4.0349998e+01   1.3450000e+01   1.5175071e-05
   4.0450001e+01   1.3450000e+01   1.7704024e-05
   4.0549999e+01   1.3450000e+01   1.8517994e-05
   4.0650002e+01   1.3450000e+01   1.7572258e-05
   4.0750000e+01   1.3450000e+01   1.7136428e-05
   4.0849998e+01   1.3450000e+01   1.8732862e-05
   4.0950001e+01   1.3450000e+01   2.3141411e-05
   4.1049999e+01   1.3450000e+01   3.1917712e-05
   4.1150002e+01   1.3450000e+01   5.0691644e-05
   4.1250000e+01   1.3450000e+01   9.4735588e-05
   4.1349998e+01   1.3450000e+01   1.5745264e-04
   4.1450001e+01   1.3450000e+01   1.8005387e-04
   4.1549999e+01   1.3450000e+01   1.6139371e-04
   4.1650002e+01   1.3450000e+01   1.7970041e-04
   4.1750000e+01   1.3450000e+01   2.3292546e-04
   4.1849998e+01   1.3450000e+01   2.6812998e-04
   4.1950001e+01   1.3450000e+01   2.7391483e-04
   4.2049999e+01   1.3450000e+01   2.2408676e-04
   4.2150002e+01   1.3450000e+01   9.5791294e-04
   4.2250000e+01   1.3450000e+01   6.1192503e-04
   4.2349998e+01   1.3450000e+01   1.1121001e-03
   4.2450001e+01   1.3450000e+01   8.0386427e-04
   4.2549999e+01   1.3450000e+01   3.7755546e-04
   4.2650002e+01   1.3450000e+01   8.0707594e-04
   4.2750000e+01   1.3450000e+01   1.0222344e-03
   4.2849998e+01   1.3450000e+01   5.9189845e-04
   4.2950001e+01   1.3450000e+01   7.3964894e-04
   4.3049999e+01   1.3450000e+01   1.1758159e-03
   4.3150002e+01   1.3450000e+01   1.0488842e-03
   4.3250000e+01   1.3450000e+01   6.3565187e-04
   4.3349998e+01   1.3450000e+01   1.8973468e-04
   4.3450001e+01   1.3450000e+01   6.5940701e-05
   4.3549999e+01   1.3450000e+01   3.9793897e-05
   4.3650002e+01   1.3450000e+01   3.0475416e-05
   4.3750000e+01   1.3450000e+01   2.4735995e-05
   4.3849998e+01   1.3450000e+01   2.0740083e-05
   4.3950001e+01   1.3450000e+01   1.8484567e-05
   4.4049999e+01   1.3450000e+01   1.7653512e-05
   4.4150002e+01   1.3450000e+01   1.7706790e-05
   4.4250000e+01   1.3450000e+01   1.8175020e-05
   4.4349998e+01   1.3450000e+01   1.8728571e-05
   4.4450001e+01   1.3450000e+01   1.9140451e-05
   4.4549999e+01   1.3450000e+01   1.9267238e-05
   4.4650002e+01   1.3450000e+01   1.9108926e-05
   4.4750000e+01   1.3450000e+01   1.9020456e-05
   4.4849998e+01   1.3450000e+01   2.1294312e-05
   4.4950001e+01   1.3450000e+01   2.8042623e-05
   4.5049999e+01   1.3450000e+01   2.7312064e-05
   4.5150002e+01   1.3450000e+01   2.2770851e-05
   4.5250000e+01   1.3450000e+01   2.2015664e-05
   4.5349998e+01   1.3450000e+01   2.1712838e-05
   4.5450001e+01   1.3450000e+01   2.1621630e-05
   4.5549999e+01   1.3450000e+01   2.2887771e-05
   4.5650002e+01   1.3450000e+01   2.6574195e-05
   4.5750000e+01   1.3450000e+01   3.3468376e-05
   4.5849998e+01   1.3450000e+01   4.3950266e-05
   4.5950001e+01   1.3450000e+01   5.7398833e-05
   4.6049999e+01   1.3450000e+01   7.3304153e-05
   4.6150002e+01   1.3450000e+01   9.4053241e-05
   4.6250000e+01   1.3450000e+01   1.1613112e-04
   4.6349998e+01   1.3450000e+01   1.2648763e-04
   4.6450001e+01   1.3450000e+01   1.2347943e-04
   4.6549999e+01   1.3450000e+01   1.1286655e-04
   4.6650002e+01   1.3450000e+01   9.5387273e-05
   4.6750000e+01   1.3450000e+01   7.1959519e-05
   4.6849998e+01   1.3450000e+01   4.8558119e-05
   4.6950001e+01   1.3450000e+01   3.0698091e-05
   4.7049999e+01   1.3450000e+01   1.9385996e-05
   4.7150002e+01   1.3450000e+01   1.2976686e-05
   4.7250000e+01   1.3450000e+01   9.4703191e-06
   4.7349998e+01   1.3450000e+01   7.3650344e-06
   4.7450001e+01   1.3450000e+01   5.8220157e-06
   3.6349998e+01   1.3550000e+01   1.1798044e-05
   3.6450001e+01   1.3550000e+01   1.4873482e-05
   3.6549999e+01   1.3550000e+01   1.8386803e-05
   3.6650002e+01   1.3550000e+01   2.2201732e-05
   3.6750000e+01   1.3550000e+01   2.6054256e-05
   3.6849998e+01   1.3550000e+01   2.9547826e-05
   3.6950001e+01   1.3550000e+01   3.2205338e-05
   3.7049999e+01   1.3550000e+01   3.3604792e-05
   3.7150002e+01   1.3550000e+01   3.3557237e-05
   3.7250000e+01   1.3550000e+01   3.2192685e-05
   3.7349998e+01   1.3550000e+01   3.0098583e-05
   3.7450001e+01   1.3550000e+01   3.2377160e-05
   3.7549999e+01   1.3550000e+01   7.1881797e-05
   3.7650002e+01   1.3550000e+01   1.6245707e-04
   3.7750000e+01   1.3550000e+01   1.0198549e-04
   3.7849998e+01   1.3550000e+01   4.3443586e-05
   3.7950001e+01   1.3550000e+01   3.1456428e-05
   3.8049999e+01   1.3550000e+01   3.1143583e-05
   3.8150002e+01   1.3550000e+01   5.1915937e-05
   3.8250000e+01   1.3550000e+01   1.5845611e-04
   3.8349998e+01   1.3550000e+01   1.0805883e-03
   3.8450001e+01   1.3550000e+01   2.1536204e-03
   3.8549999e+01   1.3550000e+01   6.7566714e-04
   3.8650002e+01   1.3550000e+01   4.1377361e-04
   3.8750000e+01   1.3550000e+01   2.2472818e-04
   3.8849998e+01   1.3550000e+01   1.1975430e-04
   3.8950001e+01   1.3550000e+01   6.7853907e-05
   3.9049999e+01   1.3550000e+01   4.2281678e-05
   3.9150002e+01   1.3550000e+01   2.8451284e-05
   3.9250000e+01   1.3550000e+01   1.9878214e-05
   3.9349998e+01   1.3550000e+01   1.4339824e-05
   3.9450001e+01   1.3550000e+01   1.0901375e-05
   3.9549999e+01   1.3550000e+01   8.9214582e-06
   3.9650002e+01   1.3550000e+01   7.9434922e-06
   3.9750000e+01   1.3550000e+01   7.6919941e-06
   3.9849998e+01   1.3550000e+01   8.0114205e-06
   3.9950001e+01   1.3550000e+01   8.7956923e-06
   4.0049999e+01   1.3550000e+01   9.9496037e-06
   4.0150002e+01   1.3550000e+01   1.1493625e-05
   4.0250000e+01   1.3550000e+01   1.4058867e-05
   4.0349998e+01   1.3550000e+01   1.8880290e-05
   4.0450001e+01   1.3550000e+01   2.4515075e-05
   4.0549999e+01   1.3550000e+01   2.5682175e-05
   4.0650002e+01   1.3550000e+01   2.1945745e-05
   4.0750000e+01   1.3550000e+01   1.9035711e-05
   4.0849998e+01   1.3550000e+01   2.0002290e-05
   4.0950001e+01   1.3550000e+01   2.5104018e-05
   4.1049999e+01   1.3550000e+01   3.5766683e-05
   4.1150002e+01   1.3550000e+01   6.0141567e-05
   4.1250000e+01   1.3550000e+01   1.2467086e-04
   4.1349998e+01   1.3550000e+01   2.1798973e-04
   4.1450001e+01   1.3550000e+01   2.6205331e-04
   4.1549999e+01   1.3550000e+01   2.1730048e-04
   4.1650002e+01   1.3550000e+01   2.4053274e-04
   4.1750000e+01   1.3550000e+01   2.8619595e-04
   4.1849998e+01   1.3550000e+01   2.4130153e-04
   4.1950001e+01   1.3550000e+01   2.2415210e-04
   4.2049999e+01   1.3550000e+01   2.2685090e-04
   4.2150002e+01   1.3550000e+01   4.1569464e-04
   4.2250000e+01   1.3550000e+01   3.9321190e-04
   4.2349998e+01   1.3550000e+01   2.9952117e-04
   4.2450001e+01   1.3550000e+01   2.5374067e-04
   4.2549999e+01   1.3550000e+01   1.9425053e-04
   4.2650002e+01   1.3550000e+01   2.6272953e-04
   4.2750000e+01   1.3550000e+01   3.3674671e-04
   4.2849998e+01   1.3550000e+01   3.4763463e-04
   4.2950001e+01   1.3550000e+01   7.1023276e-04
   4.3049999e+01   1.3550000e+01   9.9680468e-04
   4.3150002e+01   1.3550000e+01   1.5123612e-03
   4.3250000e+01   1.3550000e+01   3.8062211e-04
   4.3349998e+01   1.3550000e+01   1.0110973e-04
   4.3450001e+01   1.3550000e+01   5.2265397e-05
   4.3549999e+01   1.3550000e+01   3.4164368e-05
   4.3650002e+01   1.3550000e+01   2.6369677e-05
   4.3750000e+01   1.3550000e+01   2.1959342e-05
   4.3849998e+01   1.3550000e+01   1.8937773e-05
   4.3950001e+01   1.3550000e+01   1.7284930e-05
   4.4049999e+01   1.3550000e+01   1.6907614e-05
   4.4150002e+01   1.3550000e+01   1.7474167e-05
   4.4250000e+01   1.3550000e+01   1.8597450e-05
   4.4349998e+01   1.3550000e+01   1.9908770e-05
   4.4450001e+01   1.3550000e+01   2.1072276e-05
   4.4549999e+01   1.3550000e+01   2.1829584e-05
   4.4650002e+01   1.3550000e+01   2.2117767e-05
   4.4750000e+01   1.3550000e+01   2.2695176e-05
   4.4849998e+01   1.3550000e+01   3.1536711e-05
   4.4950001e+01   1.3550000e+01   5.6136920e-05
   4.5049999e+01   1.3550000e+01   4.9944145e-05
   4.5150002e+01   1.3550000e+01   2.9327237e-05
   4.5250000e+01   1.3550000e+01   2.5385329e-05
   4.5349998e+01   1.3550000e+01   2.5156685e-05
   4.5450001e+01   1.3550000e+01   2.5656389e-05
   4.5549999e+01   1.3550000e+01   2.7757633e-05
   4.5650002e+01   1.3550000e+01   3.1697462e-05
   4.5750000e+01   1.3550000e+01   3.7000333e-05
   4.5849998e+01   1.3550000e+01   4.3473847e-05
   4.5950001e+01   1.3550000e+01   5.1413797e-05
   4.6049999e+01   1.3550000e+01   6.1210965e-05
   4.6150002e+01   1.3550000e+01   7.3902076e-05
   4.6250000e+01   1.3550000e+01   8.8489651e-05
   4.6349998e+01   1.3550000e+01   9.9022502e-05
   4.6450001e+01   1.3550000e+01   1.0138136e-04
   4.6549999e+01   1.3550000e+01   9.5808406e-05
   4.6650002e+01   1.3550000e+01   8.2417711e-05
   4.6750000e+01   1.3550000e+01   6.3063788e-05
   4.6849998e+01   1.3550000e+01   4.3471347e-05
   4.6950001e+01   1.3550000e+01   2.8404022e-05
   4.7049999e+01   1.3550000e+01   1.8717263e-05
   4.7150002e+01   1.3550000e+01   1.3070611e-05
   4.7250000e+01   1.3550000e+01   9.8166483e-06
   4.7349998e+01   1.3550000e+01   7.7170698e-06
   4.7450001e+01   1.3550000e+01   6.0937123e-06
   3.6349998e+01   1.3650000e+01   1.2936010e-05
   3.6450001e+01   1.3650000e+01   1.6242959e-05
   3.6549999e+01   1.3650000e+01   1.9918516e-05
   3.6650002e+01   1.3650000e+01   2.3810724e-05
   3.6750000e+01   1.3650000e+01   2.7680233e-05
   3.6849998e+01   1.3650000e+01   3.1195654e-05
   3.6950001e+01   1.3650000e+01   3.3957400e-05
   3.7049999e+01   1.3650000e+01   3.5600595e-05
   3.7150002e+01   1.3650000e+01   3.5964818e-05
   3.7250000e+01   1.3650000e+01   3.5163357e-05
   3.7349998e+01   1.3650000e+01   3.3632969e-05
   3.7450001e+01   1.3650000e+01   3.5431156e-05
   3.7549999e+01   1.3650000e+01   5.8052086e-05
   3.7650002e+01   1.3650000e+01   8.9242531e-05
   3.7750000e+01   1.3650000e+01   6.3269494e-05
   3.7849998e+01   1.3650000e+01   3.6833859e-05
   3.7950001e+01   1.3650000e+01   2.9010536e-05
   3.8049999e+01   1.3650000e+01   3.1425214e-05
   3.8150002e+01   1.3650000e+01   5.9236874e-05
   3.8250000e+01   1.3650000e+01   2.0955484e-04
   3.8349998e+01   1.3650000e+01   2.0582587e-03
   3.8450001e+01   1.3650000e+01   4.6279449e-03
   3.8549999e+01   1.3650000e+01   7.6969835e-04
   3.8650002e+01   1.3650000e+01   3.4523534e-04
   3.8750000e+01   1.3650000e+01   1.7487223e-04
   3.8849998e+01   1.3650000e+01   9.6347685e-05
   3.8950001e+01   1.3650000e+01   5.5156525e-05
   3.9049999e+01   1.3650000e+01   3.5360317e-05
   3.9150002e+01   1.3650000e+01   2.5141984e-05
   3.9250000e+01   1.3650000e+01   1.8588156e-05
   3.9349998e+01   1.3650000e+01   1.3997341e-05
   3.9450001e+01   1.3650000e+01   1.0901661e-05
   3.9549999e+01   1.3650000e+01   8.9926125e-06
   3.9650002e+01   1.3650000e+01   8.0086675e-06
   3.9750000e+01   1.3650000e+01   7.7563136e-06
   3.9849998e+01   1.3650000e+01   8.0948148e-06
   3.9950001e+01   1.3650000e+01   8.9098594e-06
   4.0049999e+01   1.3650000e+01   1.0122430e-05
   4.0150002e+01   1.3650000e+01   1.1953915e-05
   4.0250000e+01   1.3650000e+01   1.5909183e-05
   4.0349998e+01   1.3650000e+01   2.4619912e-05
   4.0450001e+01   1.3650000e+01   3.5168516e-05
   4.0549999e+01   1.3650000e+01   3.6887286e-05
   4.0650002e+01   1.3650000e+01   2.8668170e-05
   4.0750000e+01   1.3650000e+01   2.1609350e-05
   4.0849998e+01   1.3650000e+01   2.1125481e-05
   4.0950001e+01   1.3650000e+01   2.6588741e-05
   4.1049999e+01   1.3650000e+01   3.9092342e-05
   4.1150002e+01   1.3650000e+01   6.8013483e-05
   4.1250000e+01   1.3650000e+01   1.4897500e-04
   4.1349998e+01   1.3650000e+01   2.8606679e-04
   4.1450001e+01   1.3650000e+01   8.3627214e-04
   4.1549999e+01   1.3650000e+01   3.3269066e-04
   4.1650002e+01   1.3650000e+01   4.0881897e-04
   4.1750000e+01   1.3650000e+01   4.2495632e-04
   4.1849998e+01   1.3650000e+01   2.5515826e-04
   4.1950001e+01   1.3650000e+01   2.2685775e-04
   4.2049999e+01   1.3650000e+01   2.3930329e-04
   4.2150002e+01   1.3650000e+01   2.7949962e-04
   4.2250000e+01   1.3650000e+01   2.7279640e-04
   4.2349998e+01   1.3650000e+01   1.9443019e-04
   4.2450001e+01   1.3650000e+01   1.3183523e-04
   4.2549999e+01   1.3650000e+01   1.0924263e-04
   4.2650002e+01   1.3650000e+01   1.2149654e-04
   4.2750000e+01   1.3650000e+01   1.4056885e-04
   4.2849998e+01   1.3650000e+01   2.7406003e-04
   4.2950001e+01   1.3650000e+01   5.4319500e-04
   4.3049999e+01   1.3650000e+01   5.2115583e-04
   4.3150002e+01   1.3650000e+01   5.0320051e-04
   4.3250000e+01   1.3650000e+01   1.3535515e-04
   4.3349998e+01   1.3650000e+01   5.7769667e-05
   4.3450001e+01   1.3650000e+01   4.0329749e-05
   4.3549999e+01   1.3650000e+01   2.8836521e-05
   4.3650002e+01   1.3650000e+01   2.3138300e-05
   4.3750000e+01   1.3650000e+01   1.9866762e-05
   4.3849998e+01   1.3650000e+01   1.7664655e-05
   4.3950001e+01   1.3650000e+01   1.6591826e-05
   4.4049999e+01   1.3650000e+01   1.6679003e-05
   4.4150002e+01   1.3650000e+01   1.7729914e-05
   4.4250000e+01   1.3650000e+01   1.9422751e-05
   4.4349998e+01   1.3650000e+01   2.1372769e-05
   4.4450001e+01   1.3650000e+01   2.3172826e-05
   4.4549999e+01   1.3650000e+01   2.4478522e-05
   4.4650002e+01   1.3650000e+01   2.5173840e-05
   4.4750000e+01   1.3650000e+01   2.6465161e-05
   4.4849998e+01   1.3650000e+01   4.2693264e-05
   4.4950001e+01   1.3650000e+01   8.7346583e-05
   4.5049999e+01   1.3650000e+01   7.5131815e-05
   4.5150002e+01   1.3650000e+01   3.6594825e-05
   4.5250000e+01   1.3650000e+01   2.9181539e-05
   4.5349998e+01   1.3650000e+01   2.9188288e-05
   4.5450001e+01   1.3650000e+01   3.0669948e-05
   4.5549999e+01   1.3650000e+01   3.4321442e-05
   4.5650002e+01   1.3650000e+01   3.9421782e-05
   4.5750000e+01   1.3650000e+01   4.3858839e-05
   4.5849998e+01   1.3650000e+01   4.6725636e-05
   4.5950001e+01   1.3650000e+01   4.9644132e-05
   4.6049999e+01   1.3650000e+01   5.4798238e-05
   4.6150002e+01   1.3650000e+01   6.2944426e-05
   4.6250000e+01   1.3650000e+01   7.2747054e-05
   4.6349998e+01   1.3650000e+01   8.0787657e-05
   4.6450001e+01   1.3650000e+01   8.3745435e-05
   4.6549999e+01   1.3650000e+01   7.9916492e-05
   4.6650002e+01   1.3650000e+01   6.8902155e-05
   4.6750000e+01   1.3650000e+01   5.3103326e-05
   4.6849998e+01   1.3650000e+01   3.7464313e-05
   4.6950001e+01   1.3650000e+01   2.5518039e-05
   4.7049999e+01   1.3650000e+01   1.7740302e-05
   4.7150002e+01   1.3650000e+01   1.3033497e-05
   4.7250000e+01   1.3650000e+01   1.0118088e-05
   4.7349998e+01   1.3650000e+01   8.0584286e-06
   3.6250000e+01   1.3750000e+01   1.1297465e-05
   3.6349998e+01   1.3750000e+01   1.4504673e-05
   3.6450001e+01   1.3750000e+01   1.8094912e-05
   3.6549999e+01   1.3750000e+01   2.1938153e-05
   3.6650002e+01   1.3750000e+01   2.5864283e-05
   3.6750000e+01   1.3750000e+01   2.9672783e-05
   3.6849998e+01   1.3750000e+01   3.3124117e-05
   3.6950001e+01   1.3750000e+01   3.5921541e-05
   3.7049999e+01   1.3750000e+01   3.7770937e-05
   3.7150002e+01   1.3750000e+01   3.8554168e-05
   3.7250000e+01   1.3750000e+01   3.8405793e-05
   3.7349998e+01   1.3750000e+01   3.7614245e-05
   3.7450001e+01   1.3750000e+01   3.8086902e-05
   3.7549999e+01   1.3750000e+01   4.6808731e-05
   3.7650002e+01   1.3750000e+01   5.7193276e-05
   3.7750000e+01   1.3750000e+01   4.8252579e-05
   3.7849998e+01   1.3750000e+01   3.5367491e-05
   3.7950001e+01   1.3750000e+01   3.0868214e-05
   3.8049999e+01   1.3750000e+01   3.8503971e-05
   3.8150002e+01   1.3750000e+01   7.3274517e-05
   3.8250000e+01   1.3750000e+01   2.0244264e-04
   3.8349998e+01   1.3750000e+01   8.8002230e-04
   3.8450001e+01   1.3750000e+01   4.7361101e-03
   3.8549999e+01   1.3750000e+01   8.7387144e-04
   3.8650002e+01   1.3750000e+01   3.2445820e-04
   3.8750000e+01   1.3750000e+01   1.5740462e-04
   3.8849998e+01   1.3750000e+01   8.6583976e-05
   3.8950001e+01   1.3750000e+01   4.7311754e-05
   3.9049999e+01   1.3750000e+01   3.0105390e-05
   3.9150002e+01   1.3750000e+01   2.2568554e-05
   3.9250000e+01   1.3750000e+01   1.7735660e-05
   3.9349998e+01   1.3750000e+01   1.3917856e-05
   3.9450001e+01   1.3750000e+01   1.1040988e-05
   3.9549999e+01   1.3750000e+01   9.1290894e-06
   3.9650002e+01   1.3750000e+01   8.1026656e-06
   3.9750000e+01   1.3750000e+01   7.8295907e-06
   3.9849998e+01   1.3750000e+01   8.1688686e-06
   3.9950001e+01   1.3750000e+01   8.9935420e-06
   4.0049999e+01   1.3750000e+01   1.0255980e-05
   4.0150002e+01   1.3750000e+01   1.2430174e-05
   4.0250000e+01   1.3750000e+01   1.7918439e-05
   4.0349998e+01   1.3750000e+01   3.0555326e-05
   4.0450001e+01   1.3750000e+01   4.5847322e-05
   4.0549999e+01   1.3750000e+01   4.8196030e-05
   4.0650002e+01   1.3750000e+01   3.5770969e-05
   4.0750000e+01   1.3750000e+01   2.4368708e-05
   4.0849998e+01   1.3750000e+01   2.1993988e-05
   4.0950001e+01   1.3750000e+01   2.7390515e-05
   4.1049999e+01   1.3750000e+01   4.1626219e-05
   4.1150002e+01   1.3750000e+01   7.3019925e-05
   4.1250000e+01   1.3750000e+01   1.5355866e-04
   4.1349998e+01   1.3750000e+01   3.1805295e-04
   4.1450001e+01   1.3750000e+01   8.2956639e-04
   4.1549999e+01   1.3750000e+01   3.5179700e-04
   4.1650002e+01   1.3750000e+01   3.8524737e-04
   4.1750000e+01   1.3750000e+01   3.9198884e-04
   4.1849998e+01   1.3750000e+01   2.6102341e-04
   4.1950001e+01   1.3750000e+01   2.5018689e-04
   4.2049999e+01   1.3750000e+01   2.4647737e-04
   4.2150002e+01   1.3750000e+01   2.1429322e-04
   4.2250000e+01   1.3750000e+01   1.7074755e-04
   4.2349998e+01   1.3750000e+01   1.0263395e-04
   4.2450001e+01   1.3750000e+01   5.3993928e-05
   4.2549999e+01   1.3750000e+01   4.7219433e-05
   4.2650002e+01   1.3750000e+01   5.9376092e-05
   4.2750000e+01   1.3750000e+01   8.6756117e-05
   4.2849998e+01   1.3750000e+01   1.7285075e-04
   4.2950001e+01   1.3750000e+01   2.8409361e-04
   4.3049999e+01   1.3750000e+01   2.3684198e-04
   4.3150002e+01   1.3750000e+01   1.4735891e-04
   4.3250000e+01   1.3750000e+01   6.2689127e-05
   4.3349998e+01   1.3750000e+01   4.1556246e-05
   4.3450001e+01   1.3750000e+01   3.1864500e-05
   4.3549999e+01   1.3750000e+01   2.4804898e-05
   4.3650002e+01   1.3750000e+01   2.0840247e-05
   4.3750000e+01   1.3750000e+01   1.8376169e-05
   4.3849998e+01   1.3750000e+01   1.6800539e-05
   4.3950001e+01   1.3750000e+01   1.6232927e-05
   4.4049999e+01   1.3750000e+01   1.6746484e-05
   4.4150002e+01   1.3750000e+01   1.8220628e-05
   4.4250000e+01   1.3750000e+01   2.0382371e-05
   4.4349998e+01   1.3750000e+01   2.2847247e-05
   4.4450001e+01   1.3750000e+01   2.5167370e-05
   4.4549999e+01   1.3750000e+01   2.6939122e-05
   4.4650002e+01   1.3750000e+01   2.7997890e-05
   4.4750000e+01   1.3750000e+01   2.9408400e-05
   4.4849998e+01   1.3750000e+01   4.3568321e-05
   4.4950001e+01   1.3750000e+01   8.2098333e-05
   4.5049999e+01   1.3750000e+01   7.2058152e-05
   4.5150002e+01   1.3750000e+01   3.9365146e-05
   4.5250000e+01   1.3750000e+01   3.3206645e-05
   4.5349998e+01   1.3750000e+01   3.3671866e-05
   4.5450001e+01   1.3750000e+01   3.6332574e-05
   4.5549999e+01   1.3750000e+01   4.2118540e-05
   4.5650002e+01   1.3750000e+01   4.9332928e-05
   4.5750000e+01   1.3750000e+01   5.3791453e-05
   4.5849998e+01   1.3750000e+01   5.3591753e-05
   4.5950001e+01   1.3750000e+01   5.2145617e-05
   4.6049999e+01   1.3750000e+01   5.4110009e-05
   4.6150002e+01   1.3750000e+01   6.0015125e-05
   4.6250000e+01   1.3750000e+01   6.6626541e-05
   4.6349998e+01   1.3750000e+01   7.1260343e-05
   4.6450001e+01   1.3750000e+01   7.2487899e-05
   4.6549999e+01   1.3750000e+01   6.8259593e-05
   4.6650002e+01   1.3750000e+01   5.7993544e-05
   4.6750000e+01   1.3750000e+01   4.4533212e-05
   4.6849998e+01   1.3750000e+01   3.2038526e-05
   4.6950001e+01   1.3750000e+01   2.2799773e-05
   4.7049999e+01   1.3750000e+01   1.6775577e-05
   4.7150002e+01   1.3750000e+01   1.2964090e-05
   4.7250000e+01   1.3750000e+01   1.0378927e-05
   4.7349998e+01   1.3750000e+01   8.3628011e-06
   3.6250000e+01   1.3850000e+01   1.2988464e-05
   3.6349998e+01   1.3850000e+01   1.6656728e-05
   3.6450001e+01   1.3850000e+01   2.0606125e-05
   3.6549999e+01   1.3850000e+01   2.4645779e-05
   3.6650002e+01   1.3850000e+01   2.8595374e-05
   3.6750000e+01   1.3850000e+01   3.2306303e-05
   3.6849998e+01   1.3850000e+01   3.5624900e-05
   3.6950001e+01   1.3850000e+01   3.8351631e-05
   3.7049999e+01   1.3850000e+01   4.0281098e-05
   3.7150002e+01   1.3850000e+01   4.1377116e-05
   3.7250000e+01   1.3850000e+01   4.1913187e-05
   3.7349998e+01   1.3850000e+01   4.2429740e-05
   3.7450001e+01   1.3850000e+01   4.4733100e-05
   3.7549999e+01   1.3850000e+01   5.2707579e-05
   3.7650002e+01   1.3850000e+01   6.2636696e-05
   3.7750000e+01   1.3850000e+01   6.1308478e-05
   3.7849998e+01   1.3850000e+01   5.0109062e-05
   3.7950001e+01   1.3850000e+01   4.9099152e-05
   3.8049999e+01   1.3850000e+01   6.9549773e-05
   3.8150002e+01   1.3850000e+01   8.7269902e-05
   3.8250000e+01   1.3850000e+01   1.5812741e-04
   3.8349998e+01   1.3850000e+01   3.1203401e-04
   3.8450001e+01   1.3850000e+01   7.9022249e-04
   3.8549999e+01   1.3850000e+01   4.5584477e-04
   3.8650002e+01   1.3850000e+01   2.7722120e-04
   3.8750000e+01   1.3850000e+01   1.7282112e-04
   3.8849998e+01   1.3850000e+01   9.3668910e-05
   3.8950001e+01   1.3850000e+01   4.6710993e-05
   3.9049999e+01   1.3850000e+01   2.8016027e-05
   3.9150002e+01   1.3850000e+01   2.1442163e-05
   3.9250000e+01   1.3850000e+01   1.7609502e-05
   3.9349998e+01   1.3850000e+01   1.4191374e-05
   3.9450001e+01   1.3850000e+01   1.1327413e-05
   3.9549999e+01   1.3850000e+01   9.3137933e-06
   3.9650002e+01   1.3850000e+01   8.2058050e-06
   3.9750000e+01   1.3850000e+01   7.8968451e-06
   3.9849998e+01   1.3850000e+01   8.2260212e-06
   3.9950001e+01   1.3850000e+01   9.0489020e-06
   4.0049999e+01   1.3850000e+01   1.0358168e-05
   4.0150002e+01   1.3850000e+01   1.2850775e-05
   4.0250000e+01   1.3850000e+01   1.9424881e-05
   4.0349998e+01   1.3850000e+01   3.4157270e-05
   4.0450001e+01   1.3850000e+01   5.1548792e-05
   4.0549999e+01   1.3850000e+01   5.7669367e-05
   4.0650002e+01   1.3850000e+01   8.0016769e-05
   4.0750000e+01   1.3850000e+01   2.6580528e-05
   4.0849998e+01   1.3850000e+01   2.2596232e-05
   4.0950001e+01   1.3850000e+01   2.7560825e-05
   4.1049999e+01   1.3850000e+01   4.3154374e-05
   4.1150002e+01   1.3850000e+01   7.5308417e-05
   4.1250000e+01   1.3850000e+01   1.3734508e-04
   4.1349998e+01   1.3850000e+01   2.2779372e-04
   4.1450001e+01   1.3850000e+01   2.7983717e-04
   4.1549999e+01   1.3850000e+01   2.1037567e-04
   4.1650002e+01   1.3850000e+01   2.1331002e-04
   4.1750000e+01   1.3850000e+01   2.5360557e-04
   4.1849998e+01   1.3850000e+01   2.5902287e-04
   4.1950001e+01   1.3850000e+01   2.7417205e-04
   4.2049999e+01   1.3850000e+01   2.4763015e-04
   4.2150002e+01   1.3850000e+01   1.7203859e-04
   4.2250000e+01   1.3850000e+01   1.0289437e-04
   4.2349998e+01   1.3850000e+01   5.0905921e-05
   4.2450001e+01   1.3850000e+01   2.5362131e-05
   4.2549999e+01   1.3850000e+01   2.5357402e-05
   4.2650002e+01   1.3850000e+01   3.7550879e-05
   4.2750000e+01   1.3850000e+01   6.1208746e-05
   4.2849998e+01   1.3850000e+01   1.0096558e-04
   4.2950001e+01   1.3850000e+01   1.3630128e-04
   4.3049999e+01   1.3850000e+01   1.1869208e-04
   4.3150002e+01   1.3850000e+01   7.7488214e-05
   4.3250000e+01   1.3850000e+01   4.7431953e-05
   4.3349998e+01   1.3850000e+01   3.4727913e-05
   4.3450001e+01   1.3850000e+01   2.7484584e-05
   4.3549999e+01   1.3850000e+01   2.2501334e-05
   4.3650002e+01   1.3850000e+01   1.9364703e-05
   4.3750000e+01   1.3850000e+01   1.7353754e-05
   4.3849998e+01   1.3850000e+01   1.6222157e-05
   4.3950001e+01   1.3850000e+01   1.6058468e-05
   4.4049999e+01   1.3850000e+01   1.6922382e-05
   4.4150002e+01   1.3850000e+01   1.8728546e-05
   4.4250000e+01   1.3850000e+01   2.1240523e-05
   4.4349998e+01   1.3850000e+01   2.4086499e-05
   4.4450001e+01   1.3850000e+01   2.6803740e-05
   4.4549999e+01   1.3850000e+01   2.8956783e-05
   4.4650002e+01   1.3850000e+01   3.0347976e-05
   4.4750000e+01   1.3850000e+01   3.1546675e-05
   4.4849998e+01   1.3850000e+01   3.7896832e-05
   4.4950001e+01   1.3850000e+01   5.4364657e-05
   4.5049999e+01   1.3850000e+01   5.1713610e-05
   4.5150002e+01   1.3850000e+01   3.9687453e-05
   4.5250000e+01   1.3850000e+01   3.7700938e-05
   4.5349998e+01   1.3850000e+01   3.8507977e-05
   4.5450001e+01   1.3850000e+01   4.2059008e-05
   4.5549999e+01   1.3850000e+01   4.9963452e-05
   4.5650002e+01   1.3850000e+01   5.9758939e-05
   4.5750000e+01   1.3850000e+01   6.5048822e-05
   4.5849998e+01   1.3850000e+01   6.2846208e-05
   4.5950001e+01   1.3850000e+01   5.8649308e-05
   4.6049999e+01   1.3850000e+01   6.0487720e-05
   4.6150002e+01   1.3850000e+01   6.5746783e-05
   4.6250000e+01   1.3850000e+01   6.7974404e-05
   4.6349998e+01   1.3850000e+01   6.8583860e-05
   4.6450001e+01   1.3850000e+01   6.6868786e-05
   4.6549999e+01   1.3850000e+01   6.1090883e-05
   4.6650002e+01   1.3850000e+01   5.0538783e-05
   4.6750000e+01   1.3850000e+01   3.8307288e-05
   4.6849998e+01   1.3850000e+01   2.7929091e-05
   4.6950001e+01   1.3850000e+01   2.0686157e-05
   4.7049999e+01   1.3850000e+01   1.6022574e-05
   4.7150002e+01   1.3850000e+01   1.2920413e-05
   4.7250000e+01   1.3850000e+01   1.0593236e-05
   3.6250000e+01   1.3950000e+01   1.5248136e-05
   3.6349998e+01   1.3950000e+01   1.9506744e-05
   3.6450001e+01   1.3950000e+01   2.3900071e-05
   3.6549999e+01   1.3950000e+01   2.8192359e-05
   3.6650002e+01   1.3950000e+01   3.2257227e-05
   3.6750000e+01   1.3950000e+01   3.6008314e-05
   3.6849998e+01   1.3950000e+01   3.9221784e-05
   3.6950001e+01   1.3950000e+01   4.1676711e-05
   3.7049999e+01   1.3950000e+01   4.3362550e-05
   3.7150002e+01   1.3950000e+01   4.4484579e-05
   3.7250000e+01   1.3950000e+01   4.5649067e-05
   3.7349998e+01   1.3950000e+01   4.8279719e-05
   3.7450001e+01   1.3950000e+01   5.6640820e-05
   3.7549999e+01   1.3950000e+01   7.7571029e-05
   3.7650002e+01   1.3950000e+01   1.0454027e-04
   3.7750000e+01   1.3950000e+01   1.1416040e-04
   3.7849998e+01   1.3950000e+01   1.0059696e-04
   3.7950001e+01   1.3950000e+01   1.0010641e-04
   3.8049999e+01   1.3950000e+01   1.3823250e-04
   3.8150002e+01   1.3950000e+01   1.1726544e-04
   3.8250000e+01   1.3950000e+01   1.2187662e-04
   3.8349998e+01   1.3950000e+01   1.9000853e-04
   3.8450001e+01   1.3950000e+01   2.7621663e-04
   3.8549999e+01   1.3950000e+01   3.1139393e-04
   3.8650002e+01   1.3950000e+01   2.9579620e-04
   3.8750000e+01   1.3950000e+01   2.1397910e-04
   3.8849998e+01   1.3950000e+01   1.0925138e-04
   3.8950001e+01   1.3950000e+01   5.0140177e-05
   3.9049999e+01   1.3950000e+01   2.8589348e-05
   3.9150002e+01   1.3950000e+01   2.1739508e-05
   3.9250000e+01   1.3950000e+01   1.8166153e-05
   3.9349998e+01   1.3950000e+01   1.4752542e-05
   3.9450001e+01   1.3950000e+01   1.1706629e-05
   3.9549999e+01   1.3950000e+01   9.5121031e-06
   3.9650002e+01   1.3950000e+01   8.2986389e-06
   3.9750000e+01   1.3950000e+01   7.9482306e-06
   3.9849998e+01   1.3950000e+01   8.2641209e-06
   3.9950001e+01   1.3950000e+01   9.0813019e-06
   4.0049999e+01   1.3950000e+01   1.0428581e-05
   4.0150002e+01   1.3950000e+01   1.3134338e-05
   4.0250000e+01   1.3950000e+01   2.0079949e-05
   4.0349998e+01   1.3950000e+01   3.4653702e-05
   4.0450001e+01   1.3950000e+01   5.1180927e-05
   4.0549999e+01   1.3950000e+01   5.4343902e-05
   4.0650002e+01   1.3950000e+01   4.3234406e-05
   4.0750000e+01   1.3950000e+01   2.7903841e-05
   4.0849998e+01   1.3950000e+01   2.3039947e-05
   4.0950001e+01   1.3950000e+01   2.7346317e-05
   4.1049999e+01   1.3950000e+01   4.3375690e-05
   4.1150002e+01   1.3950000e+01   7.5395168e-05
   4.1250000e+01   1.3950000e+01   1.2171979e-04
   4.1349998e+01   1.3950000e+01   1.7079237e-04
   4.1450001e+01   1.3950000e+01   1.8411056e-04
   4.1549999e+01   1.3950000e+01   1.6353793e-04
   4.1650002e+01   1.3950000e+01   1.8367595e-04
   4.1750000e+01   1.3950000e+01   2.6233491e-04
   4.1849998e+01   1.3950000e+01   2.7297647e-04
   4.1950001e+01   1.3950000e+01   2.8369285e-04
   4.2049999e+01   1.3950000e+01   2.3830320e-04
   4.2150002e+01   1.3950000e+01   1.4572809e-04
   4.2250000e+01   1.3950000e+01   7.0735201e-05
   4.2349998e+01   1.3950000e+01   3.0646177e-05
   4.2450001e+01   1.3950000e+01   1.6613530e-05
   4.2549999e+01   1.3950000e+01   1.8215398e-05
   4.2650002e+01   1.3950000e+01   2.7633236e-05
   4.2750000e+01   1.3950000e+01   4.4341552e-05
   4.2849998e+01   1.3950000e+01   6.5523309e-05
   4.2950001e+01   1.3950000e+01   8.0381789e-05
   4.3049999e+01   1.3950000e+01   7.6155156e-05
   4.3150002e+01   1.3950000e+01   5.8511210e-05
   4.3250000e+01   1.3950000e+01   4.2510488e-05
   4.3349998e+01   1.3950000e+01   3.2561900e-05
   4.3450001e+01   1.3950000e+01   2.5983792e-05
   4.3549999e+01   1.3950000e+01   2.1416956e-05
   4.3650002e+01   1.3950000e+01   1.8451226e-05
   4.3750000e+01   1.3950000e+01   1.6656579e-05
   4.3849998e+01   1.3950000e+01   1.5823589e-05
   4.3950001e+01   1.3950000e+01   1.5952799e-05
   4.4049999e+01   1.3950000e+01   1.7065866e-05
   4.4150002e+01   1.3950000e+01   1.9090896e-05
   4.4250000e+01   1.3950000e+01   2.1820715e-05
   4.4349998e+01   1.3950000e+01   2.4906103e-05
   4.4450001e+01   1.3950000e+01   2.7892158e-05
   4.4549999e+01   1.3950000e+01   3.0340818e-05
   4.4650002e+01   1.3950000e+01   3.2055759e-05
   4.4750000e+01   1.3950000e+01   3.3374687e-05
   4.4849998e+01   1.3950000e+01   3.5894122e-05
   4.4950001e+01   1.3950000e+01   4.1037132e-05
   4.5049999e+01   1.3950000e+01   4.3088363e-05
   4.5150002e+01   1.3950000e+01   4.2823885e-05
   4.5250000e+01   1.3950000e+01   4.3148735e-05
   4.5349998e+01   1.3950000e+01   4.3662618e-05
   4.5450001e+01   1.3950000e+01   4.7161575e-05
   4.5549999e+01   1.3950000e+01   5.6191802e-05
   4.5650002e+01   1.3950000e+01   6.7998204e-05
   4.5750000e+01   1.3950000e+01   7.4516698e-05
   4.5849998e+01   1.3950000e+01   7.2197145e-05
   4.5950001e+01   1.3950000e+01   6.8629619e-05
   4.6049999e+01   1.3950000e+01   1.0681618e-04
   4.6150002e+01   1.3950000e+01   1.2023198e-04
   4.6250000e+01   1.3950000e+01   7.2798626e-05
   4.6349998e+01   1.3950000e+01   6.8681649e-05
   4.6450001e+01   1.3950000e+01   6.3926593e-05
   4.6549999e+01   1.3950000e+01   5.6496054e-05
   4.6650002e+01   1.3950000e+01   4.5515593e-05
   4.6750000e+01   1.3950000e+01   3.4060005e-05
   4.6849998e+01   1.3950000e+01   2.5114439e-05
   4.6950001e+01   1.3950000e+01   1.9244071e-05
   4.7049999e+01   1.3950000e+01   1.5520960e-05
   4.7150002e+01   1.3950000e+01   1.2901904e-05
   4.7250000e+01   1.3950000e+01   1.0739819e-05
   3.6150002e+01   1.4050000e+01   1.3449399e-05
   3.6250000e+01   1.4050000e+01   1.8109536e-05
   3.6349998e+01   1.4050000e+01   2.3083565e-05
   3.6450001e+01   1.4050000e+01   2.8000039e-05
   3.6549999e+01   1.4050000e+01   3.2671924e-05
   3.6650002e+01   1.4050000e+01   3.7252932e-05
   3.6750000e+01   1.4050000e+01   4.1720166e-05
   3.6849998e+01   1.4050000e+01   4.5191700e-05
   3.6950001e+01   1.4050000e+01   4.6969002e-05
   3.7049999e+01   1.4050000e+01   4.7612433e-05
   3.7150002e+01   1.4050000e+01   4.8113787e-05
   3.7250000e+01   1.4050000e+01   4.9585724e-05
   3.7349998e+01   1.4050000e+01   5.4635762e-05
   3.7450001e+01   1.4050000e+01   7.0700888e-05
   3.7549999e+01   1.4050000e+01   1.0860252e-04
   3.7650002e+01   1.4050000e+01   1.5987626e-04
   3.7750000e+01   1.4050000e+01   1.9404525e-04
   3.7849998e+01   1.4050000e+01   1.9360009e-04
   3.7950001e+01   1.4050000e+01   1.9330613e-04
   3.8049999e+01   1.4050000e+01   2.6188657e-04
   3.8150002e+01   1.4050000e+01   1.7467268e-04
   3.8250000e+01   1.4050000e+01   1.0291940e-04
   3.8349998e+01   1.4050000e+01   1.4459735e-04
   3.8450001e+01   1.4050000e+01   2.5398884e-04
   3.8549999e+01   1.4050000e+01   5.5248564e-04
   3.8650002e+01   1.4050000e+01   7.6151441e-04
   3.8750000e+01   1.4050000e+01   4.1538896e-04
   3.8849998e+01   1.4050000e+01   1.3487924e-04
   3.8950001e+01   1.4050000e+01   5.5673914e-05
   3.9049999e+01   1.4050000e+01   3.1007374e-05
   3.9150002e+01   1.4050000e+01   2.3047711e-05
   3.9250000e+01   1.4050000e+01   1.9125197e-05
   3.9349998e+01   1.4050000e+01   1.5419853e-05
   3.9450001e+01   1.4050000e+01   1.2081497e-05
   3.9549999e+01   1.4050000e+01   9.6825070e-06
   3.9650002e+01   1.4050000e+01   8.3675504e-06
   3.9750000e+01   1.4050000e+01   7.9811553e-06
   3.9849998e+01   1.4050000e+01   8.2854795e-06
   3.9950001e+01   1.4050000e+01   9.0952053e-06
   4.0049999e+01   1.4050000e+01   1.0454402e-05
   4.0150002e+01   1.4050000e+01   1.3195829e-05
   4.0250000e+01   1.4050000e+01   1.9824592e-05
   4.0349998e+01   1.4050000e+01   3.2736480e-05
   4.0450001e+01   1.4050000e+01   4.6818819e-05
   4.0549999e+01   1.4050000e+01   4.9816670e-05
   4.0650002e+01   1.4050000e+01   3.9872593e-05
   4.0750000e+01   1.4050000e+01   2.8297185e-05
   4.0849998e+01   1.4050000e+01   2.3457726e-05
   4.0950001e+01   1.4050000e+01   2.7068909e-05
   4.1049999e+01   1.4050000e+01   4.2244221e-05
   4.1150002e+01   1.4050000e+01   7.2380324e-05
   4.1250000e+01   1.4050000e+01   1.1223226e-04
   4.1349998e+01   1.4050000e+01   1.5157458e-04
   4.1450001e+01   1.4050000e+01   1.8452897e-04
   4.1549999e+01   1.4050000e+01   1.9464458e-04
   4.1650002e+01   1.4050000e+01   2.7332394e-04
   4.1750000e+01   1.4050000e+01   4.9313373e-04
   4.1849998e+01   1.4050000e+01   2.9806438e-04
   4.1950001e+01   1.4050000e+01   2.6625631e-04
   4.2049999e+01   1.4050000e+01   2.1131604e-04
   4.2150002e+01   1.4050000e+01   1.2485908e-04
   4.2250000e+01   1.4050000e+01   5.7125952e-05
   4.2349998e+01   1.4050000e+01   2.3907056e-05
   4.2450001e+01   1.4050000e+01   1.3428312e-05
   4.2549999e+01   1.4050000e+01   1.4456376e-05
   4.2650002e+01   1.4050000e+01   2.1327096e-05
   4.2750000e+01   1.4050000e+01   3.2922493e-05
   4.2849998e+01   1.4050000e+01   4.6703553e-05
   4.2950001e+01   1.4050000e+01   5.6365399e-05
   4.3049999e+01   1.4050000e+01   5.6803783e-05
   4.3150002e+01   1.4050000e+01   4.9411912e-05
   4.3250000e+01   1.4050000e+01   4.0056268e-05
   4.3349998e+01   1.4050000e+01   3.1956613e-05
   4.3450001e+01   1.4050000e+01   2.5512414e-05
   4.3549999e+01   1.4050000e+01   2.0841340e-05
   4.3650002e+01   1.4050000e+01   1.7848959e-05
   4.3750000e+01   1.4050000e+01   1.6167698e-05
   4.3849998e+01   1.4050000e+01   1.5523778e-05
   4.3950001e+01   1.4050000e+01   1.5834210e-05
   4.4049999e+01   1.4050000e+01   1.7083525e-05
   4.4150002e+01   1.4050000e+01   1.9205072e-05
   4.4250000e+01   1.4050000e+01   2.2017373e-05
   4.4349998e+01   1.4050000e+01   2.5201456e-05
   4.4450001e+01   1.4050000e+01   2.8330205e-05
   4.4549999e+01   1.4050000e+01   3.0992647e-05
   4.4650002e+01   1.4050000e+01   3.3035438e-05
   4.4750000e+01   1.4050000e+01   3.4830016e-05
   4.4849998e+01   1.4050000e+01   3.7317353e-05
   4.4950001e+01   1.4050000e+01   4.1269566e-05
   4.5049999e+01   1.4050000e+01   4.5723031e-05
   4.5150002e+01   1.4050000e+01   4.8993574e-05
   4.5250000e+01   1.4050000e+01   4.9816193e-05
   4.5349998e+01   1.4050000e+01   4.9154525e-05
   4.5450001e+01   1.4050000e+01   5.1128329e-05
   4.5549999e+01   1.4050000e+01   5.9385111e-05
   4.5650002e+01   1.4050000e+01   7.1513336e-05
   4.5750000e+01   1.4050000e+01   7.8999466e-05
   4.5849998e+01   1.4050000e+01   7.8721190e-05
   4.5950001e+01   1.4050000e+01   7.9643752e-05
   4.6049999e+01   1.4050000e+01   1.8334373e-04
   4.6150002e+01   1.4050000e+01   2.1002568e-04
   4.6250000e+01   1.4050000e+01   7.5838434e-05
   4.6349998e+01   1.4050000e+01   6.7390494e-05
   4.6450001e+01   1.4050000e+01   6.0713392e-05
   4.6549999e+01   1.4050000e+01   5.2334744e-05
   4.6650002e+01   1.4050000e+01   4.1456031e-05
   4.6750000e+01   1.4050000e+01   3.0937521e-05
   4.6849998e+01   1.4050000e+01   2.3186176e-05
   4.6950001e+01   1.4050000e+01   1.8299425e-05
   4.7049999e+01   1.4050000e+01   1.5190595e-05
   4.7150002e+01   1.4050000e+01   1.2862596e-05
   3.6150002e+01   1.4150000e+01   1.5905400e-05
   3.6250000e+01   1.4150000e+01   2.1515292e-05
   3.6349998e+01   1.4150000e+01   2.7324280e-05
   3.6450001e+01   1.4150000e+01   3.2865813e-05
   3.6549999e+01   1.4150000e+01   3.8222166e-05
   3.6650002e+01   1.4150000e+01   4.4299810e-05
   3.6750000e+01   1.4150000e+01   5.1178024e-05
   3.6849998e+01   1.4150000e+01   5.6104982e-05
   3.6950001e+01   1.4150000e+01   5.6701989e-05
   3.7049999e+01   1.4150000e+01   5.4728032e-05
   3.7150002e+01   1.4150000e+01   5.3308908e-05
   3.7250000e+01   1.4150000e+01   5.4293006e-05
   3.7349998e+01   1.4150000e+01   6.1061160e-05
   3.7450001e+01   1.4150000e+01   8.2525301e-05
   3.7549999e+01   1.4150000e+01   1.2880162e-04
   3.7650002e+01   1.4150000e+01   1.9232772e-04
   3.7750000e+01   1.4150000e+01   2.5653615e-04
   3.7849998e+01   1.4150000e+01   3.5855095e-04
   3.7950001e+01   1.4150000e+01   2.8144804e-04
   3.8049999e+01   1.4150000e+01   4.9611297e-04
   3.8150002e+01   1.4150000e+01   2.6321728e-04
   3.8250000e+01   1.4150000e+01   9.2791932e-05
   3.8349998e+01   1.4150000e+01   1.3810686e-04
   3.8450001e+01   1.4150000e+01   4.0135419e-04
   3.8549999e+01   1.4150000e+01   1.1652957e-03
   3.8650002e+01   1.4150000e+01   1.9142841e-03
   3.8750000e+01   1.4150000e+01   9.0469239e-04
   3.8849998e+01   1.4150000e+01   1.7213127e-04
   3.8950001e+01   1.4150000e+01   6.9161564e-05
   3.9049999e+01   1.4150000e+01   3.6654488e-05
   3.9150002e+01   1.4150000e+01   2.5242551e-05
   3.9250000e+01   1.4150000e+01   2.0220390e-05
   3.9349998e+01   1.4150000e+01   1.6018885e-05
   3.9450001e+01   1.4150000e+01   1.2373048e-05
   3.9549999e+01   1.4150000e+01   9.8045521e-06
   3.9650002e+01   1.4150000e+01   8.4162739e-06
   3.9750000e+01   1.4150000e+01   8.0041145e-06
   3.9849998e+01   1.4150000e+01   8.2970009e-06
   3.9950001e+01   1.4150000e+01   9.0944777e-06
   4.0049999e+01   1.4150000e+01   1.0425594e-05
   4.0150002e+01   1.4150000e+01   1.2992820e-05
   4.0250000e+01   1.4150000e+01   1.8713112e-05
   4.0349998e+01   1.4150000e+01   2.9111279e-05
   4.0450001e+01   1.4150000e+01   4.0182233e-05
   4.0549999e+01   1.4150000e+01   4.3162574e-05
   4.0650002e+01   1.4150000e+01   3.6438192e-05
   4.0750000e+01   1.4150000e+01   2.7903994e-05
   4.0849998e+01   1.4150000e+01   2.4013991e-05
   4.0950001e+01   1.4150000e+01   2.7082562e-05
   4.1049999e+01   1.4150000e+01   4.0221188e-05
   4.1150002e+01   1.4150000e+01   6.6260749e-05
   4.1250000e+01   1.4150000e+01   1.0255771e-04
   4.1349998e+01   1.4150000e+01   1.5562256e-04
   4.1450001e+01   1.4150000e+01   2.4555321e-04
   4.1549999e+01   1.4150000e+01   2.9591782e-04
   4.1650002e+01   1.4150000e+01   3.6344849e-04
   4.1750000e+01   1.4150000e+01   5.6407374e-04
   4.1849998e+01   1.4150000e+01   2.7867683e-04
   4.1950001e+01   1.4150000e+01   2.2587100e-04
   4.2049999e+01   1.4150000e+01   1.7357945e-04
   4.2150002e+01   1.4150000e+01   1.0587339e-04
   4.2250000e+01   1.4150000e+01   5.0788956e-05
   4.2349998e+01   1.4150000e+01   2.1937665e-05
   4.2450001e+01   1.4150000e+01   1.2157862e-05
   4.2549999e+01   1.4150000e+01   1.2236836e-05
   4.2650002e+01   1.4150000e+01   1.7291557e-05
   4.2750000e+01   1.4150000e+01   2.5826521e-05
   4.2849998e+01   1.4150000e+01   3.6066467e-05
   4.2950001e+01   1.4150000e+01   4.4144821e-05
   4.3049999e+01   1.4150000e+01   4.6817837e-05
   4.3150002e+01   1.4150000e+01   4.4057422e-05
   4.3250000e+01   1.4150000e+01   3.8134949e-05
   4.3349998e+01   1.4150000e+01   3.1271636e-05
   4.3450001e+01   1.4150000e+01   2.5034764e-05
   4.3549999e+01   1.4150000e+01   2.0367435e-05
   4.3650002e+01   1.4150000e+01   1.7403185e-05
   4.3750000e+01   1.4150000e+01   1.5804997e-05
   4.3849998e+01   1.4150000e+01   1.5263346e-05
   4.3950001e+01   1.4150000e+01   1.5649021e-05
   4.4049999e+01   1.4150000e+01   1.6923499e-05
   4.4150002e+01   1.4150000e+01   1.9024614e-05
   4.4250000e+01   1.4150000e+01   2.1794669e-05
   4.4349998e+01   1.4150000e+01   2.4950346e-05
   4.4450001e+01   1.4150000e+01   2.8108412e-05
   4.4549999e+01   1.4150000e+01   3.0912117e-05
   4.4650002e+01   1.4150000e+01   3.3289507e-05
   4.4750000e+01   1.4150000e+01   3.5746056e-05
   4.4849998e+01   1.4150000e+01   3.9344603e-05
   4.4950001e+01   1.4150000e+01   4.4911485e-05
   4.5049999e+01   1.4150000e+01   5.1666611e-05
   4.5150002e+01   1.4150000e+01   5.6834626e-05
   4.5250000e+01   1.4150000e+01   5.7682766e-05
   4.5349998e+01   1.4150000e+01   5.5002973e-05
   4.5450001e+01   1.4150000e+01   5.3859265e-05
   4.5549999e+01   1.4150000e+01   5.9156220e-05
   4.5650002e+01   1.4150000e+01   6.9438931e-05
   4.5750000e+01   1.4150000e+01   7.7032411e-05
   4.5849998e+01   1.4150000e+01   7.9767698e-05
   4.5950001e+01   1.4150000e+01   8.5672931e-05
   4.6049999e+01   1.4150000e+01   1.1630818e-04
   4.6150002e+01   1.4150000e+01   1.1691718e-04
   4.6250000e+01   1.4150000e+01   7.2643146e-05
   4.6349998e+01   1.4150000e+01   6.3187566e-05
   4.6450001e+01   1.4150000e+01   5.6002813e-05
   4.6549999e+01   1.4150000e+01   4.7545203e-05
   4.6650002e+01   1.4150000e+01   3.7464004e-05
   4.6750000e+01   1.4150000e+01   2.8264640e-05
   4.6849998e+01   1.4150000e+01   2.1708398e-05
   4.6950001e+01   1.4150000e+01   1.7605203e-05
   4.7049999e+01   1.4150000e+01   1.4903579e-05
   4.7150002e+01   1.4150000e+01   1.2739610e-05
   3.6150002e+01   1.4250000e+01   1.8621351e-05
   3.6250000e+01   1.4250000e+01   2.5332565e-05
   3.6349998e+01   1.4250000e+01   3.2148055e-05
   3.6450001e+01   1.4250000e+01   3.8572809e-05
   3.6549999e+01   1.4250000e+01   4.5260018e-05
   3.6650002e+01   1.4250000e+01   5.4494736e-05
   3.6750000e+01   1.4250000e+01   6.7219502e-05
   3.6849998e+01   1.4250000e+01   7.6711869e-05
   3.6950001e+01   1.4250000e+01   7.5369193e-05
   3.7049999e+01   1.4250000e+01   6.8046473e-05
   3.7150002e+01   1.4250000e+01   6.2380714e-05
   3.7250000e+01   1.4250000e+01   6.1879407e-05
   3.7349998e+01   1.4250000e+01   7.1100469e-05
   3.7450001e+01   1.4250000e+01   9.7455988e-05
   3.7549999e+01   1.4250000e+01   1.4433915e-04
   3.7650002e+01   1.4250000e+01   1.9963869e-04
   3.7750000e+01   1.4250000e+01   2.6216003e-04
   3.7849998e+01   1.4250000e+01   6.7479740e-04
   3.7950001e+01   1.4250000e+01   2.6999236e-04
   3.8049999e+01   1.4250000e+01   3.1055638e-04
   3.8150002e+01   1.4250000e+01   1.6872644e-04
   3.8250000e+01   1.4250000e+01   8.7762462e-05
   3.8349998e+01   1.4250000e+01   1.5759385e-04
   3.8450001e+01   1.4250000e+01   4.9298909e-04
   3.8549999e+01   1.4250000e+01   1.2213333e-03
   3.8650002e+01   1.4250000e+01   1.6131429e-03
   3.8750000e+01   1.4250000e+01   6.9302524e-04
   3.8849998e+01   1.4250000e+01   2.0109073e-04
   3.8950001e+01   1.4250000e+01   9.6529861e-05
   3.9049999e+01   1.4250000e+01   4.6849360e-05
   3.9150002e+01   1.4250000e+01   2.8414191e-05
   3.9250000e+01   1.4250000e+01   2.1405945e-05
   3.9349998e+01   1.4250000e+01   1.6533666e-05
   3.9450001e+01   1.4250000e+01   1.2604605e-05
   3.9549999e+01   1.4250000e+01   9.9187200e-06
   3.9650002e+01   1.4250000e+01   8.4824169e-06
   3.9750000e+01   1.4250000e+01   8.0428881e-06
   3.9849998e+01   1.4250000e+01   8.3131272e-06
   3.9950001e+01   1.4250000e+01   9.0876174e-06
   4.0049999e+01   1.4250000e+01   1.0357343e-05
   4.0150002e+01   1.4250000e+01   1.2607510e-05
   4.0250000e+01   1.4250000e+01   1.7095910e-05
   4.0349998e+01   1.4250000e+01   2.4687435e-05
   4.0450001e+01   1.4250000e+01   3.2716780e-05
   4.0549999e+01   1.4250000e+01   3.5650497e-05
   4.0650002e+01   1.4250000e+01   3.2242297e-05
   4.0750000e+01   1.4250000e+01   2.7239437e-05
   4.0849998e+01   1.4250000e+01   2.5053754e-05
   4.0950001e+01   1.4250000e+01   2.7825097e-05
   4.1049999e+01   1.4250000e+01   3.8182319e-05
   4.1150002e+01   1.4250000e+01   5.8478592e-05
   4.1250000e+01   1.4250000e+01   9.0264621e-05
   4.1349998e+01   1.4250000e+01   1.6247248e-04
   4.1450001e+01   1.4250000e+01   3.3153326e-04
   4.1549999e+01   1.4250000e+01   4.4226975e-04
   4.1650002e+01   1.4250000e+01   3.8863521e-04
   4.1750000e+01   1.4250000e+01   3.3031183e-04
   4.1849998e+01   1.4250000e+01   2.2632403e-04
   4.1950001e+01   1.4250000e+01   1.8188330e-04
   4.2049999e+01   1.4250000e+01   1.4143370e-04
   4.2150002e+01   1.4250000e+01   9.2347960e-05
   4.2250000e+01   1.4250000e+01   4.7808713e-05
   4.2349998e+01   1.4250000e+01   2.1705349e-05
   4.2450001e+01   1.4250000e+01   1.1971732e-05
   4.2549999e+01   1.4250000e+01   1.1345704e-05
   4.2650002e+01   1.4250000e+01   1.5291207e-05
   4.2750000e+01   1.4250000e+01   2.2109609e-05
   4.2849998e+01   1.4250000e+01   3.0390360e-05
   4.2950001e+01   1.4250000e+01   3.7575210e-05
   4.3049999e+01   1.4250000e+01   4.1173615e-05
   4.3150002e+01   1.4250000e+01   4.0378512e-05
   4.3250000e+01   1.4250000e+01   3.6087411e-05
   4.3349998e+01   1.4250000e+01   3.0101144e-05
   4.3450001e+01   1.4250000e+01   2.4304632e-05
   4.3549999e+01   1.4250000e+01   1.9876990e-05
   4.3650002e+01   1.4250000e+01   1.7040662e-05
   4.3750000e+01   1.4250000e+01   1.5510992e-05
   4.3849998e+01   1.4250000e+01   1.4997274e-05
   4.3950001e+01   1.4250000e+01   1.5364223e-05
   4.4049999e+01   1.4250000e+01   1.6566706e-05
   4.4150002e+01   1.4250000e+01   1.8548830e-05
   4.4250000e+01   1.4250000e+01   2.1174981e-05
   4.4349998e+01   1.4250000e+01   2.4200232e-05
   4.4450001e+01   1.4250000e+01   2.7296486e-05
   4.4549999e+01   1.4250000e+01   3.0181947e-05
   4.4650002e+01   1.4250000e+01   3.2893084e-05
   4.4750000e+01   1.4250000e+01   3.6099311e-05
   4.4849998e+01   1.4250000e+01   4.1069314e-05
   4.4950001e+01   1.4250000e+01   4.8756516e-05
   4.5049999e+01   1.4250000e+01   5.8148089e-05
   4.5150002e+01   1.4250000e+01   6.5475149e-05
   4.5250000e+01   1.4250000e+01   6.6496206e-05
   4.5349998e+01   1.4250000e+01   6.1271865e-05
   4.5450001e+01   1.4250000e+01   5.5740409e-05
   4.5549999e+01   1.4250000e+01   5.6346282e-05
   4.5650002e+01   1.4250000e+01   6.3074163e-05
   4.5750000e+01   1.4250000e+01   6.9757640e-05
   4.5849998e+01   1.4250000e+01   7.4602933e-05
   4.5950001e+01   1.4250000e+01   8.3287348e-05
   4.6049999e+01   1.4250000e+01   8.9756388e-05
   4.6150002e+01   1.4250000e+01   8.1148515e-05
   4.6250000e+01   1.4250000e+01   6.6584216e-05
   4.6349998e+01   1.4250000e+01   5.7323490e-05
   4.6450001e+01   1.4250000e+01   5.0261380e-05
   4.6549999e+01   1.4250000e+01   4.2205826e-05
   4.6650002e+01   1.4250000e+01   3.3377626e-05
   4.6750000e+01   1.4250000e+01   2.5743471e-05
   4.6849998e+01   1.4250000e+01   2.0388697e-05
   4.6950001e+01   1.4250000e+01   1.6955037e-05
   4.7049999e+01   1.4250000e+01   1.4544461e-05
   3.6049999e+01   1.4350000e+01   1.4408538e-05
   3.6150002e+01   1.4350000e+01   2.1410966e-05
   3.6250000e+01   1.4350000e+01   2.9409912e-05
   3.6349998e+01   1.4350000e+01   3.7573394e-05
   3.6450001e+01   1.4350000e+01   4.5554945e-05
   3.6549999e+01   1.4350000e+01   5.4902885e-05
   3.6650002e+01   1.4350000e+01   7.0731679e-05
   3.6750000e+01   1.4350000e+01   1.0195774e-04
   3.6849998e+01   1.4350000e+01   1.2637640e-04
   3.6950001e+01   1.4350000e+01   1.1228176e-04
   3.7049999e+01   1.4350000e+01   9.1166592e-05
   3.7150002e+01   1.4350000e+01   7.9368059e-05
   3.7250000e+01   1.4350000e+01   8.0212209e-05
   3.7349998e+01   1.4350000e+01   1.0638421e-04
   3.7450001e+01   1.4350000e+01   1.4084346e-04
   3.7549999e+01   1.4350000e+01   1.8344725e-04
   3.7650002e+01   1.4350000e+01   2.3245363e-04
   3.7750000e+01   1.4350000e+01   2.4626544e-04
   3.7849998e+01   1.4350000e+01   2.4213458e-04
   3.7950001e+01   1.4350000e+01   2.0631675e-04
   3.8049999e+01   1.4350000e+01   1.6719665e-04
   3.8150002e+01   1.4350000e+01   1.1240931e-04
   3.8250000e+01   1.4350000e+01   1.0204303e-04
   3.8349998e+01   1.4350000e+01   2.1606745e-04
   3.8450001e+01   1.4350000e+01   5.4948678e-04
   3.8549999e+01   1.4350000e+01   1.0694405e-03
   3.8650002e+01   1.4350000e+01   1.1849665e-03
   3.8750000e+01   1.4350000e+01   4.3787560e-04
   3.8849998e+01   1.4350000e+01   2.2931621e-04
   3.8950001e+01   1.4350000e+01   1.2233484e-04
   3.9049999e+01   1.4350000e+01   5.6610355e-05
   3.9150002e+01   1.4350000e+01   3.1956599e-05
   3.9250000e+01   1.4350000e+01   2.2857408e-05
   3.9349998e+01   1.4350000e+01   1.7195562e-05
   3.9450001e+01   1.4350000e+01   1.2968266e-05
   3.9549999e+01   1.4350000e+01   1.0164133e-05
   3.9650002e+01   1.4350000e+01   8.6566188e-06
   3.9750000e+01   1.4350000e+01   8.1511698e-06
   3.9849998e+01   1.4350000e+01   8.3646519e-06
   3.9950001e+01   1.4350000e+01   9.0985186e-06
   4.0049999e+01   1.4350000e+01   1.0299222e-05
   4.0150002e+01   1.4350000e+01   1.2226711e-05
   4.0250000e+01   1.4350000e+01   1.5570062e-05
   4.0349998e+01   1.4350000e+01   2.0751897e-05
   4.0450001e+01   1.4350000e+01   2.6298723e-05
   4.0549999e+01   1.4350000e+01   2.9244740e-05
   4.0650002e+01   1.4350000e+01   2.8781884e-05
   4.0750000e+01   1.4350000e+01   2.7260507e-05
   4.0849998e+01   1.4350000e+01   2.7106036e-05
   4.0950001e+01   1.4350000e+01   2.9785959e-05
   4.1049999e+01   1.4350000e+01   3.7189519e-05
   4.1150002e+01   1.4350000e+01   5.1191269e-05
   4.1250000e+01   1.4350000e+01   7.6661112e-05
   4.1349998e+01   1.4350000e+01   1.5459170e-04
   4.1450001e+01   1.4350000e+01   4.7078816e-04
   4.1549999e+01   1.4350000e+01   6.2002381e-04
   4.1650002e+01   1.4350000e+01   4.4487536e-04
   4.1750000e+01   1.4350000e+01   3.0290859e-04
   4.1849998e+01   1.4350000e+01   1.9978304e-04
   4.1950001e+01   1.4350000e+01   1.5066280e-04
   4.2049999e+01   1.4350000e+01   1.2188384e-04
   4.2150002e+01   1.4350000e+01   8.5029991e-05
   4.2250000e+01   1.4350000e+01   4.6830391e-05
   4.2349998e+01   1.4350000e+01   2.2366152e-05
   4.2450001e+01   1.4350000e+01   1.2584427e-05
   4.2549999e+01   1.4350000e+01   1.1459450e-05
   4.2650002e+01   1.4350000e+01   1.4705691e-05
   4.2750000e+01   1.4350000e+01   2.0517165e-05
   4.2849998e+01   1.4350000e+01   2.7570177e-05
   4.2950001e+01   1.4350000e+01   3.3911820e-05
   4.3049999e+01   1.4350000e+01   3.7501268e-05
   4.3150002e+01   1.4350000e+01   3.7321115e-05
   4.3250000e+01   1.4350000e+01   3.3829889e-05
   4.3349998e+01   1.4350000e+01   2.8602444e-05
   4.3450001e+01   1.4350000e+01   2.3418881e-05
   4.3549999e+01   1.4350000e+01   1.9381434e-05
   4.3650002e+01   1.4350000e+01   1.6725340e-05
   4.3750000e+01   1.4350000e+01   1.5238822e-05
   4.3849998e+01   1.4350000e+01   1.4688373e-05
   4.3950001e+01   1.4350000e+01   1.4960938e-05
   4.4049999e+01   1.4350000e+01   1.6017189e-05
   4.4150002e+01   1.4350000e+01   1.7808867e-05
   4.4250000e+01   1.4350000e+01   2.0220217e-05
   4.4349998e+01   1.4350000e+01   2.3044708e-05
   4.4450001e+01   1.4350000e+01   2.6015050e-05
   4.4549999e+01   1.4350000e+01   2.8935649e-05
   4.4650002e+01   1.4350000e+01   3.1960215e-05
   4.4750000e+01   1.4350000e+01   3.5909263e-05
   4.4849998e+01   1.4350000e+01   4.2215706e-05
   4.4950001e+01   1.4350000e+01   5.1959523e-05
   4.5049999e+01   1.4350000e+01   6.4098669e-05
   4.5150002e+01   1.4350000e+01   7.4224459e-05
   4.5250000e+01   1.4350000e+01   7.6258977e-05
   4.5349998e+01   1.4350000e+01   6.8493486e-05
   4.5450001e+01   1.4350000e+01   5.7651225e-05
   4.5549999e+01   1.4350000e+01   5.2486535e-05
   4.5650002e+01   1.4350000e+01   5.4853815e-05
   4.5750000e+01   1.4350000e+01   5.9993359e-05
   4.5849998e+01   1.4350000e+01   6.5426619e-05
   4.5950001e+01   1.4350000e+01   7.3645700e-05
   4.6049999e+01   1.4350000e+01   7.8584693e-05
   4.6150002e+01   1.4350000e+01   7.1462935e-05
   4.6250000e+01   1.4350000e+01   5.9969672e-05
   4.6349998e+01   1.4350000e+01   5.1551287e-05
   4.6450001e+01   1.4350000e+01   4.4466869e-05
   4.6549999e+01   1.4350000e+01   3.6892499e-05
   4.6650002e+01   1.4350000e+01   2.9426145e-05
   4.6750000e+01   1.4350000e+01   2.3337732e-05
   4.6849998e+01   1.4350000e+01   1.9086874e-05
   4.6950001e+01   1.4350000e+01   1.6223221e-05
   3.6049999e+01   1.4450000e+01   1.5935821e-05
   3.6150002e+01   1.4450000e+01   2.4126286e-05
   3.6250000e+01   1.4450000e+01   3.3674365e-05
   3.6349998e+01   1.4450000e+01   4.3751923e-05
   3.6450001e+01   1.4450000e+01   5.4497959e-05
   3.6549999e+01   1.4450000e+01   6.8856833e-05
   3.6650002e+01   1.4450000e+01   9.9172641e-05
   3.6750000e+01   1.4450000e+01   1.8927986e-04
   3.6849998e+01   1.4450000e+01   2.5807429e-04
   3.6950001e+01   1.4450000e+01   1.8194526e-04
   3.7049999e+01   1.4450000e+01   1.2391809e-04
   3.7150002e+01   1.4450000e+01   1.1830030e-04
   3.7250000e+01   1.4450000e+01   1.5223915e-04
   3.7349998e+01   1.4450000e+01   2.4996331e-04
   3.7450001e+01   1.4450000e+01   2.4473530e-04
   3.7549999e+01   1.4450000e+01   2.4537646e-04
   3.7650002e+01   1.4450000e+01   3.3683688e-04
   3.7750000e+01   1.4450000e+01   3.5880605e-04
   3.7849998e+01   1.4450000e+01   2.4084706e-04
   3.7950001e+01   1.4450000e+01   1.8534140e-04
   3.8049999e+01   1.4450000e+01   1.5824787e-04
   3.8150002e+01   1.4450000e+01   1.3189229e-04
   3.8250000e+01   1.4450000e+01   1.3864180e-04
   3.8349998e+01   1.4450000e+01   2.3827535e-04
   3.8450001e+01   1.4450000e+01   4.3392845e-04
   3.8549999e+01   1.4450000e+01   1.0336566e-03
   3.8650002e+01   1.4450000e+01   8.9483423e-04
   3.8750000e+01   1.4450000e+01   3.4523872e-04
   3.8849998e+01   1.4450000e+01   2.2202713e-04
   3.8950001e+01   1.4450000e+01   1.2187458e-04
   3.9049999e+01   1.4450000e+01   5.9299404e-05
   3.9150002e+01   1.4450000e+01   3.5047953e-05
   3.9250000e+01   1.4450000e+01   2.4888290e-05
   3.9349998e+01   1.4450000e+01   1.8451059e-05
   3.9450001e+01   1.4450000e+01   1.3834911e-05
   3.9549999e+01   1.4450000e+01   1.0802211e-05
   3.9650002e+01   1.4450000e+01   9.1068332e-06
   3.9750000e+01   1.4450000e+01   8.4326566e-06
   3.9849998e+01   1.4450000e+01   8.5212005e-06
   3.9950001e+01   1.4450000e+01   9.1909278e-06
   4.0049999e+01   1.4450000e+01   1.0347128e-05
   4.0150002e+01   1.4450000e+01   1.2063528e-05
   4.0250000e+01   1.4450000e+01   1.4628490e-05
   4.0349998e+01   1.4450000e+01   1.8217956e-05
   4.0450001e+01   1.4450000e+01   2.2214381e-05
   4.0549999e+01   1.4450000e+01   2.5400821e-05
   4.0650002e+01   1.4450000e+01   2.7386228e-05
   4.0750000e+01   1.4450000e+01   2.8909193e-05
   4.0849998e+01   1.4450000e+01   3.0686599e-05
   4.0950001e+01   1.4450000e+01   3.3321783e-05
   4.1049999e+01   1.4450000e+01   3.8038888e-05
   4.1150002e+01   1.4450000e+01   4.6553938e-05
   4.1250000e+01   1.4450000e+01   6.6372675e-05
   4.1349998e+01   1.4450000e+01   1.3932235e-04
   4.1450001e+01   1.4450000e+01   6.5348367e-04
   4.1549999e+01   1.4450000e+01   7.4023986e-04
   4.1650002e+01   1.4450000e+01   4.2542879e-04
   4.1750000e+01   1.4450000e+01   3.0086908e-04
   4.1849998e+01   1.4450000e+01   1.9033036e-04
   4.1950001e+01   1.4450000e+01   1.3441204e-04
   4.2049999e+01   1.4450000e+01   1.1059242e-04
   4.2150002e+01   1.4450000e+01   8.0198734e-05
   4.2250000e+01   1.4450000e+01   4.6385318e-05
   4.2349998e+01   1.4450000e+01   2.3553064e-05
   4.2450001e+01   1.4450000e+01   1.3797435e-05
   4.2549999e+01   1.4450000e+01   1.2164468e-05
   4.2650002e+01   1.4450000e+01   1.4786558e-05
   4.2750000e+01   1.4450000e+01   1.9841413e-05
   4.2849998e+01   1.4450000e+01   2.5975938e-05
   4.2950001e+01   1.4450000e+01   3.1488056e-05
   4.3049999e+01   1.4450000e+01   3.4657569e-05
   4.3150002e+01   1.4450000e+01   3.4569661e-05
   4.3250000e+01   1.4450000e+01   3.1587966e-05
   4.3349998e+01   1.4450000e+01   2.7073513e-05
   4.3450001e+01   1.4450000e+01   2.2539562e-05
   4.3549999e+01   1.4450000e+01   1.8914769e-05
   4.3650002e+01   1.4450000e+01   1.6426635e-05
   4.3750000e+01   1.4450000e+01   1.4943448e-05
   4.3849998e+01   1.4450000e+01   1.4303750e-05
   4.3950001e+01   1.4450000e+01   1.4429474e-05
   4.4049999e+01   1.4450000e+01   1.5292859e-05
   4.4150002e+01   1.4450000e+01   1.6852926e-05
   4.4250000e+01   1.4450000e+01   1.9010862e-05
   4.4349998e+01   1.4450000e+01   2.1596023e-05
   4.4450001e+01   1.4450000e+01   2.4401785e-05
   4.4549999e+01   1.4450000e+01   2.7319136e-05
   4.4650002e+01   1.4450000e+01   3.0607156e-05
   4.4750000e+01   1.4450000e+01   3.5184632e-05
   4.4849998e+01   1.4450000e+01   4.2544765e-05
   4.4950001e+01   1.4450000e+01   5.3888547e-05
   4.5049999e+01   1.4450000e+01   6.8684778e-05
   4.5150002e+01   1.4450000e+01   8.2978928e-05
   4.5250000e+01   1.4450000e+01   8.8356435e-05
   4.5349998e+01   1.4450000e+01   7.8471298e-05
   4.5450001e+01   1.4450000e+01   6.0907936e-05
   4.5549999e+01   1.4450000e+01   4.8987367e-05
   4.5650002e+01   1.4450000e+01   4.6809055e-05
   4.5750000e+01   1.4450000e+01   5.0290480e-05
   4.5849998e+01   1.4450000e+01   5.5628814e-05
   4.5950001e+01   1.4450000e+01   6.2325555e-05
   4.6049999e+01   1.4450000e+01   6.6227287e-05
   4.6150002e+01   1.4450000e+01   6.2234241e-05
   4.6250000e+01   1.4450000e+01   5.4191849e-05
   4.6349998e+01   1.4450000e+01   4.6513509e-05
   4.6450001e+01   1.4450000e+01   3.9191575e-05
   4.6549999e+01   1.4450000e+01   3.2080021e-05
   4.6650002e+01   1.4450000e+01   2.5855379e-05
   4.6750000e+01   1.4450000e+01   2.1091924e-05
   4.6849998e+01   1.4450000e+01   1.7755445e-05
   3.6049999e+01   1.4550000e+01   1.7341115e-05
   3.6150002e+01   1.4550000e+01   2.6874419e-05
   3.6250000e+01   1.4550000e+01   3.8343034e-05
   3.6349998e+01   1.4550000e+01   5.0919312e-05
   3.6450001e+01   1.4550000e+01   6.5459470e-05
   3.6549999e+01   1.4550000e+01   8.6710585e-05
   3.6650002e+01   1.4550000e+01   1.3444608e-04
   3.6750000e+01   1.4550000e+01   3.0101399e-04
   3.6849998e+01   1.4550000e+01   4.2368233e-04
   3.6950001e+01   1.4550000e+01   2.5208099e-04
   3.7049999e+01   1.4550000e+01   1.5334020e-04
   3.7150002e+01   1.4550000e+01   1.7431052e-04
   3.7250000e+01   1.4550000e+01   3.8400121e-04
   3.7349998e+01   1.4550000e+01   7.7422237e-04
   3.7450001e+01   1.4550000e+01   2.9964882e-04
   3.7549999e+01   1.4550000e+01   2.6801307e-04
   3.7650002e+01   1.4550000e+01   4.4055985e-04
   3.7750000e+01   1.4550000e+01   5.6002708e-04
   3.7849998e+01   1.4550000e+01   3.5057846e-04
   3.7950001e+01   1.4550000e+01   2.2851335e-04
   3.8049999e+01   1.4550000e+01   1.8459585e-04
   3.8150002e+01   1.4550000e+01   1.7323049e-04
   3.8250000e+01   1.4550000e+01   1.9728280e-04
   3.8349998e+01   1.4550000e+01   4.3254148e-04
   3.8450001e+01   1.4550000e+01   7.2816916e-04
   3.8549999e+01   1.4550000e+01   1.8503652e-03
   3.8650002e+01   1.4550000e+01   2.0860545e-03
   3.8750000e+01   1.4550000e+01   4.8333933e-04
   3.8849998e+01   1.4550000e+01   1.8101306e-04
   3.8950001e+01   1.4550000e+01   1.0284795e-04
   3.9049999e+01   1.4550000e+01   5.7745590e-05
   3.9150002e+01   1.4550000e+01   3.8132577e-05
   3.9250000e+01   1.4550000e+01   2.7886941e-05
   3.9349998e+01   1.4550000e+01   2.0826659e-05
   3.9450001e+01   1.4550000e+01   1.5704822e-05
   3.9549999e+01   1.4550000e+01   1.2233691e-05
   3.9650002e+01   1.4550000e+01   1.0123654e-05
   3.9750000e+01   1.4550000e+01   9.0926169e-06
   3.9849998e+01   1.4550000e+01   8.9451723e-06
   3.9950001e+01   1.4550000e+01   9.5259820e-06
   4.0049999e+01   1.4550000e+01   1.0696940e-05
   4.0150002e+01   1.4550000e+01   1.2378295e-05
   4.0250000e+01   1.4550000e+01   1.4583747e-05
   4.0349998e+01   1.4550000e+01   1.7359262e-05
   4.0450001e+01   1.4550000e+01   2.0660778e-05
   4.0549999e+01   1.4550000e+01   2.4413344e-05
   4.0650002e+01   1.4550000e+01   2.8568011e-05
   4.0750000e+01   1.4550000e+01   3.2724587e-05
   4.0849998e+01   1.4550000e+01   3.6134192e-05
   4.0950001e+01   1.4550000e+01   3.8599079e-05
   4.1049999e+01   1.4550000e+01   4.0968796e-05
   4.1150002e+01   1.4550000e+01   4.5252600e-05
   4.1250000e+01   1.4550000e+01   6.0941827e-05
   4.1349998e+01   1.4550000e+01   1.2152077e-04
   4.1450001e+01   1.4550000e+01   3.2093260e-04
   4.1549999e+01   1.4550000e+01   4.2899739e-04
   4.1650002e+01   1.4550000e+01   3.5250405e-04
   4.1750000e+01   1.4550000e+01   3.2446266e-04
   4.1849998e+01   1.4550000e+01   2.0871298e-04
   4.1950001e+01   1.4550000e+01   1.2977947e-04
   4.2049999e+01   1.4550000e+01   1.0213923e-04
   4.2150002e+01   1.4550000e+01   7.4981384e-05
   4.2250000e+01   1.4550000e+01   4.5692927e-05
   4.2349998e+01   1.4550000e+01   2.5161116e-05
   4.2450001e+01   1.4550000e+01   1.5522504e-05
   4.2549999e+01   1.4550000e+01   1.3204608e-05
   4.2650002e+01   1.4550000e+01   1.5066657e-05
   4.2750000e+01   1.4550000e+01   1.9369605e-05
   4.2849998e+01   1.4550000e+01   2.4717017e-05
   4.2950001e+01   1.4550000e+01   2.9522287e-05
   4.3049999e+01   1.4550000e+01   3.2284806e-05
   4.3150002e+01   1.4550000e+01   3.2229658e-05
   4.3250000e+01   1.4550000e+01   2.9679901e-05
   4.3349998e+01   1.4550000e+01   2.5784762e-05
   4.3450001e+01   1.4550000e+01   2.1797621e-05
   4.3549999e+01   1.4550000e+01   1.8496648e-05
   4.3650002e+01   1.4550000e+01   1.6110256e-05
   4.3750000e+01   1.4550000e+01   1.4581361e-05
   4.3849998e+01   1.4550000e+01   1.3815138e-05
   4.3950001e+01   1.4550000e+01   1.3766556e-05
   4.4049999e+01   1.4550000e+01   1.4418097e-05
   4.4150002e+01   1.4550000e+01   1.5733613e-05
   4.4250000e+01   1.4550000e+01   1.7627563e-05
   4.4349998e+01   1.4550000e+01   1.9960811e-05
   4.4450001e+01   1.4550000e+01   2.2581835e-05
   4.4549999e+01   1.4550000e+01   2.5457975e-05
   4.4650002e+01   1.4550000e+01   2.8923878e-05
   4.4750000e+01   1.4550000e+01   3.3916462e-05
   4.4849998e+01   1.4550000e+01   4.1849518e-05
   4.4950001e+01   1.4550000e+01   5.4035205e-05
   4.5049999e+01   1.4550000e+01   7.1311726e-05
   4.5150002e+01   1.4550000e+01   9.2504597e-05
   4.5250000e+01   1.4550000e+01   1.0617400e-04
   4.5349998e+01   1.4550000e+01   9.4363197e-05
   4.5450001e+01   1.4550000e+01   6.6590073e-05
   4.5549999e+01   1.4550000e+01   4.6399586e-05
   4.5650002e+01   1.4550000e+01   3.9770610e-05
   4.5750000e+01   1.4550000e+01   4.1742365e-05
   4.5849998e+01   1.4550000e+01   4.7022113e-05
   4.5950001e+01   1.4550000e+01   5.3007097e-05
   4.6049999e+01   1.4550000e+01   5.6641977e-05
   4.6150002e+01   1.4550000e+01   5.4977867e-05
   4.6250000e+01   1.4550000e+01   4.9203285e-05
   4.6349998e+01   1.4550000e+01   4.1897027e-05
   4.6450001e+01   1.4550000e+01   3.4486966e-05
   4.6549999e+01   1.4550000e+01   2.7920088e-05
   4.6650002e+01   1.4550000e+01   2.2751339e-05
   4.6750000e+01   1.4550000e+01   1.9022829e-05
   3.5950001e+01   1.4650000e+01   1.1087846e-05
   3.6049999e+01   1.4650000e+01   1.9092948e-05
   3.6150002e+01   1.4650000e+01   3.0385641e-05
   3.6250000e+01   1.4650000e+01   4.4420645e-05
   3.6349998e+01   1.4650000e+01   5.9753147e-05
   3.6450001e+01   1.4650000e+01   7.7296208e-05
   3.6549999e+01   1.4650000e+01   1.0319208e-04
   3.6650002e+01   1.4650000e+01   1.5173787e-04
   3.6750000e+01   1.4650000e+01   2.9257173e-04
   3.6849998e+01   1.4650000e+01   3.8750735e-04
   3.6950001e+01   1.4650000e+01   2.3878014e-04
   3.7049999e+01   1.4650000e+01   1.6841404e-04
   3.7150002e+01   1.4650000e+01   1.9379858e-04
   3.7250000e+01   1.4650000e+01   3.9588596e-04
   3.7349998e+01   1.4650000e+01   4.4332739e-04
   3.7450001e+01   1.4650000e+01   2.3470919e-04
   3.7549999e+01   1.4650000e+01   2.3929241e-04
   3.7650002e+01   1.4650000e+01   3.5726881e-04
   3.7750000e+01   1.4650000e+01   7.2083669e-04
   3.7849998e+01   1.4650000e+01   7.2504021e-04
   3.7950001e+01   1.4650000e+01   4.1925063e-04
   3.8049999e+01   1.4650000e+01   2.2822978e-04
   3.8150002e+01   1.4650000e+01   2.2499204e-04
   3.8250000e+01   1.4650000e+01   2.8930479e-04
   3.8349998e+01   1.4650000e+01   6.8462652e-04
   3.8450001e+01   1.4650000e+01   1.5982083e-03
   3.8549999e+01   1.4650000e+01   3.0184502e-03
   3.8650002e+01   1.4650000e+01   2.7498365e-03
   3.8750000e+01   1.4650000e+01   6.2169746e-04
   3.8849998e+01   1.4650000e+01   1.5509127e-04
   3.8950001e+01   1.4650000e+01   9.5541138e-05
   3.9049999e+01   1.4650000e+01   6.0683229e-05
   3.9150002e+01   1.4650000e+01   4.2466872e-05
   3.9250000e+01   1.4650000e+01   3.2138916e-05
   3.9349998e+01   1.4650000e+01   2.4752049e-05
   3.9450001e+01   1.4650000e+01   1.9142059e-05
   3.9549999e+01   1.4650000e+01   1.5043115e-05
   3.9650002e+01   1.4650000e+01   1.2219711e-05
   3.9750000e+01   1.4650000e+01   1.0550801e-05
   3.9849998e+01   1.4650000e+01   1.0008326e-05
   3.9950001e+01   1.4650000e+01   1.0483260e-05
   4.0049999e+01   1.4650000e+01   1.1769236e-05
   4.0150002e+01   1.4650000e+01   1.3628894e-05
   4.0250000e+01   1.4650000e+01   1.5832960e-05
   4.0349998e+01   1.4650000e+01   1.8299852e-05
   4.0450001e+01   1.4650000e+01   2.1387894e-05
   4.0549999e+01   1.4650000e+01   2.5898864e-05
   4.0650002e+01   1.4650000e+01   3.2115848e-05
   4.0750000e+01   1.4650000e+01   3.8690323e-05
   4.0849998e+01   1.4650000e+01   4.3570337e-05
   4.0950001e+01   1.4650000e+01   4.5899862e-05
   4.1049999e+01   1.4650000e+01   4.6195106e-05
   4.1150002e+01   1.4650000e+01   4.6740879e-05
   4.1250000e+01   1.4650000e+01   5.7134555e-05
   4.1349998e+01   1.4650000e+01   1.0204477e-04
   4.1450001e+01   1.4650000e+01   1.8776953e-04
   4.1549999e+01   1.4650000e+01   2.5622721e-04
   4.1650002e+01   1.4650000e+01   3.1151428e-04
   4.1750000e+01   1.4650000e+01   4.4419873e-04
   4.1849998e+01   1.4650000e+01   2.5250440e-04
   4.1950001e+01   1.4650000e+01   1.2996791e-04
   4.2049999e+01   1.4650000e+01   9.5464849e-05
   4.2150002e+01   1.4650000e+01   6.9976959e-05
   4.2250000e+01   1.4650000e+01   4.5419110e-05
   4.2349998e+01   1.4650000e+01   2.7506625e-05
   4.2450001e+01   1.4650000e+01   1.7872348e-05
   4.2549999e+01   1.4650000e+01   1.4590102e-05
   4.2650002e+01   1.4650000e+01   1.5482028e-05
   4.2750000e+01   1.4650000e+01   1.8972363e-05
   4.2849998e+01   1.4650000e+01   2.3653904e-05
   4.2950001e+01   1.4650000e+01   2.8007031e-05
   4.3049999e+01   1.4650000e+01   3.0608531e-05
   4.3150002e+01   1.4650000e+01   3.0689818e-05
   4.3250000e+01   1.4650000e+01   2.8487837e-05
   4.3349998e+01   1.4650000e+01   2.4995141e-05
   4.3450001e+01   1.4650000e+01   2.1312924e-05
   4.3549999e+01   1.4650000e+01   1.8148630e-05
   4.3650002e+01   1.4650000e+01   1.5750444e-05
   4.3750000e+01   1.4650000e+01   1.4118723e-05
   4.3849998e+01   1.4650000e+01   1.3202793e-05
   4.3950001e+01   1.4650000e+01   1.2974986e-05
   4.4049999e+01   1.4650000e+01   1.3419343e-05
   4.4150002e+01   1.4650000e+01   1.4499595e-05
   4.4250000e+01   1.4650000e+01   1.6139293e-05
   4.4349998e+01   1.4650000e+01   1.8224944e-05
   4.4450001e+01   1.4650000e+01   2.0650316e-05
   4.4549999e+01   1.4650000e+01   2.3440165e-05
   4.4650002e+01   1.4650000e+01   2.6963815e-05
   4.4750000e+01   1.4650000e+01   3.2091215e-05
   4.4849998e+01   1.4650000e+01   4.0018160e-05
   4.4950001e+01   1.4650000e+01   5.2091287e-05
   4.5049999e+01   1.4650000e+01   7.1315051e-05
   4.5150002e+01   1.4650000e+01   1.0269957e-04
   4.5250000e+01   1.4650000e+01   1.3143211e-04
   4.5349998e+01   1.4650000e+01   1.1696509e-04
   4.5450001e+01   1.4650000e+01   7.3586423e-05
   4.5549999e+01   1.4650000e+01   4.3895870e-05
   4.5650002e+01   1.4650000e+01   3.3532575e-05
   4.5750000e+01   1.4650000e+01   3.4278914e-05
   4.5849998e+01   1.4650000e+01   3.9474482e-05
   4.5950001e+01   1.4650000e+01   4.5396704e-05
   4.6049999e+01   1.4650000e+01   4.9214002e-05
   4.6150002e+01   1.4650000e+01   4.8726604e-05
   4.6250000e+01   1.4650000e+01   4.4074332e-05
   4.6349998e+01   1.4650000e+01   3.7190104e-05
   4.6450001e+01   1.4650000e+01   3.0155978e-05
   4.6549999e+01   1.4650000e+01   2.4314289e-05
   4.6650002e+01   1.4650000e+01   2.0049350e-05
   3.5950001e+01   1.4750000e+01   1.2780294e-05
   3.6049999e+01   1.4750000e+01   2.2277936e-05
   3.6150002e+01   1.4750000e+01   3.6369245e-05
   3.6250000e+01   1.4750000e+01   5.4462060e-05
   3.6349998e+01   1.4750000e+01   7.2600036e-05
   3.6450001e+01   1.4750000e+01   8.9570269e-05
   3.6549999e+01   1.4750000e+01   1.1243835e-04
   3.6650002e+01   1.4750000e+01   1.4688658e-04
   3.6750000e+01   1.4750000e+01   2.0163512e-04
   3.6849998e+01   1.4750000e+01   2.3255704e-04
   3.6950001e+01   1.4750000e+01   1.9175324e-04
   3.7049999e+01   1.4750000e+01   1.9847009e-04
   3.7150002e+01   1.4750000e+01   2.6354953e-04
   3.7250000e+01   1.4750000e+01   6.3312537e-04
   3.7349998e+01   1.4750000e+01   7.7393948e-04
   3.7450001e+01   1.4750000e+01   4.4503706e-04
   3.7549999e+01   1.4750000e+01   3.7848216e-04
   3.7650002e+01   1.4750000e+01   3.2693471e-04
   3.7750000e+01   1.4750000e+01   1.8251987e-03
   3.7849998e+01   1.4750000e+01   1.4245721e-03
   3.7950001e+01   1.4750000e+01   8.0050103e-04
   3.8049999e+01   1.4750000e+01   2.9899087e-04
   3.8150002e+01   1.4750000e+01   3.0705315e-04
   3.8250000e+01   1.4750000e+01   4.4977749e-04
   3.8349998e+01   1.4750000e+01   8.0977363e-04
   3.8450001e+01   1.4750000e+01   1.3390260e-03
   3.8549999e+01   1.4750000e+01   2.1177058e-03
   3.8650002e+01   1.4750000e+01   9.1825519e-04
   3.8750000e+01   1.4750000e+01   3.4339246e-04
   3.8849998e+01   1.4750000e+01   1.5456918e-04
   3.8950001e+01   1.4750000e+01   1.1271169e-04
   3.9049999e+01   1.4750000e+01   7.1930503e-05
   3.9150002e+01   1.4750000e+01   4.8365626e-05
   3.9250000e+01   1.4750000e+01   3.7503385e-05
   3.9349998e+01   1.4750000e+01   3.0404201e-05
   3.9450001e+01   1.4750000e+01   2.4738805e-05
   3.9549999e+01   1.4750000e+01   2.0087433e-05
   3.9650002e+01   1.4750000e+01   1.6292866e-05
   3.9750000e+01   1.4750000e+01   1.3632796e-05
   3.9849998e+01   1.4750000e+01   1.2497065e-05
   3.9950001e+01   1.4750000e+01   1.2872092e-05
   4.0049999e+01   1.4750000e+01   1.4417194e-05
   4.0150002e+01   1.4750000e+01   1.6700364e-05
   4.0250000e+01   1.4750000e+01   1.9199237e-05
   4.0349998e+01   1.4750000e+01   2.1560221e-05
   4.0450001e+01   1.4750000e+01   2.4369656e-05
   4.0549999e+01   1.4750000e+01   2.9326078e-05
   4.0650002e+01   1.4750000e+01   3.7414513e-05
   4.0750000e+01   1.4750000e+01   4.6438028e-05
   4.0849998e+01   1.4750000e+01   5.3059779e-05
   4.0950001e+01   1.4750000e+01   5.6036486e-05
   4.1049999e+01   1.4750000e+01   5.4742213e-05
   4.1150002e+01   1.4750000e+01   5.1146522e-05
   4.1250000e+01   1.4750000e+01   5.4251017e-05
   4.1349998e+01   1.4750000e+01   8.0709979e-05
   4.1450001e+01   1.4750000e+01   1.3170960e-04
   4.1549999e+01   1.4750000e+01   1.8387979e-04
   4.1650002e+01   1.4750000e+01   2.5937907e-04
   4.1750000e+01   1.4750000e+01   3.8187092e-04
   4.1849998e+01   1.4750000e+01   2.3017611e-04
   4.1950001e+01   1.4750000e+01   1.2763115e-04
   4.2049999e+01   1.4750000e+01   9.2569768e-05
   4.2150002e+01   1.4750000e+01   6.7946159e-05
   4.2250000e+01   1.4750000e+01   4.7138750e-05
   4.2349998e+01   1.4750000e+01   3.1210093e-05
   4.2450001e+01   1.4750000e+01   2.1157206e-05
   4.2549999e+01   1.4750000e+01   1.6622842e-05
   4.2650002e+01   1.4750000e+01   1.6405174e-05
   4.2750000e+01   1.4750000e+01   1.9077264e-05
   4.2849998e+01   1.4750000e+01   2.3292530e-05
   4.2950001e+01   1.4750000e+01   2.7606389e-05
   4.3049999e+01   1.4750000e+01   3.0418301e-05
   4.3150002e+01   1.4750000e+01   3.0701372e-05
   4.3250000e+01   1.4750000e+01   2.8585158e-05
   4.3349998e+01   1.4750000e+01   2.5066393e-05
   4.3450001e+01   1.4750000e+01   2.1272628e-05
   4.3549999e+01   1.4750000e+01   1.7941124e-05
   4.3650002e+01   1.4750000e+01   1.5355830e-05
   4.3750000e+01   1.4750000e+01   1.3544780e-05
   4.3849998e+01   1.4750000e+01   1.2461595e-05
   4.3950001e+01   1.4750000e+01   1.2065129e-05
   4.4049999e+01   1.4750000e+01   1.2323490e-05
   4.4150002e+01   1.4750000e+01   1.3192134e-05
   4.4250000e+01   1.4750000e+01   1.4598734e-05
   4.4349998e+01   1.4750000e+01   1.6448817e-05
   4.4450001e+01   1.4750000e+01   1.8668838e-05
   4.4549999e+01   1.4750000e+01   2.1316950e-05
   4.4650002e+01   1.4750000e+01   2.4753950e-05
   4.4750000e+01   1.4750000e+01   2.9715069e-05
   4.4849998e+01   1.4750000e+01   3.7076865e-05
   4.4950001e+01   1.4750000e+01   4.8006150e-05
   4.5049999e+01   1.4750000e+01   6.7572590e-05
   4.5150002e+01   1.4750000e+01   1.0884224e-04
   4.5250000e+01   1.4750000e+01   1.5457570e-04
   4.5349998e+01   1.4750000e+01   1.3655999e-04
   4.5450001e+01   1.4750000e+01   7.6602926e-05
   4.5549999e+01   1.4750000e+01   3.9614413e-05
   4.5650002e+01   1.4750000e+01   2.7517230e-05
   4.5750000e+01   1.4750000e+01   2.7556254e-05
   4.5849998e+01   1.4750000e+01   3.2398428e-05
   4.5950001e+01   1.4750000e+01   3.8110509e-05
   4.6049999e+01   1.4750000e+01   4.1965010e-05
   4.6150002e+01   1.4750000e+01   4.2030304e-05
   4.6250000e+01   1.4750000e+01   3.8199469e-05
   4.6349998e+01   1.4750000e+01   3.2154821e-05
   4.6450001e+01   1.4750000e+01   2.6010457e-05
   4.6549999e+01   1.4750000e+01   2.1081340e-05
   3.5950001e+01   1.4850000e+01   1.6403224e-05
   3.6049999e+01   1.4850000e+01   2.8538721e-05
   3.6150002e+01   1.4850000e+01   4.7897491e-05
   3.6250000e+01   1.4850000e+01   7.3023155e-05
   3.6349998e+01   1.4850000e+01   9.3997624e-05
   3.6450001e+01   1.4850000e+01   1.0532657e-04
   3.6549999e+01   1.4850000e+01   1.1603020e-04
   3.6650002e+01   1.4850000e+01   1.3503560e-04
   3.6750000e+01   1.4850000e+01   1.5348541e-04
   3.6849998e+01   1.4850000e+01   1.7505238e-04
   3.6950001e+01   1.4850000e+01   2.0533662e-04
   3.7049999e+01   1.4850000e+01   2.2185985e-04
   3.7150002e+01   1.4850000e+01   4.7462530e-04
   3.7250000e+01   1.4850000e+01   8.5334113e-04
   3.7349998e+01   1.4850000e+01   4.4435388e-03
   3.7450001e+01   1.4850000e+01   4.9229420e-04
   3.7549999e+01   1.4850000e+01   5.2248023e-04
   3.7650002e+01   1.4850000e+01   8.3249819e-04
   3.7750000e+01   1.4850000e+01   2.7050122e-03
   3.7849998e+01   1.4850000e+01   2.7555157e-03
   3.7950001e+01   1.4850000e+01   7.6486968e-04
   3.8049999e+01   1.4850000e+01   4.1538177e-04
   3.8150002e+01   1.4850000e+01   4.7579576e-04
   3.8250000e+01   1.4850000e+01   5.6208542e-04
   3.8349998e+01   1.4850000e+01   6.9890014e-04
   3.8450001e+01   1.4850000e+01   7.6871196e-04
   3.8549999e+01   1.4850000e+01   8.5701991e-04
   3.8650002e+01   1.4850000e+01   1.5515519e-03
   3.8750000e+01   1.4850000e+01   3.4525018e-04
   3.8849998e+01   1.4850000e+01   1.6067592e-04
   3.8950001e+01   1.4850000e+01   1.3311901e-04
   3.9049999e+01   1.4850000e+01   8.3214516e-05
   3.9150002e+01   1.4850000e+01   5.3657946e-05
   3.9250000e+01   1.4850000e+01   4.3169461e-05
   3.9349998e+01   1.4850000e+01   3.7614991e-05
   3.9450001e+01   1.4850000e+01   3.3040469e-05
   3.9549999e+01   1.4850000e+01   2.8481374e-05
   3.9650002e+01   1.4850000e+01   2.3698505e-05
   3.9750000e+01   1.4850000e+01   1.9726231e-05
   3.9849998e+01   1.4850000e+01   1.7833705e-05
   3.9950001e+01   1.4850000e+01   1.8178849e-05
   4.0049999e+01   1.4850000e+01   2.0161077e-05
   4.0150002e+01   1.4850000e+01   2.3134669e-05
   4.0250000e+01   1.4850000e+01   2.6211095e-05
   4.0349998e+01   1.4850000e+01   2.8425706e-05
   4.0450001e+01   1.4850000e+01   3.0246829e-05
   4.0549999e+01   1.4850000e+01   3.4724762e-05
   4.0650002e+01   1.4850000e+01   4.5456905e-05
   4.0750000e+01   1.4850000e+01   5.8151145e-05
   4.0849998e+01   1.4850000e+01   6.6061504e-05
   4.0950001e+01   1.4850000e+01   7.0519804e-05
   4.1049999e+01   1.4850000e+01   6.8102287e-05
   4.1150002e+01   1.4850000e+01   5.9297508e-05
   4.1250000e+01   1.4850000e+01   5.4502438e-05
   4.1349998e+01   1.4850000e+01   6.7305016e-05
   4.1450001e+01   1.4850000e+01   1.0092882e-04
   4.1549999e+01   1.4850000e+01   1.4588580e-04
   4.1650002e+01   1.4850000e+01   1.9948316e-04
   4.1750000e+01   1.4850000e+01   2.3494568e-04
   4.1849998e+01   1.4850000e+01   1.8383667e-04
   4.1950001e+01   1.4850000e+01   1.3194056e-04
   4.2049999e+01   1.4850000e+01   9.8345823e-05
   4.2150002e+01   1.4850000e+01   7.2423965e-05
   4.2250000e+01   1.4850000e+01   5.2327541e-05
   4.2349998e+01   1.4850000e+01   3.6732548e-05
   4.2450001e+01   1.4850000e+01   2.5733760e-05
   4.2549999e+01   1.4850000e+01   1.9970490e-05
   4.2650002e+01   1.4850000e+01   1.8920957e-05
   4.2750000e+01   1.4850000e+01   2.0956379e-05
   4.2849998e+01   1.4850000e+01   2.4935965e-05
   4.2950001e+01   1.4850000e+01   2.9752042e-05
   4.3049999e+01   1.4850000e+01   3.3186283e-05
   4.3150002e+01   1.4850000e+01   3.3500448e-05
   4.3250000e+01   1.4850000e+01   3.0836811e-05
   4.3349998e+01   1.4850000e+01   2.6542377e-05
   4.3450001e+01   1.4850000e+01   2.1994658e-05
   4.3549999e+01   1.4850000e+01   1.8037026e-05
   4.3650002e+01   1.4850000e+01   1.4993781e-05
   4.3750000e+01   1.4850000e+01   1.2883867e-05
   4.3849998e+01   1.4850000e+01   1.1606420e-05
   4.3950001e+01   1.4850000e+01   1.1056970e-05
   4.4049999e+01   1.4850000e+01   1.1158608e-05
   4.4150002e+01   1.4850000e+01   1.1845742e-05
   4.4250000e+01   1.4850000e+01   1.3044189e-05
   4.4349998e+01   1.4850000e+01   1.4671661e-05
   4.4450001e+01   1.4850000e+01   1.6674045e-05
   4.4549999e+01   1.4850000e+01   1.9118148e-05
   4.4650002e+01   1.4850000e+01   2.2319005e-05
   4.4750000e+01   1.4850000e+01   2.6840527e-05
   4.4849998e+01   1.4850000e+01   3.3206823e-05
   4.4950001e+01   1.4850000e+01   4.2126372e-05
   4.5049999e+01   1.4850000e+01   5.9191185e-05
   4.5150002e+01   1.4850000e+01   1.0213340e-04
   4.5250000e+01   1.4850000e+01   1.5414350e-04
   4.5349998e+01   1.4850000e+01   1.3406093e-04
   4.5450001e+01   1.4850000e+01   6.8944908e-05
   4.5549999e+01   1.4850000e+01   3.2375967e-05
   4.5650002e+01   1.4850000e+01   2.1486354e-05
   4.5750000e+01   1.4850000e+01   2.1466296e-05
   4.5849998e+01   1.4850000e+01   2.5677773e-05
   4.5950001e+01   1.4850000e+01   3.0735599e-05
   4.6049999e+01   1.4850000e+01   3.4272678e-05
   4.6150002e+01   1.4850000e+01   3.4646993e-05
   4.6250000e+01   1.4850000e+01   3.1727257e-05
   3.5849998e+01   1.4950000e+01   1.1933007e-05
   3.5950001e+01   1.4950000e+01   2.2743146e-05
   3.6049999e+01   1.4950000e+01   4.0770410e-05
   3.6150002e+01   1.4950000e+01   7.4637610e-05
   3.6250000e+01   1.4950000e+01   1.1047499e-04
   3.6349998e+01   1.4950000e+01   1.2692386e-04
   3.6450001e+01   1.4950000e+01   1.2843209e-04
   3.6549999e+01   1.4950000e+01   1.2569437e-04
   3.6650002e+01   1.4950000e+01   1.4367169e-04
   3.6750000e+01   1.4950000e+01   1.5802466e-04
   3.6849998e+01   1.4950000e+01   2.0923450e-04
   3.6950001e+01   1.4950000e+01   4.0650831e-04
   3.7049999e+01   1.4950000e+01   2.5835948e-04
   3.7150002e+01   1.4950000e+01   8.4784214e-04
   3.7250000e+01   1.4950000e+01   8.9126453e-04
   3.7349998e+01   1.4950000e+01   8.4607501e-04
   3.7450001e+01   1.4950000e+01   6.4021675e-04
   3.7549999e+01   1.4950000e+01   1.3344211e-03
   3.7650002e+01   1.4950000e+01   5.4847673e-03
   3.7750000e+01   1.4950000e+01   2.6789890e-03
   3.7849998e+01   1.4950000e+01   1.6309119e-03
   3.7950001e+01   1.4950000e+01   3.8081102e-04
   3.8049999e+01   1.4950000e+01   7.3848129e-04
   3.8150002e+01   1.4950000e+01   1.0238690e-03
   3.8250000e+01   1.4950000e+01   6.7931728e-04
   3.8349998e+01   1.4950000e+01   4.2004578e-04
   3.8450001e+01   1.4950000e+01   3.6393086e-04
   3.8549999e+01   1.4950000e+01   6.8916916e-04
   3.8650002e+01   1.4950000e+01   9.3496620e-04
   3.8750000e+01   1.4950000e+01   3.7536505e-04
   3.8849998e+01   1.4950000e+01   1.4188708e-04
   3.8950001e+01   1.4950000e+01   1.2323992e-04
   3.9049999e+01   1.4950000e+01   8.0309212e-05
   3.9150002e+01   1.4950000e+01   5.4903452e-05
   3.9250000e+01   1.4950000e+01   4.7945036e-05
   3.9349998e+01   1.4950000e+01   4.5797093e-05
   3.9450001e+01   1.4950000e+01   4.4167195e-05
   3.9549999e+01   1.4950000e+01   4.1069357e-05
   3.9650002e+01   1.4950000e+01   3.5792684e-05
   3.9750000e+01   1.4950000e+01   3.0521336e-05
   3.9849998e+01   1.4950000e+01   2.7992404e-05
   3.9950001e+01   1.4950000e+01   2.8568529e-05
   4.0049999e+01   1.4950000e+01   3.1200678e-05
   4.0150002e+01   1.4950000e+01   3.5120509e-05
   4.0250000e+01   1.4950000e+01   3.9082370e-05
   4.0349998e+01   1.4950000e+01   4.1028252e-05
   4.0450001e+01   1.4950000e+01   4.0781142e-05
   4.0549999e+01   1.4950000e+01   4.4200933e-05
   4.0650002e+01   1.4950000e+01   6.4081971e-05
   4.0750000e+01   1.4950000e+01   8.9135232e-05
   4.0849998e+01   1.4950000e+01   9.0049798e-05
   4.0950001e+01   1.4950000e+01   9.1450078e-05
   4.1049999e+01   1.4950000e+01   8.6329892e-05
   4.1150002e+01   1.4950000e+01   7.0432085e-05
   4.1250000e+01   1.4950000e+01   5.7771151e-05
   4.1349998e+01   1.4950000e+01   6.3552041e-05
   4.1450001e+01   1.4950000e+01   9.3378905e-05
   4.1549999e+01   1.4950000e+01   1.4097424e-04
   4.1650002e+01   1.4950000e+01   1.8963852e-04
   4.1750000e+01   1.4950000e+01   2.1171139e-04
   4.1849998e+01   1.4950000e+01   1.9339044e-04
   4.1950001e+01   1.4950000e+01   1.5905155e-04
   4.2049999e+01   1.4950000e+01   1.2351861e-04
   4.2150002e+01   1.4950000e+01   8.8402674e-05
   4.2250000e+01   1.4950000e+01   6.1699444e-05
   4.2349998e+01   1.4950000e+01   4.3824304e-05
   4.2450001e+01   1.4950000e+01   3.1740470e-05
   4.2549999e+01   1.4950000e+01   2.5765745e-05
   4.2650002e+01   1.4950000e+01   2.5426485e-05
   4.2750000e+01   1.4950000e+01   2.7398466e-05
   4.2849998e+01   1.4950000e+01   3.0947729e-05
   4.2950001e+01   1.4950000e+01   3.6589339e-05
   4.3049999e+01   1.4950000e+01   4.0863379e-05
   4.3150002e+01   1.4950000e+01   4.0553216e-05
   4.3250000e+01   1.4950000e+01   3.6181285e-05
   4.3349998e+01   1.4950000e+01   3.0028605e-05
   4.3450001e+01   1.4950000e+01   2.3982997e-05
   4.3549999e+01   1.4950000e+01   1.8760538e-05
   4.3650002e+01   1.4950000e+01   1.4793004e-05
   4.3750000e+01   1.4950000e+01   1.2195674e-05
   4.3849998e+01   1.4950000e+01   1.0672527e-05
   4.3950001e+01   1.4950000e+01   9.9805829e-06
   4.4049999e+01   1.4950000e+01   9.9549652e-06
   4.4150002e+01   1.4950000e+01   1.0490776e-05
   4.4250000e+01   1.4950000e+01   1.1504708e-05
   4.4349998e+01   1.4950000e+01   1.2920304e-05
   4.4450001e+01   1.4950000e+01   1.4691145e-05
   4.4549999e+01   1.4950000e+01   1.6871913e-05
   4.4650002e+01   1.4950000e+01   1.9706502e-05
   4.4750000e+01   1.4950000e+01   2.3583483e-05
   4.4849998e+01   1.4950000e+01   2.8720468e-05
   4.4950001e+01   1.4950000e+01   3.5238845e-05
   4.5049999e+01   1.4950000e+01   4.7165904e-05
   4.5150002e+01   1.4950000e+01   7.9616802e-05
   4.5250000e+01   1.4950000e+01   1.1998089e-04
   4.5349998e+01   1.4950000e+01   1.0229125e-04
   4.5450001e+01   1.4950000e+01   5.0558207e-05
   4.5549999e+01   1.4950000e+01   2.3299639e-05
   4.5650002e+01   1.4950000e+01   1.5808324e-05
   4.5750000e+01   1.4950000e+01   1.6138238e-05
   3.5849998e+01   1.5050000e+01   1.6049689e-05
   3.5950001e+01   1.5050000e+01   3.1792209e-05
   3.6049999e+01   1.5050000e+01   6.5913227e-05
   3.6150002e+01   1.5050000e+01   1.7166942e-04
   3.6250000e+01   1.5050000e+01   2.3888024e-04
   3.6349998e+01   1.5050000e+01   1.7099200e-04
   3.6450001e+01   1.5050000e+01   1.5486176e-04
   3.6549999e+01   1.5050000e+01   1.5311831e-04
   3.6650002e+01   1.5050000e+01   2.1854763e-04
   3.6750000e+01   1.5050000e+01   2.4437052e-04
   3.6849998e+01   1.5050000e+01   2.6368551e-04
   3.6950001e+01   1.5050000e+01   5.2502210e-04
   3.7049999e+01   1.5050000e+01   2.8441125e-04
   3.7150002e+01   1.5050000e+01   3.1659697e-04
   3.7250000e+01   1.5050000e+01   3.3176810e-04
   3.7349998e+01   1.5050000e+01   3.9780795e-04
   3.7450001e+01   1.5050000e+01   5.8630749e-04
   3.7549999e+01   1.5050000e+01   3.0983102e-03
   3.7650002e+01   1.5050000e+01   3.0560526e-03
   3.7750000e+01   1.5050000e+01   2.1863044e-03
   3.7849998e+01   1.5050000e+01   2.7260329e-03
   3.7950001e+01   1.5050000e+01   4.3985137e-04
   3.8049999e+01   1.5050000e+01   1.2454776e-03
   3.8150002e+01   1.5050000e+01   2.7012941e-03
   3.8250000e+01   1.5050000e+01   1.1827366e-03
   3.8349998e+01   1.5050000e+01   4.0893923e-04
   3.8450001e+01   1.5050000e+01   1.5498830e-04
   3.8549999e+01   1.5050000e+01   1.9785992e-04
   3.8650002e+01   1.5050000e+01   2.7657981e-04
   3.8750000e+01   1.5050000e+01   1.3060705e-04
   3.8849998e+01   1.5050000e+01   9.1563605e-05
   3.8950001e+01   1.5050000e+01   8.5148007e-05
   3.9049999e+01   1.5050000e+01   6.3581981e-05
   3.9150002e+01   1.5050000e+01   5.1678198e-05
   3.9250000e+01   1.5050000e+01   5.0929437e-05
   3.9349998e+01   1.5050000e+01   5.3767828e-05
   3.9450001e+01   1.5050000e+01   5.6985315e-05
   3.9549999e+01   1.5050000e+01   5.7143519e-05
   3.9650002e+01   1.5050000e+01   5.2601554e-05
   3.9750000e+01   1.5050000e+01   4.6901339e-05
   3.9849998e+01   1.5050000e+01   4.4609453e-05
   3.9950001e+01   1.5050000e+01   4.6131052e-05
   4.0049999e+01   1.5050000e+01   4.9740858e-05
   4.0150002e+01   1.5050000e+01   5.4800574e-05
   4.0250000e+01   1.5050000e+01   5.9916380e-05
   4.0349998e+01   1.5050000e+01   6.1708241e-05
   4.0450001e+01   1.5050000e+01   5.9045498e-05
   4.0549999e+01   1.5050000e+01   6.3340282e-05
   4.0650002e+01   1.5050000e+01   1.1787534e-04
   4.0750000e+01   1.5050000e+01   2.3364795e-04
   4.0849998e+01   1.5050000e+01   1.6433613e-04
   4.0950001e+01   1.5050000e+01   1.2167485e-04
   4.1049999e+01   1.5050000e+01   1.0626826e-04
   4.1150002e+01   1.5050000e+01   8.0604725e-05
   4.1250000e+01   1.5050000e+01   6.1257088e-05
   4.1349998e+01   1.5050000e+01   6.4338681e-05
   4.1450001e+01   1.5050000e+01   9.7542717e-05
   4.1549999e+01   1.5050000e+01   1.5620104e-04
   4.1650002e+01   1.5050000e+01   2.1748309e-04
   4.1750000e+01   1.5050000e+01   2.5097895e-04
   4.1849998e+01   1.5050000e+01   2.4413859e-04
   4.1950001e+01   1.5050000e+01   2.2417941e-04
   4.2049999e+01   1.5050000e+01   1.8915073e-04
   4.2150002e+01   1.5050000e+01   1.2426662e-04
   4.2250000e+01   1.5050000e+01   7.5191871e-05
   4.2349998e+01   1.5050000e+01   5.1272233e-05
   4.2450001e+01   1.5050000e+01   3.8776943e-05
   4.2549999e+01   1.5050000e+01   3.5529974e-05
   4.2650002e+01   1.5050000e+01   4.0646893e-05
   4.2750000e+01   1.5050000e+01   4.3752076e-05
   4.2849998e+01   1.5050000e+01   4.4506120e-05
   4.2950001e+01   1.5050000e+01   4.9983664e-05
   4.3049999e+01   1.5050000e+01   5.4681372e-05
   4.3150002e+01   1.5050000e+01   5.2502299e-05
   4.3250000e+01   1.5050000e+01   4.4893255e-05
   4.3349998e+01   1.5050000e+01   3.5882644e-05
   4.3450001e+01   1.5050000e+01   2.8970115e-05
   4.3549999e+01   1.5050000e+01   2.1448088e-05
   4.3650002e+01   1.5050000e+01   1.4946685e-05
   3.5849998e+01   1.5150000e+01   1.9285851e-05
   3.5950001e+01   1.5150000e+01   4.1061270e-05
   3.6049999e+01   1.5150000e+01   1.0306467e-04
   3.6150002e+01   1.5150000e+01   3.3644534e-04
   3.6250000e+01   1.5150000e+01   4.4748982e-04
   3.6349998e+01   1.5150000e+01   2.1378651e-04
   3.6450001e+01   1.5150000e+01   1.7114788e-04
   3.6549999e+01   1.5150000e+01   1.9645313e-04
   3.6650002e+01   1.5150000e+01   3.7269006e-04
   3.6750000e+01   1.5150000e+01   4.0326602e-04
   3.6849998e+01   1.5150000e+01   2.3056907e-04
   3.6950001e+01   1.5150000e+01   2.2656944e-04
   3.7049999e+01   1.5150000e+01   2.1883153e-04
   3.7150002e+01   1.5150000e+01   2.7766955e-04
   3.7250000e+01   1.5150000e+01   2.4301016e-04
   3.7349998e+01   1.5150000e+01   2.6839771e-04
   3.7450001e+01   1.5150000e+01   3.3613655e-04
   3.7549999e+01   1.5150000e+01   5.1425379e-03
   3.7650002e+01   1.5150000e+01   3.9597624e-03
   3.7750000e+01   1.5150000e+01   6.4926497e-03
   3.7849998e+01   1.5150000e+01   1.2966000e-03
   3.7950001e+01   1.5150000e+01   5.7334616e-04
   3.8049999e+01   1.5150000e+01   1.5136545e-03
   3.8150002e+01   1.5150000e+01   4.4144350e-03
   3.8250000e+01   1.5150000e+01   1.4253166e-03
   3.8349998e+01   1.5150000e+01   4.3075104e-04
   3.8450001e+01   1.5150000e+01   1.8532883e-04
   3.8549999e+01   1.5150000e+01   1.0110324e-04
   3.8650002e+01   1.5150000e+01   6.3316875e-05
   3.8750000e+01   1.5150000e+01   4.5467106e-05
   3.8849998e+01   1.5150000e+01   4.8259404e-05
   3.8950001e+01   1.5150000e+01   5.0147544e-05
   3.9049999e+01   1.5150000e+01   4.6529851e-05
   3.9150002e+01   1.5150000e+01   4.6642795e-05
   3.9250000e+01   1.5150000e+01   5.1661882e-05
   3.9349998e+01   1.5150000e+01   5.9654791e-05
   3.9450001e+01   1.5150000e+01   6.8499154e-05
   3.9549999e+01   1.5150000e+01   7.3287607e-05
   3.9650002e+01   1.5150000e+01   7.1326147e-05
   3.9750000e+01   1.5150000e+01   6.7296940e-05
   3.9849998e+01   1.5150000e+01   6.7250345e-05
   3.9950001e+01   1.5150000e+01   7.1145070e-05
   4.0049999e+01   1.5150000e+01   7.6352648e-05
   4.0150002e+01   1.5150000e+01   8.2698753e-05
   4.0250000e+01   1.5150000e+01   8.9271169e-05
   4.0349998e+01   1.5150000e+01   9.2322211e-05
   4.0450001e+01   1.5150000e+01   8.9595327e-05
   4.0549999e+01   1.5150000e+01   1.0231009e-04
   4.0650002e+01   1.5150000e+01   2.3454960e-04
   4.0750000e+01   1.5150000e+01   5.9187500e-04
   4.0849998e+01   1.5150000e+01   3.6286144e-04
   4.0950001e+01   1.5150000e+01   1.6895989e-04
   4.1049999e+01   1.5150000e+01   1.2385093e-04
   4.1150002e+01   1.5150000e+01   8.4453590e-05
   4.1250000e+01   1.5150000e+01   6.2145227e-05
   4.1349998e+01   1.5150000e+01   6.6272834e-05
   4.1450001e+01   1.5150000e+01   1.0464530e-04
   4.1549999e+01   1.5150000e+01   1.7332041e-04
   4.1650002e+01   1.5150000e+01   2.4832471e-04
   4.1750000e+01   1.5150000e+01   3.0193428e-04
   4.1849998e+01   1.5150000e+01   3.2937972e-04
   4.1950001e+01   1.5150000e+01   3.7044266e-04
   4.2049999e+01   1.5150000e+01   3.2517171e-04
   4.2150002e+01   1.5150000e+01   1.8962342e-04
   4.2250000e+01   1.5150000e+01   9.3461684e-05
   4.2349998e+01   1.5150000e+01   5.7689354e-05
   4.2450001e+01   1.5150000e+01   4.5734163e-05
   4.2549999e+01   1.5150000e+01   5.0477014e-05
   4.2650002e+01   1.5150000e+01   7.1567716e-05
   4.2750000e+01   1.5150000e+01   7.7646793e-05
   4.2849998e+01   1.5150000e+01   6.8025314e-05
   4.2950001e+01   1.5150000e+01   6.9439411e-05
   4.3049999e+01   1.5150000e+01   7.3161886e-05
   4.3150002e+01   1.5150000e+01   6.7673405e-05
   4.3250000e+01   1.5150000e+01   5.5655270e-05
   4.3349998e+01   1.5150000e+01   4.3596087e-05
   4.3450001e+01   1.5150000e+01   4.0728763e-05
   4.3549999e+01   1.5150000e+01   2.8036340e-05
   3.5950001e+01   1.5250000e+01   4.3644253e-05
   3.6049999e+01   1.5250000e+01   1.1473116e-04
   3.6150002e+01   1.5250000e+01   3.0251194e-04
   3.6250000e+01   1.5250000e+01   3.6055531e-04
   3.6349998e+01   1.5250000e+01   2.0284599e-04
   3.6450001e+01   1.5250000e+01   1.6536718e-04
   3.6549999e+01   1.5250000e+01   2.4549908e-04
   3.6650002e+01   1.5250000e+01   7.2295521e-04
   3.6750000e+01   1.5250000e+01   6.6392543e-04
   3.6849998e+01   1.5250000e+01   2.7595257e-04
   3.6950001e+01   1.5250000e+01   1.2422413e-04
   3.7049999e+01   1.5250000e+01   1.9724121e-04
   3.7150002e+01   1.5250000e+01   2.6518208e-04
   3.7250000e+01   1.5250000e+01   2.3010539e-04
   3.7349998e+01   1.5250000e+01   2.5889938e-04
   3.7450001e+01   1.5250000e+01   9.4423513e-04
   3.7549999e+01   1.5250000e+01   6.3743966e-04
   3.7650002e+01   1.5250000e+01   1.9695118e-03
   3.7750000e+01   1.5250000e+01   1.2461836e-03
   3.7849998e+01   1.5250000e+01   5.1533867e-04
   3.7950001e+01   1.5250000e+01   3.6240942e-04
   3.8049999e+01   1.5250000e+01   1.1447331e-03
   3.8150002e+01   1.5250000e+01   1.3331064e-03
   3.8250000e+01   1.5250000e+01   5.9039827e-04
   3.8349998e+01   1.5250000e+01   3.4226401e-04
   3.8450001e+01   1.5250000e+01   2.3620774e-04
   3.8549999e+01   1.5250000e+01   1.3087413e-04
   3.8650002e+01   1.5250000e+01   5.5557732e-05
   3.8750000e+01   1.5250000e+01   3.0945776e-05
   3.8849998e+01   1.5250000e+01   2.8891503e-05
   3.8950001e+01   1.5250000e+01   3.2153079e-05
   3.9049999e+01   1.5250000e+01   3.5956546e-05
   3.9150002e+01   1.5250000e+01   4.1588668e-05
   3.9250000e+01   1.5250000e+01   4.9889422e-05
   3.9349998e+01   1.5250000e+01   6.1470746e-05
   3.9450001e+01   1.5250000e+01   7.4760443e-05
   3.9549999e+01   1.5250000e+01   8.4189203e-05
   3.9650002e+01   1.5250000e+01   8.6556487e-05
   3.9750000e+01   1.5250000e+01   8.7041481e-05
   3.9849998e+01   1.5250000e+01   9.2003218e-05
   3.9950001e+01   1.5250000e+01   1.0022500e-04
   4.0049999e+01   1.5250000e+01   1.0801575e-04
   4.0150002e+01   1.5250000e+01   1.1609276e-04
   4.0250000e+01   1.5250000e+01   1.2637177e-04
   4.0349998e+01   1.5250000e+01   1.3879094e-04
   4.0450001e+01   1.5250000e+01   1.4366137e-04
   4.0549999e+01   1.5250000e+01   1.8082689e-04
   4.0650002e+01   1.5250000e+01   4.1425246e-04
   4.0750000e+01   1.5250000e+01   8.0852408e-04
   4.0849998e+01   1.5250000e+01   7.2902959e-04
   4.0950001e+01   1.5250000e+01   2.3903772e-04
   4.1049999e+01   1.5250000e+01   1.3810030e-04
   4.1150002e+01   1.5250000e+01   7.9640806e-05
   4.1250000e+01   1.5250000e+01   6.0192342e-05
   4.1349998e+01   1.5250000e+01   6.9930691e-05
   4.1450001e+01   1.5250000e+01   1.1457108e-04
   4.1549999e+01   1.5250000e+01   1.8950226e-04
   4.1650002e+01   1.5250000e+01   2.9465783e-04
   4.1750000e+01   1.5250000e+01   4.1030897e-04
   4.1849998e+01   1.5250000e+01   5.1172759e-04
   4.1950001e+01   1.5250000e+01   7.3868327e-04
   4.2049999e+01   1.5250000e+01   5.6340720e-04
   4.2150002e+01   1.5250000e+01   2.8405662e-04
   4.2250000e+01   1.5250000e+01   1.2018193e-04
   4.2349998e+01   1.5250000e+01   6.3766107e-05
   4.2450001e+01   1.5250000e+01   5.1119732e-05
   4.2549999e+01   1.5250000e+01   6.7550674e-05
   4.2650002e+01   1.5250000e+01   1.1426589e-04
   4.2750000e+01   1.5250000e+01   1.2516207e-04
   4.2849998e+01   1.5250000e+01   9.7556527e-05
   4.2950001e+01   1.5250000e+01   9.0343834e-05
   4.3049999e+01   1.5250000e+01   9.1266542e-05
   4.3150002e+01   1.5250000e+01   8.1708415e-05
   4.3250000e+01   1.5250000e+01   6.5412976e-05
   4.3349998e+01   1.5250000e+01   5.0324863e-05
   4.3450001e+01   1.5250000e+01   2.9240843e-04
   3.5950001e+01   1.5350000e+01   3.5379737e-05
   3.6049999e+01   1.5350000e+01   8.3156599e-05
   3.6150002e+01   1.5350000e+01   1.7240911e-04
   3.6250000e+01   1.5350000e+01   1.9481008e-04
   3.6349998e+01   1.5350000e+01   1.3934362e-04
   3.6450001e+01   1.5350000e+01   1.3420939e-04
   3.6549999e+01   1.5350000e+01   2.3326583e-04
   3.6650002e+01   1.5350000e+01   7.0156786e-04
   3.6750000e+01   1.5350000e+01   6.1332592e-04
   3.6849998e+01   1.5350000e+01   2.5503611e-04
   3.6950001e+01   1.5350000e+01   1.1178004e-04
   3.7049999e+01   1.5350000e+01   1.8783659e-04
   3.7150002e+01   1.5350000e+01   2.5238856e-04
   3.7250000e+01   1.5350000e+01   2.2623523e-04
   3.7349998e+01   1.5350000e+01   1.8098902e-04
   3.7450001e+01   1.5350000e+01   2.9337162e-04
   3.7549999e+01   1.5350000e+01   1.7634635e-04
   3.7650002e+01   1.5350000e+01   3.4102442e-04
   3.7750000e+01   1.5350000e+01   9.8472345e-04
   3.7849998e+01   1.5350000e+01   2.4879910e-04
   3.7950001e+01   1.5350000e+01   2.2681792e-04
   3.8049999e+01   1.5350000e+01   4.2325852e-04
   3.8150002e+01   1.5350000e+01   4.9501384e-04
   3.8250000e+01   1.5350000e+01   3.9777302e-04
   3.8349998e+01   1.5350000e+01   2.8970148e-04
   3.8450001e+01   1.5350000e+01   2.4046897e-04
   3.8549999e+01   1.5350000e+01   1.5003992e-04
   3.8650002e+01   1.5350000e+01   6.6286324e-05
   3.8750000e+01   1.5350000e+01   3.0874566e-05
   3.8849998e+01   1.5350000e+01   2.3236633e-05
   3.8950001e+01   1.5350000e+01   2.5008279e-05
   3.9049999e+01   1.5350000e+01   2.9920182e-05
   3.9150002e+01   1.5350000e+01   3.6658610e-05
   3.9250000e+01   1.5350000e+01   4.5768185e-05
   3.9349998e+01   1.5350000e+01   5.8382189e-05
   3.9450001e+01   1.5350000e+01   7.3350486e-05
   3.9549999e+01   1.5350000e+01   8.5809261e-05
   3.9650002e+01   1.5350000e+01   9.3107068e-05
   3.9750000e+01   1.5350000e+01   1.0019560e-04
   3.9849998e+01   1.5350000e+01   1.1223943e-04
   3.9950001e+01   1.5350000e+01   1.2622611e-04
   4.0049999e+01   1.5350000e+01   1.3752149e-04
   4.0150002e+01   1.5350000e+01   1.4871667e-04
   4.0250000e+01   1.5350000e+01   1.7149239e-04
   4.0349998e+01   1.5350000e+01   2.1898220e-04
   4.0450001e+01   1.5350000e+01   2.5327678e-04
   4.0549999e+01   1.5350000e+01   4.0900099e-04
   4.0650002e+01   1.5350000e+01   8.6551619e-04
   4.0750000e+01   1.5350000e+01   1.2195974e-03
   4.0849998e+01   1.5350000e+01   2.9847636e-03
   4.0950001e+01   1.5350000e+01   5.2662648e-04
   4.1049999e+01   1.5350000e+01   2.4959398e-04
   4.1150002e+01   1.5350000e+01   7.4238495e-05
   4.1250000e+01   1.5350000e+01   5.8261750e-05
   4.1349998e+01   1.5350000e+01   7.8279416e-05
   4.1450001e+01   1.5350000e+01   1.3264758e-04
   4.1549999e+01   1.5350000e+01   2.1599134e-04
   4.1650002e+01   1.5350000e+01   4.0554834e-04
   4.1750000e+01   1.5350000e+01   6.8008929e-04
   4.1849998e+01   1.5350000e+01   7.6578470e-04
   4.1950001e+01   1.5350000e+01   1.1785161e-03
   4.2049999e+01   1.5350000e+01   8.5133041e-04
   4.2150002e+01   1.5350000e+01   3.8254642e-04
   4.2250000e+01   1.5350000e+01   1.5949707e-04
   4.2349998e+01   1.5350000e+01   7.3931100e-05
   4.2450001e+01   1.5350000e+01   5.4601289e-05
   4.2549999e+01   1.5350000e+01   7.7468008e-05
   4.2650002e+01   1.5350000e+01   1.3977595e-04
   4.2750000e+01   1.5350000e+01   1.5373768e-04
   4.2849998e+01   1.5350000e+01   1.1782389e-04
   4.2950001e+01   1.5350000e+01   1.0508873e-04
   4.3049999e+01   1.5350000e+01   1.0264744e-04
   4.3150002e+01   1.5350000e+01   8.9595851e-05
   4.3250000e+01   1.5350000e+01   7.0731992e-05
   4.3349998e+01   1.5350000e+01   5.3610722e-05
   4.3450001e+01   1.5350000e+01   6.9398251e-05
   3.6049999e+01   1.5450000e+01   4.3207085e-05
   3.6150002e+01   1.5450000e+01   7.2002338e-05
   3.6250000e+01   1.5450000e+01   8.1468766e-05
   3.6349998e+01   1.5450000e+01   7.5352596e-05
   3.6450001e+01   1.5450000e+01   9.0846654e-05
   3.6549999e+01   1.5450000e+01   1.5023696e-04
   3.6650002e+01   1.5450000e+01   2.4116844e-04
   3.6750000e+01   1.5450000e+01   2.0306038e-04
   3.6849998e+01   1.5450000e+01   1.2020209e-04
   3.6950001e+01   1.5450000e+01   1.0510555e-04
   3.7049999e+01   1.5450000e+01   1.7942530e-04
   3.7150002e+01   1.5450000e+01   2.9211660e-04
   3.7250000e+01   1.5450000e+01   3.7083577e-04
   3.7349998e+01   1.5450000e+01   1.9592296e-04
   3.7450001e+01   1.5450000e+01   1.2172433e-04
   3.7549999e+01   1.5450000e+01   1.2235719e-04
   3.7650002e+01   1.5450000e+01   1.6274388e-04
   3.7750000e+01   1.5450000e+01   1.8790041e-04
   3.7849998e+01   1.5450000e+01   1.4007775e-04
   3.7950001e+01   1.5450000e+01   1.5086771e-04
   3.8049999e+01   1.5450000e+01   2.3525933e-04
   3.8150002e+01   1.5450000e+01   4.4582007e-04
   3.8250000e+01   1.5450000e+01   3.2062820e-04
   3.8349998e+01   1.5450000e+01   2.4812008e-04
   3.8450001e+01   1.5450000e+01   2.2391471e-04
   3.8549999e+01   1.5450000e+01   1.6625968e-04
   3.8650002e+01   1.5450000e+01   8.3937899e-05
   3.8750000e+01   1.5450000e+01   3.7357604e-05
   3.8849998e+01   1.5450000e+01   2.3679213e-05
   3.8950001e+01   1.5450000e+01   2.2163280e-05
   3.9049999e+01   1.5450000e+01   2.5756428e-05
   3.9150002e+01   1.5450000e+01   3.1851017e-05
   3.9250000e+01   1.5450000e+01   4.0208513e-05
   3.9349998e+01   1.5450000e+01   5.1586136e-05
   3.9450001e+01   1.5450000e+01   6.5313696e-05
   3.9549999e+01   1.5450000e+01   7.8329533e-05
   3.9650002e+01   1.5450000e+01   8.9535992e-05
   3.9750000e+01   1.5450000e+01   1.0322554e-04
   3.9849998e+01   1.5450000e+01   1.2215196e-04
   3.9950001e+01   1.5450000e+01   1.4135253e-04
   4.0049999e+01   1.5450000e+01   1.5612987e-04
   4.0150002e+01   1.5450000e+01   1.7230485e-04
   4.0250000e+01   1.5450000e+01   2.1967366e-04
   4.0349998e+01   1.5450000e+01   3.3044568e-04
   4.0450001e+01   1.5450000e+01   4.2941797e-04
   4.0549999e+01   1.5450000e+01   9.3726622e-04
   4.0650002e+01   1.5450000e+01   1.6325960e-03
   4.0750000e+01   1.5450000e+01   1.3966434e-03
   4.0849998e+01   1.5450000e+01   1.2260673e-03
   4.0950001e+01   1.5450000e+01   4.3551577e-04
   4.1049999e+01   1.5450000e+01   3.3740746e-04
   4.1150002e+01   1.5450000e+01   6.9125512e-05
   4.1250000e+01   1.5450000e+01   5.9649337e-05
   4.1349998e+01   1.5450000e+01   9.2618131e-05
   4.1450001e+01   1.5450000e+01   1.5986356e-04
   4.1549999e+01   1.5450000e+01   2.5069670e-04
   4.1650002e+01   1.5450000e+01   4.5561112e-04
   4.1750000e+01   1.5450000e+01   8.7766850e-04
   4.1849998e+01   1.5450000e+01   1.4028688e-03
   4.1950001e+01   1.5450000e+01   2.3362793e-03
   4.2049999e+01   1.5450000e+01   9.9923543e-04
   4.2150002e+01   1.5450000e+01   4.6130869e-04
   4.2250000e+01   1.5450000e+01   2.3199737e-04
   4.2349998e+01   1.5450000e+01   9.3772491e-05
   4.2450001e+01   1.5450000e+01   6.0961687e-05
   4.2549999e+01   1.5450000e+01   8.6795306e-05
   4.2650002e+01   1.5450000e+01   1.8727523e-04
   4.2750000e+01   1.5450000e+01   1.4681519e-04
   4.2849998e+01   1.5450000e+01   1.1764585e-04
   4.2950001e+01   1.5450000e+01   1.0855477e-04
   4.3049999e+01   1.5450000e+01   1.0380464e-04
   4.3150002e+01   1.5450000e+01   8.8838082e-05
   4.3250000e+01   1.5450000e+01   6.9800502e-05
   4.3349998e+01   1.5450000e+01   5.3022523e-05
   3.6049999e+01   1.5550000e+01   1.9675063e-05
   3.6150002e+01   1.5550000e+01   2.7322527e-05
   3.6250000e+01   1.5550000e+01   3.2661970e-05
   3.6349998e+01   1.5550000e+01   4.0285569e-05
   3.6450001e+01   1.5550000e+01   5.8417241e-05
   3.6549999e+01   1.5550000e+01   9.0912217e-05
   3.6650002e+01   1.5550000e+01   1.1665510e-04
   3.6750000e+01   1.5550000e+01   1.1615845e-04
   3.6849998e+01   1.5550000e+01   1.0738200e-04
   3.6950001e+01   1.5550000e+01   1.2317330e-04
   3.7049999e+01   1.5550000e+01   1.8674758e-04
   3.7150002e+01   1.5550000e+01   9.1126986e-04
   3.7250000e+01   1.5550000e+01   7.4856111e-04
   3.7349998e+01   1.5550000e+01   3.0615606e-04
   3.7450001e+01   1.5550000e+01   1.5758892e-04
   3.7549999e+01   1.5550000e+01   1.3545580e-04
   3.7650002e+01   1.5550000e+01   1.4182158e-04
   3.7750000e+01   1.5550000e+01   1.3552357e-04
   3.7849998e+01   1.5550000e+01   1.2264226e-04
   3.7950001e+01   1.5550000e+01   1.2285466e-04
   3.8049999e+01   1.5550000e+01   1.8634809e-04
   3.8150002e+01   1.5550000e+01   3.5367766e-04
   3.8250000e+01   1.5550000e+01   2.4140645e-04
   3.8349998e+01   1.5550000e+01   2.0574131e-04
   3.8450001e+01   1.5550000e+01   2.1212573e-04
   3.8549999e+01   1.5550000e+01   1.9309217e-04
   3.8650002e+01   1.5550000e+01   1.1271334e-04
   3.8750000e+01   1.5550000e+01   5.1914540e-05
   3.8849998e+01   1.5550000e+01   2.9336958e-05
   3.8950001e+01   1.5550000e+01   2.1558009e-05
   3.9049999e+01   1.5550000e+01   2.2551323e-05
   3.9150002e+01   1.5550000e+01   2.7690361e-05
   3.9250000e+01   1.5550000e+01   3.4899756e-05
   3.9349998e+01   1.5550000e+01   4.4015163e-05
   3.9450001e+01   1.5550000e+01   5.4746917e-05
   3.9549999e+01   1.5550000e+01   6.6340384e-05
   3.9650002e+01   1.5550000e+01   8.0062731e-05
   3.9750000e+01   1.5550000e+01   9.8189557e-05
   3.9849998e+01   1.5550000e+01   1.2102455e-04
   3.9950001e+01   1.5550000e+01   1.4287178e-04
   4.0049999e+01   1.5550000e+01   1.6111309e-04
   4.0150002e+01   1.5550000e+01   1.8407627e-04
   4.0250000e+01   1.5550000e+01   2.5289322e-04
   4.0349998e+01   1.5550000e+01   4.1432263e-04
   4.0450001e+01   1.5550000e+01   5.9232931e-04
   4.0549999e+01   1.5550000e+01   1.2291665e-03
   4.0650002e+01   1.5550000e+01   9.2586898e-04
   4.0750000e+01   1.5550000e+01   6.2039285e-04
   4.0849998e+01   1.5550000e+01   5.0496135e-04
   4.0950001e+01   1.5550000e+01   2.6653768e-04
   4.1049999e+01   1.5550000e+01   1.1465352e-04
   4.1150002e+01   1.5550000e+01   5.4149488e-05
   4.1250000e+01   1.5550000e+01   6.4814194e-05
   4.1349998e+01   1.5550000e+01   1.1032439e-04
   4.1450001e+01   1.5550000e+01   1.9107857e-04
   4.1549999e+01   1.5550000e+01   2.8687488e-04
   4.1650002e+01   1.5550000e+01   4.4190721e-04
   4.1750000e+01   1.5550000e+01   1.0297176e-03
   4.1849998e+01   1.5550000e+01   2.4289018e-03
   4.1950001e+01   1.5550000e+01   2.6931472e-03
   4.2049999e+01   1.5550000e+01   1.5390018e-03
   4.2150002e+01   1.5550000e+01   6.2191364e-04
   4.2250000e+01   1.5550000e+01   3.6746115e-04
   4.2349998e+01   1.5550000e+01   1.2086228e-04
   4.2450001e+01   1.5550000e+01   7.8555670e-05
   4.2549999e+01   1.5550000e+01   1.3554658e-04
   4.2650002e+01   1.5550000e+01   5.4369593e-04
   4.2750000e+01   1.5550000e+01   1.4963724e-04
   4.2849998e+01   1.5550000e+01   1.0682650e-04
   4.2950001e+01   1.5550000e+01   1.0252860e-04
   4.3049999e+01   1.5550000e+01   9.6114258e-05
   4.3150002e+01   1.5550000e+01   8.0748083e-05
   4.3250000e+01   1.5550000e+01   6.3305997e-05
   3.6150002e+01   1.5650000e+01   1.2673620e-05
   3.6250000e+01   1.5650000e+01   1.6734219e-05
   3.6349998e+01   1.5650000e+01   2.5267413e-05
   3.6450001e+01   1.5650000e+01   4.1819152e-05
   3.6549999e+01   1.5650000e+01   6.9520793e-05
   3.6650002e+01   1.5650000e+01   1.1382082e-04
   3.6750000e+01   1.5650000e+01   1.6284586e-04
   3.6849998e+01   1.5650000e+01   1.6700725e-04
   3.6950001e+01   1.5650000e+01   1.7139452e-04
   3.7049999e+01   1.5650000e+01   2.3743555e-04
   3.7150002e+01   1.5650000e+01   3.9120932e-04
   3.7250000e+01   1.5650000e+01   6.4574363e-04
   3.7349998e+01   1.5650000e+01   5.2533508e-04
   3.7450001e+01   1.5650000e+01   2.3443223e-04
   3.7549999e+01   1.5650000e+01   1.7198989e-04
   3.7650002e+01   1.5650000e+01   1.4644770e-04
   3.7750000e+01   1.5650000e+01   1.4171851e-04
   3.7849998e+01   1.5650000e+01   1.3603429e-04
   3.7950001e+01   1.5650000e+01   1.2883933e-04
   3.8049999e+01   1.5650000e+01   1.3665541e-04
   3.8150002e+01   1.5650000e+01   1.6759215e-04
   3.8250000e+01   1.5650000e+01   1.6465227e-04
   3.8349998e+01   1.5650000e+01   1.6405749e-04
   3.8450001e+01   1.5650000e+01   1.8790869e-04
   3.8549999e+01   1.5650000e+01   1.9511467e-04
   3.8650002e+01   1.5650000e+01   1.3086451e-04
   3.8750000e+01   1.5650000e+01   7.2425857e-05
   3.8849998e+01   1.5650000e+01   4.4295190e-05
   3.8950001e+01   1.5650000e+01   2.4482204e-05
   3.9049999e+01   1.5650000e+01   2.0682322e-05
   3.9150002e+01   1.5650000e+01   2.5452187e-05
   3.9250000e+01   1.5650000e+01   3.2413507e-05
   3.9349998e+01   1.5650000e+01   3.9720217e-05
   3.9450001e+01   1.5650000e+01   4.7266552e-05
   3.9549999e+01   1.5650000e+01   5.8804238e-05
   3.9650002e+01   1.5650000e+01   8.1880491e-05
   3.9750000e+01   1.5650000e+01   9.7774479e-05
   3.9849998e+01   1.5650000e+01   1.1515346e-04
   3.9950001e+01   1.5650000e+01   1.3791790e-04
   4.0049999e+01   1.5650000e+01   1.6700401e-04
   4.0150002e+01   1.5650000e+01   2.0760640e-04
   4.0250000e+01   1.5650000e+01   2.8059244e-04
   4.0349998e+01   1.5650000e+01   6.0686388e-04
   4.0450001e+01   1.5650000e+01   9.2559273e-04
   4.0549999e+01   1.5650000e+01   1.0903528e-03
   4.0650002e+01   1.5650000e+01   8.5177564e-04
   4.0750000e+01   1.5650000e+01   4.5144159e-04
   4.0849998e+01   1.5650000e+01   2.5883401e-04
   4.0950001e+01   1.5650000e+01   1.4774654e-04
   4.1049999e+01   1.5650000e+01   6.9723945e-05
   4.1150002e+01   1.5650000e+01   5.1695024e-05
   4.1250000e+01   1.5650000e+01   7.1580915e-05
   4.1349998e+01   1.5650000e+01   1.2676022e-04
   4.1450001e+01   1.5650000e+01   2.1964415e-04
   4.1549999e+01   1.5650000e+01   3.2332147e-04
   4.1650002e+01   1.5650000e+01   4.3865060e-04
   4.1750000e+01   1.5650000e+01   1.5227343e-03
   4.1849998e+01   1.5650000e+01   5.0826538e-03
   4.1950001e+01   1.5650000e+01   1.9090080e-03
   4.2049999e+01   1.5650000e+01   1.4078136e-03
   4.2150002e+01   1.5650000e+01   5.2422169e-04
   4.2250000e+01   1.5650000e+01   3.1864466e-04
   4.2349998e+01   1.5650000e+01   1.3861555e-04
   4.2450001e+01   1.5650000e+01   1.0070666e-04
   4.2549999e+01   1.5650000e+01   1.7087920e-04
   4.2650002e+01   1.5650000e+01   2.7578030e-04
   4.2750000e+01   1.5650000e+01   1.5158734e-04
   4.2849998e+01   1.5650000e+01   9.8692333e-05
   4.2950001e+01   1.5650000e+01   9.2536531e-05
   4.3049999e+01   1.5650000e+01   8.3798746e-05
   4.3150002e+01   1.5650000e+01   6.8813992e-05
   4.3250000e+01   1.5650000e+01   5.3574276e-05
   3.6150002e+01   1.5750000e+01   7.7623154e-06
   3.6250000e+01   1.5750000e+01   1.0930310e-05
   3.6349998e+01   1.5750000e+01   1.7796801e-05
   3.6450001e+01   1.5750000e+01   3.2105443e-05
   3.6549999e+01   1.5750000e+01   6.0816688e-05
   3.6650002e+01   1.5750000e+01   1.2500372e-04
   3.6750000e+01   1.5750000e+01   2.1211024e-04
   3.6849998e+01   1.5750000e+01   2.2968938e-04
   3.6950001e+01   1.5750000e+01   2.4846289e-04
   3.7049999e+01   1.5750000e+01   3.7529168e-04
   3.7150002e+01   1.5750000e+01   5.2270910e-04
   3.7250000e+01   1.5750000e+01   7.5586536e-04
   3.7349998e+01   1.5750000e+01   7.1064418e-04
   3.7450001e+01   1.5750000e+01   3.3442778e-04
   3.7549999e+01   1.5750000e+01   2.2520620e-04
   3.7650002e+01   1.5750000e+01   1.6511009e-04
   3.7750000e+01   1.5750000e+01   1.5700866e-04
   3.7849998e+01   1.5750000e+01   1.5561118e-04
   3.7950001e+01   1.5750000e+01   1.4118035e-04
   3.8049999e+01   1.5750000e+01   1.3394190e-04
   3.8150002e+01   1.5750000e+01   1.3838254e-04
   3.8250000e+01   1.5750000e+01   1.4413880e-04
   3.8349998e+01   1.5750000e+01   1.4436127e-04
   3.8450001e+01   1.5750000e+01   1.5642236e-04
   3.8549999e+01   1.5750000e+01   1.6286994e-04
   3.8650002e+01   1.5750000e+01   1.2883790e-04
   3.8750000e+01   1.5750000e+01   1.0233507e-04
   3.8849998e+01   1.5750000e+01   7.9045523e-05
   3.8950001e+01   1.5750000e+01   3.6433768e-05
   3.9049999e+01   1.5750000e+01   2.3125562e-05
   3.9150002e+01   1.5750000e+01   2.8228817e-05
   3.9250000e+01   1.5750000e+01   3.6952861e-05
   3.9349998e+01   1.5750000e+01   4.4019456e-05
   3.9450001e+01   1.5750000e+01   4.9358619e-05
   3.9549999e+01   1.5750000e+01   7.0308881e-05
   3.9650002e+01   1.5750000e+01   1.4277770e-04
   3.9750000e+01   1.5750000e+01   1.4131922e-04
   3.9849998e+01   1.5750000e+01   1.2616826e-04
   3.9950001e+01   1.5750000e+01   1.4347478e-04
   4.0049999e+01   1.5750000e+01   2.0254722e-04
   4.0150002e+01   1.5750000e+01   2.9459433e-04
   4.0250000e+01   1.5750000e+01   3.8870182e-04
   4.0349998e+01   1.5750000e+01   8.4371225e-04
   4.0450001e+01   1.5750000e+01   1.1100792e-03
   4.0549999e+01   1.5750000e+01   6.7432842e-04
   4.0650002e+01   1.5750000e+01   6.8517757e-04
   4.0750000e+01   1.5750000e+01   3.0231959e-04
   4.0849998e+01   1.5750000e+01   1.2162172e-04
   4.0950001e+01   1.5750000e+01   7.8621910e-05
   4.1049999e+01   1.5750000e+01   5.3347041e-05
   4.1150002e+01   1.5750000e+01   5.1663865e-05
   4.1250000e+01   1.5750000e+01   7.8107172e-05
   4.1349998e+01   1.5750000e+01   1.3831029e-04
   4.1450001e+01   1.5750000e+01   2.3677623e-04
   4.1549999e+01   1.5750000e+01   3.5193210e-04
   4.1650002e+01   1.5750000e+01   4.7910330e-04
   4.1750000e+01   1.5750000e+01   7.3904847e-04
   4.1849998e+01   1.5750000e+01   1.3515080e-03
   4.1950001e+01   1.5750000e+01   7.3403522e-04
   4.2049999e+01   1.5750000e+01   4.7679731e-04
   4.2150002e+01   1.5750000e+01   2.9412241e-04
   4.2250000e+01   1.5750000e+01   2.2506590e-04
   4.2349998e+01   1.5750000e+01   1.4414944e-04
   4.2450001e+01   1.5750000e+01   1.1241817e-04
   4.2549999e+01   1.5750000e+01   1.8524130e-04
   4.2650002e+01   1.5750000e+01   2.3185965e-04
   4.2750000e+01   1.5750000e+01   1.4710870e-04
   4.2849998e+01   1.5750000e+01   9.4699746e-05
   4.2950001e+01   1.5750000e+01   8.2416824e-05
   4.3049999e+01   1.5750000e+01   7.0607290e-05
   4.3150002e+01   1.5750000e+01   5.6201079e-05
   3.6250000e+01   1.5850000e+01   7.9294195e-06
   3.6349998e+01   1.5850000e+01   1.2803903e-05
   3.6450001e+01   1.5850000e+01   2.3506009e-05
   3.6549999e+01   1.5850000e+01   4.7913738e-05
   3.6650002e+01   1.5850000e+01   1.0816404e-04
   3.6750000e+01   1.5850000e+01   1.9606232e-04
   3.6849998e+01   1.5850000e+01   2.3208796e-04
   3.6950001e+01   1.5850000e+01   2.7493664e-04
   3.7049999e+01   1.5850000e+01   4.1189123e-04
   3.7150002e+01   1.5850000e+01   4.3167765e-04
   3.7250000e+01   1.5850000e+01   5.9420121e-04
   3.7349998e+01   1.5850000e+01   4.7265220e-04
   3.7450001e+01   1.5850000e+01   3.4933994e-04
   3.7549999e+01   1.5850000e+01   2.5829792e-04
   3.7650002e+01   1.5850000e+01   1.7899301e-04
   3.7750000e+01   1.5850000e+01   1.6406743e-04
   3.7849998e+01   1.5850000e+01   1.6109846e-04
   3.7950001e+01   1.5850000e+01   1.4306566e-04
   3.8049999e+01   1.5850000e+01   1.3281932e-04
   3.8150002e+01   1.5850000e+01   1.3980233e-04
   3.8250000e+01   1.5850000e+01   1.5254530e-04
   3.8349998e+01   1.5850000e+01   1.4873924e-04
   3.8450001e+01   1.5850000e+01   1.4241952e-04
   3.8549999e+01   1.5850000e+01   1.4035789e-04
   3.8650002e+01   1.5850000e+01   1.3419335e-04
   3.8750000e+01   1.5850000e+01   1.4309400e-04
   3.8849998e+01   1.5850000e+01   1.1250625e-04
   3.8950001e+01   1.5850000e+01   5.6794426e-05
   3.9049999e+01   1.5850000e+01   3.9272818e-05
   3.9150002e+01   1.5850000e+01   4.4277040e-05
   3.9250000e+01   1.5850000e+01   5.5998724e-05
   3.9349998e+01   1.5850000e+01   6.3411382e-05
   3.9450001e+01   1.5850000e+01   6.6734705e-05
   3.9549999e+01   1.5850000e+01   1.0081600e-04
   3.9650002e+01   1.5850000e+01   2.6880021e-04
   3.9750000e+01   1.5850000e+01   2.6941867e-04
   3.9849998e+01   1.5850000e+01   2.2813308e-04
   3.9950001e+01   1.5850000e+01   2.0154643e-04
   4.0049999e+01   1.5850000e+01   2.7381800e-04
   4.0150002e+01   1.5850000e+01   4.2882143e-04
   4.0250000e+01   1.5850000e+01   5.7277212e-04
   4.0349998e+01   1.5850000e+01   9.9740177e-04
   4.0450001e+01   1.5850000e+01   5.4728624e-04
   4.0549999e+01   1.5850000e+01   3.5023678e-04
   4.0650002e+01   1.5850000e+01   3.6446666e-04
   4.0750000e+01   1.5850000e+01   1.7703419e-04
   4.0849998e+01   1.5850000e+01   7.8385550e-05
   4.0950001e+01   1.5850000e+01   5.3157055e-05
   4.1049999e+01   1.5850000e+01   4.4733839e-05
   4.1150002e+01   1.5850000e+01   5.2632047e-05
   4.1250000e+01   1.5850000e+01   8.3926912e-05
   4.1349998e+01   1.5850000e+01   1.4355998e-04
   4.1450001e+01   1.5850000e+01   2.3336049e-04
   4.1549999e+01   1.5850000e+01   3.4448796e-04
   4.1650002e+01   1.5850000e+01   5.3689274e-04
   4.1750000e+01   1.5850000e+01   7.4145163e-04
   4.1849998e+01   1.5850000e+01   5.2802172e-04
   4.1950001e+01   1.5850000e+01   4.4715722e-04
   4.2049999e+01   1.5850000e+01   2.9530120e-04
   4.2150002e+01   1.5850000e+01   2.3660337e-04
   4.2250000e+01   1.5850000e+01   2.0406007e-04
   4.2349998e+01   1.5850000e+01   1.4379772e-04
   4.2450001e+01   1.5850000e+01   1.2065710e-04
   4.2549999e+01   1.5850000e+01   2.1670628e-04
   4.2650002e+01   1.5850000e+01   2.6162653e-04
   4.2750000e+01   1.5850000e+01   1.5088794e-04
   4.2849998e+01   1.5850000e+01   9.3337520e-05
   4.2950001e+01   1.5850000e+01   7.3332972e-05
   4.3049999e+01   1.5850000e+01   5.8480448e-05
   3.6349998e+01   1.5950000e+01   9.2310556e-06
   3.6450001e+01   1.5950000e+01   1.6045471e-05
   3.6549999e+01   1.5950000e+01   3.2007210e-05
   3.6650002e+01   1.5950000e+01   7.1604227e-05
   3.6750000e+01   1.5950000e+01   1.3425840e-04
   3.6849998e+01   1.5950000e+01   1.7777157e-04
   3.6950001e+01   1.5950000e+01   2.1254201e-04
   3.7049999e+01   1.5950000e+01   2.6710151e-04
   3.7150002e+01   1.5950000e+01   2.7614826e-04
   3.7250000e+01   1.5950000e+01   2.5920413e-04
   3.7349998e+01   1.5950000e+01   5.7513075e-04
   3.7450001e+01   1.5950000e+01   5.2835554e-04
   3.7549999e+01   1.5950000e+01   2.6817285e-04
   3.7650002e+01   1.5950000e+01   1.7710051e-04
   3.7750000e+01   1.5950000e+01   1.5530326e-04
   3.7849998e+01   1.5950000e+01   1.4705853e-04
   3.7950001e+01   1.5950000e+01   1.3131942e-04
   3.8049999e+01   1.5950000e+01   1.2203283e-04
   3.8150002e+01   1.5950000e+01   1.3230820e-04
   3.8250000e+01   1.5950000e+01   1.5207971e-04
   3.8349998e+01   1.5950000e+01   1.4987668e-04
   3.8450001e+01   1.5950000e+01   1.3716570e-04
   3.8549999e+01   1.5950000e+01   1.3145947e-04
   3.8650002e+01   1.5950000e+01   1.3483969e-04
   3.8750000e+01   1.5950000e+01   1.4362246e-04
   3.8849998e+01   1.5950000e+01   9.9486868e-05
   3.8950001e+01   1.5950000e+01   7.8613710e-05
   3.9049999e+01   1.5950000e+01   7.8717356e-05
   3.9150002e+01   1.5950000e+01   8.7594781e-05
   3.9250000e+01   1.5950000e+01   1.0001629e-04
   3.9349998e+01   1.5950000e+01   1.0188283e-04
   3.9450001e+01   1.5950000e+01   1.0013892e-04
   3.9549999e+01   1.5950000e+01   1.2065751e-04
   3.9650002e+01   1.5950000e+01   2.7292024e-04
   3.9750000e+01   1.5950000e+01   3.6664397e-04
   3.9849998e+01   1.5950000e+01   4.7528301e-04
   3.9950001e+01   1.5950000e+01   4.5339094e-04
   4.0049999e+01   1.5950000e+01   3.9065815e-04
   4.0150002e+01   1.5950000e+01   4.7046773e-04
   4.0250000e+01   1.5950000e+01   5.5805343e-04
   4.0349998e+01   1.5950000e+01   7.1947055e-04
   4.0450001e+01   1.5950000e+01   2.8598405e-04
   4.0549999e+01   1.5950000e+01   1.6983422e-04
   4.0650002e+01   1.5950000e+01   1.6680954e-04
   4.0750000e+01   1.5950000e+01   1.0694840e-04
   4.0849998e+01   1.5950000e+01   6.2562227e-05
   4.0950001e+01   1.5950000e+01   4.4468677e-05
   4.1049999e+01   1.5950000e+01   4.1417803e-05
   4.1150002e+01   1.5950000e+01   5.4163651e-05
   4.1250000e+01   1.5950000e+01   8.7934270e-05
   4.1349998e+01   1.5950000e+01   1.4173241e-04
   4.1450001e+01   1.5950000e+01   2.0798383e-04
   4.1549999e+01   1.5950000e+01   2.8078345e-04
   4.1650002e+01   1.5950000e+01   5.5987056e-04
   4.1750000e+01   1.5950000e+01   9.8986819e-04
   4.1849998e+01   1.5950000e+01   5.8389915e-04
   4.1950001e+01   1.5950000e+01   5.4988166e-04
   4.2049999e+01   1.5950000e+01   2.4771554e-04
   4.2150002e+01   1.5950000e+01   2.1381932e-04
   4.2250000e+01   1.5950000e+01   1.8638020e-04
   4.2349998e+01   1.5950000e+01   1.3971893e-04
   4.2450001e+01   1.5950000e+01   1.2515736e-04
   4.2549999e+01   1.5950000e+01   2.2606562e-04
   4.2650002e+01   1.5950000e+01   2.7066024e-04
   4.2750000e+01   1.5950000e+01   1.5186130e-04
   4.2849998e+01   1.5950000e+01   9.0875641e-05
   4.2950001e+01   1.5950000e+01   6.5374748e-05
   4.3049999e+01   1.5950000e+01   4.8096826e-05
   3.6450001e+01   1.6049999e+01   1.1154392e-05
   3.6549999e+01   1.6049999e+01   2.0329518e-05
   3.6650002e+01   1.6049999e+01   4.2130880e-05
   3.6750000e+01   1.6049999e+01   8.0657228e-05
   3.6849998e+01   1.6049999e+01   1.2038692e-04
   3.6950001e+01   1.6049999e+01   1.4986031e-04
   3.7049999e+01   1.6049999e+01   1.7434962e-04
   3.7150002e+01   1.6049999e+01   1.9018070e-04
   3.7250000e+01   1.6049999e+01   1.9978060e-04
   3.7349998e+01   1.6049999e+01   1.1924540e-03
   3.7450001e+01   1.6049999e+01   1.4020375e-03
   3.7549999e+01   1.6049999e+01   3.3518518e-04
   3.7650002e+01   1.6049999e+01   1.8197806e-04
   3.7750000e+01   1.6049999e+01   1.4276528e-04
   3.7849998e+01   1.6049999e+01   1.2532031e-04
   3.7950001e+01   1.6049999e+01   1.1381513e-04
   3.8049999e+01   1.6049999e+01   1.0646992e-04
   3.8150002e+01   1.6049999e+01   1.1267649e-04
   3.8250000e+01   1.6049999e+01   1.2935368e-04
   3.8349998e+01   1.6049999e+01   1.3304574e-04
   3.8450001e+01   1.6049999e+01   1.2258158e-04
   3.8549999e+01   1.6049999e+01   1.1110750e-04
   3.8650002e+01   1.6049999e+01   9.9496530e-05
   3.8750000e+01   1.6049999e+01   1.4118839e-04
   3.8849998e+01   1.6049999e+01   8.3855243e-04
   3.8950001e+01   1.6049999e+01   1.1995745e-04
   3.9049999e+01   1.6049999e+01   1.3042144e-04
   3.9150002e+01   1.6049999e+01   1.7483374e-04
   3.9250000e+01   1.6049999e+01   1.7223235e-04
   3.9349998e+01   1.6049999e+01   1.5078769e-04
   3.9450001e+01   1.6049999e+01   1.4089175e-04
   3.9549999e+01   1.6049999e+01   1.3571464e-04
   3.9650002e+01   1.6049999e+01   1.7887801e-04
   3.9750000e+01   1.6049999e+01   3.2628604e-04
   3.9849998e+01   1.6049999e+01   6.2907848e-04
   3.9950001e+01   1.6049999e+01   8.9423498e-04
   4.0049999e+01   1.6049999e+01   5.5261405e-04
   4.0150002e+01   1.6049999e+01   3.7681972e-04
   4.0250000e+01   1.6049999e+01   3.5872826e-04
   4.0349998e+01   1.6049999e+01   2.6459358e-04
   4.0450001e+01   1.6049999e+01   1.2826006e-04
   4.0549999e+01   1.6049999e+01   9.8793971e-05
   4.0650002e+01   1.6049999e+01   9.8475350e-05
   4.0750000e+01   1.6049999e+01   7.7350051e-05
   4.0849998e+01   1.6049999e+01   5.3827389e-05
   4.0950001e+01   1.6049999e+01   4.0682713e-05
   4.1049999e+01   1.6049999e+01   3.9967261e-05
   4.1150002e+01   1.6049999e+01   5.4575288e-05
   4.1250000e+01   1.6049999e+01   8.7520210e-05
   4.1349998e+01   1.6049999e+01   1.3180659e-04
   4.1450001e+01   1.6049999e+01   1.7144412e-04
   4.1549999e+01   1.6049999e+01   1.9679757e-04
   4.1650002e+01   1.6049999e+01   2.9797738e-04
   4.1750000e+01   1.6049999e+01   5.5936084e-04
   4.1849998e+01   1.6049999e+01   5.1681825e-04
   4.1950001e+01   1.6049999e+01   4.6266770e-04
   4.2049999e+01   1.6049999e+01   2.0157239e-04
   4.2150002e+01   1.6049999e+01   1.7956739e-04
   4.2250000e+01   1.6049999e+01   1.6306364e-04
   4.2349998e+01   1.6049999e+01   1.3389018e-04
   4.2450001e+01   1.6049999e+01   1.2224089e-04
   4.2549999e+01   1.6049999e+01   1.6946832e-04
   4.2650002e+01   1.6049999e+01   1.9206424e-04
   4.2750000e+01   1.6049999e+01   1.3012774e-04
   4.2849998e+01   1.6049999e+01   8.5707376e-05
   4.2950001e+01   1.6049999e+01   5.8534824e-05
   3.6549999e+01   1.6150000e+01   1.4724144e-05
   3.6650002e+01   1.6150000e+01   2.7754968e-05
   3.6750000e+01   1.6150000e+01   5.2170308e-05
   3.6849998e+01   1.6150000e+01   8.3540493e-05
   3.6950001e+01   1.6150000e+01   1.1052649e-04
   3.7049999e+01   1.6150000e+01   1.3165905e-04
   3.7150002e+01   1.6150000e+01   1.5151559e-04
   3.7250000e+01   1.6150000e+01   1.8621612e-04
   3.7349998e+01   1.6150000e+01   4.9554562e-04
   3.7450001e+01   1.6150000e+01   8.4456336e-04
   3.7549999e+01   1.6150000e+01   1.0566877e-03
   3.7650002e+01   1.6150000e+01   1.9243719e-04
   3.7750000e+01   1.6150000e+01   1.2960415e-04
   3.7849998e+01   1.6150000e+01   1.0535854e-04
   3.7950001e+01   1.6150000e+01   9.9243349e-05
   3.8049999e+01   1.6150000e+01   9.5005635e-05
   3.8150002e+01   1.6150000e+01   9.5756011e-05
   3.8250000e+01   1.6150000e+01   1.0655127e-04
   3.8349998e+01   1.6150000e+01   1.1638891e-04
   3.8450001e+01   1.6150000e+01   1.0572789e-04
   3.8549999e+01   1.6150000e+01   8.4911291e-05
   3.8650002e+01   1.6150000e+01   6.5836299e-05
   3.8750000e+01   1.6150000e+01   6.6483029e-05
   3.8849998e+01   1.6150000e+01   1.3429897e-04
   3.8950001e+01   1.6150000e+01   2.0872903e-04
   3.9049999e+01   1.6150000e+01   1.9891503e-04
   3.9150002e+01   1.6150000e+01   4.4884236e-04
   3.9250000e+01   1.6150000e+01   2.7425215e-04
   3.9349998e+01   1.6150000e+01   1.8567302e-04
   3.9450001e+01   1.6150000e+01   1.7152000e-04
   3.9549999e+01   1.6150000e+01   1.6165634e-04
   3.9650002e+01   1.6150000e+01   1.7100383e-04
   3.9750000e+01   1.6150000e+01   4.2550938e-04
   3.9849998e+01   1.6150000e+01   6.3780911e-04
   3.9950001e+01   1.6150000e+01   7.4924208e-04
   4.0049999e+01   1.6150000e+01   4.6445645e-04
   4.0150002e+01   1.6150000e+01   2.5776678e-04
   4.0250000e+01   1.6150000e+01   1.9944621e-04
   4.0349998e+01   1.6150000e+01   1.2768245e-04
   4.0450001e+01   1.6150000e+01   7.9993173e-05
   4.0549999e+01   1.6150000e+01   7.5376280e-05
   4.0650002e+01   1.6150000e+01   7.4734919e-05
   4.0750000e+01   1.6150000e+01   6.2782325e-05
   4.0849998e+01   1.6150000e+01   4.7382917e-05
   4.0950001e+01   1.6150000e+01   3.7667447e-05
   4.1049999e+01   1.6150000e+01   3.8135658e-05
   4.1150002e+01   1.6150000e+01   5.2317555e-05
   4.1250000e+01   1.6150000e+01   8.0995982e-05
   4.1349998e+01   1.6150000e+01   1.1450672e-04
   4.1450001e+01   1.6150000e+01   1.3627236e-04
   4.1549999e+01   1.6150000e+01   1.3976428e-04
   4.1650002e+01   1.6150000e+01   1.5481150e-04
   4.1750000e+01   1.6150000e+01   2.6827585e-04
   4.1849998e+01   1.6150000e+01   3.2825736e-04
   4.1950001e+01   1.6150000e+01   2.1624997e-04
   4.2049999e+01   1.6150000e+01   1.5161284e-04
   4.2150002e+01   1.6150000e+01   1.4187388e-04
   4.2250000e+01   1.6150000e+01   1.3904965e-04
   4.2349998e+01   1.6150000e+01   1.2902978e-04
   4.2450001e+01   1.6150000e+01   1.2469027e-04
   4.2549999e+01   1.6150000e+01   1.3534025e-04
   4.2650002e+01   1.6150000e+01   1.3747190e-04
   4.2750000e+01   1.6150000e+01   1.1172103e-04
   4.2849998e+01   1.6150000e+01   7.9957928e-05
   3.6650002e+01   1.6250000e+01   2.1970240e-05
   3.6750000e+01   1.6250000e+01   3.9028688e-05
   3.6849998e+01   1.6250000e+01   6.1861887e-05
   3.6950001e+01   1.6250000e+01   8.3791470e-05
   3.7049999e+01   1.6250000e+01   1.0464832e-04
   3.7150002e+01   1.6250000e+01   1.3228705e-04
   3.7250000e+01   1.6250000e+01   1.9322983e-04
   3.7349998e+01   1.6250000e+01   3.6165622e-04
   3.7450001e+01   1.6250000e+01   7.2265253e-04
   3.7549999e+01   1.6250000e+01   4.7990202e-04
   3.7650002e+01   1.6250000e+01   1.6489145e-04
   3.7750000e+01   1.6250000e+01   1.0499052e-04
   3.7849998e+01   1.6250000e+01   8.9286012e-05
   3.7950001e+01   1.6250000e+01   9.1003334e-05
   3.8049999e+01   1.6250000e+01   9.1004716e-05
   3.8150002e+01   1.6250000e+01   8.9475892e-05
   3.8250000e+01   1.6250000e+01   9.7016506e-05
   3.8349998e+01   1.6250000e+01   1.0989529e-04
   3.8450001e+01   1.6250000e+01   9.6199146e-05
   3.8549999e+01   1.6250000e+01   7.3185373e-05
   3.8650002e+01   1.6250000e+01   6.3808962e-05
   3.8750000e+01   1.6250000e+01   6.3497537e-05
   3.8849998e+01   1.6250000e+01   4.6550165e-04
   3.8950001e+01   1.6250000e+01   1.6421806e-04
   3.9049999e+01   1.6250000e+01   2.5552759e-04
   3.9150002e+01   1.6250000e+01   6.2269432e-04
   3.9250000e+01   1.6250000e+01   3.2546118e-04
   3.9349998e+01   1.6250000e+01   1.9598710e-04
   3.9450001e+01   1.6250000e+01   1.8038761e-04
   3.9549999e+01   1.6250000e+01   1.7519339e-04
   3.9650002e+01   1.6250000e+01   1.8884754e-04
   3.9750000e+01   1.6250000e+01   1.2727737e-03
   3.9849998e+01   1.6250000e+01   4.2731766e-04
   3.9950001e+01   1.6250000e+01   3.2203548e-04
   4.0049999e+01   1.6250000e+01   2.5403072e-04
   4.0150002e+01   1.6250000e+01   1.8060295e-04
   4.0250000e+01   1.6250000e+01   1.2741926e-04
   4.0349998e+01   1.6250000e+01   8.4610882e-05
   4.0450001e+01   1.6250000e+01   6.6072455e-05
   4.0549999e+01   1.6250000e+01   6.4555628e-05
   4.0650002e+01   1.6250000e+01   6.2078303e-05
   4.0750000e+01   1.6250000e+01   5.2973253e-05
   4.0849998e+01   1.6250000e+01   4.1673698e-05
   4.0950001e+01   1.6250000e+01   3.4387424e-05
   4.1049999e+01   1.6250000e+01   3.5268829e-05
   4.1150002e+01   1.6250000e+01   4.7283629e-05
   4.1250000e+01   1.6250000e+01   6.9691501e-05
   4.1349998e+01   1.6250000e+01   9.3559189e-05
   4.1450001e+01   1.6250000e+01   1.0708700e-04
   4.1549999e+01   1.6250000e+01   1.0862450e-04
   4.1650002e+01   1.6250000e+01   1.1730041e-04
   4.1750000e+01   1.6250000e+01   1.7221463e-04
   4.1849998e+01   1.6250000e+01   2.0827987e-04
   4.1950001e+01   1.6250000e+01   1.5440150e-04
   4.2049999e+01   1.6250000e+01   1.1483295e-04
   4.2150002e+01   1.6250000e+01   1.1131336e-04
   4.2250000e+01   1.6250000e+01   1.1949793e-04
   4.2349998e+01   1.6250000e+01   1.2790648e-04
   4.2450001e+01   1.6250000e+01   1.3728747e-04
   4.2549999e+01   1.6250000e+01   1.3961467e-04
   4.2650002e+01   1.6250000e+01   1.2674868e-04
   4.2750000e+01   1.6250000e+01   1.0257228e-04
   4.2849998e+01   1.6250000e+01   7.3112191e-05
   3.6750000e+01   1.6350000e+01   3.1099531e-05
   3.6849998e+01   1.6350000e+01   4.7932899e-05
   3.6950001e+01   1.6350000e+01   6.6204273e-05
   3.7049999e+01   1.6350000e+01   8.7249318e-05
   3.7150002e+01   1.6350000e+01   1.1650896e-04
   3.7250000e+01   1.6350000e+01   1.6929556e-04
   3.7349998e+01   1.6350000e+01   2.5967590e-04
   3.7450001e+01   1.6350000e+01   3.3714189e-04
   3.7549999e+01   1.6350000e+01   2.1547948e-04
   3.7650002e+01   1.6350000e+01   1.0536033e-04
   3.7750000e+01   1.6350000e+01   7.6498691e-05
   3.7849998e+01   1.6350000e+01   7.7956873e-05
   3.7950001e+01   1.6350000e+01   8.7136548e-05
   3.8049999e+01   1.6350000e+01   9.0814639e-05
   3.8150002e+01   1.6350000e+01   8.8320034e-05
   3.8250000e+01   1.6350000e+01   9.0414636e-05
   3.8349998e+01   1.6350000e+01   9.7708864e-05
   3.8450001e+01   1.6350000e+01   1.1545769e-03
   3.8549999e+01   1.6350000e+01   9.3349292e-05
   3.8650002e+01   1.6350000e+01   1.0684854e-04
   3.8750000e+01   1.6350000e+01   1.0273320e-04
   3.8849998e+01   1.6350000e+01   1.8764457e-03
   3.8950001e+01   1.6350000e+01   2.3250931e-04
   3.9049999e+01   1.6350000e+01   3.3579668e-04
   3.9150002e+01   1.6350000e+01   6.2952080e-04
   3.9250000e+01   1.6350000e+01   3.9041782e-04
   3.9349998e+01   1.6350000e+01   2.2589015e-04
   3.9450001e+01   1.6350000e+01   1.7917757e-04
   3.9549999e+01   1.6350000e+01   1.6987621e-04
   3.9650002e+01   1.6350000e+01   1.9904986e-04
   3.9750000e+01   1.6350000e+01   2.4478909e-04
   3.9849998e+01   1.6350000e+01   1.8085608e-04
   3.9950001e+01   1.6350000e+01   1.7578804e-04
   4.0049999e+01   1.6350000e+01   1.7645380e-04
   4.0150002e+01   1.6350000e+01   1.4665922e-04
   4.0250000e+01   1.6350000e+01   9.9546356e-05
   4.0349998e+01   1.6350000e+01   6.8763780e-05
   4.0450001e+01   1.6350000e+01   5.8250662e-05
   4.0549999e+01   1.6350000e+01   5.6160235e-05
   4.0650002e+01   1.6350000e+01   5.3116080e-05
   4.0750000e+01   1.6350000e+01   4.6066198e-05
   4.0849998e+01   1.6350000e+01   3.6963316e-05
   4.0950001e+01   1.6350000e+01   3.1020751e-05
   4.1049999e+01   1.6350000e+01   3.1658237e-05
   4.1150002e+01   1.6350000e+01   4.0663152e-05
   4.1250000e+01   1.6350000e+01   5.6781613e-05
   4.1349998e+01   1.6350000e+01   7.3515417e-05
   4.1450001e+01   1.6350000e+01   8.4007319e-05
   4.1549999e+01   1.6350000e+01   8.8447530e-05
   4.1650002e+01   1.6350000e+01   9.7096054e-05
   4.1750000e+01   1.6350000e+01   1.2405388e-04
   4.1849998e+01   1.6350000e+01   1.4060934e-04
   4.1950001e+01   1.6350000e+01   1.1397711e-04
   4.2049999e+01   1.6350000e+01   8.9455498e-05
   4.2150002e+01   1.6350000e+01   9.0031230e-05
   4.2250000e+01   1.6350000e+01   1.0648353e-04
   4.2349998e+01   1.6350000e+01   1.3122828e-04
   4.2450001e+01   1.6350000e+01   1.5923717e-04
   4.2549999e+01   1.6350000e+01   1.6394556e-04
   4.2650002e+01   1.6350000e+01   1.2904999e-04
   4.2750000e+01   1.6350000e+01   9.2983726e-05
   3.6849998e+01   1.6450001e+01   3.8226957e-05
   3.6950001e+01   1.6450001e+01   5.5074819e-05
   3.7049999e+01   1.6450001e+01   7.6743054e-05
   3.7150002e+01   1.6450001e+01   1.0354182e-04
   3.7250000e+01   1.6450001e+01   1.3382119e-04
   3.7349998e+01   1.6450001e+01   1.5853327e-04
   3.7450001e+01   1.6450001e+01   1.4988097e-04
   3.7549999e+01   1.6450001e+01   9.9514706e-05
   3.7650002e+01   1.6450001e+01   6.2303377e-05
   3.7750000e+01   1.6450001e+01   5.8665719e-05
   3.7849998e+01   1.6450001e+01   6.9789618e-05
   3.7950001e+01   1.6450001e+01   8.2894883e-05
   3.8049999e+01   1.6450001e+01   8.8729663e-05
   3.8150002e+01   1.6450001e+01   8.5737287e-05
   3.8250000e+01   1.6450001e+01   8.0686616e-05
   3.8349998e+01   1.6450001e+01   7.6484124e-05
   3.8450001e+01   1.6450001e+01   1.0340316e-04
   3.8549999e+01   1.6450001e+01   3.9366970e-04
   3.8650002e+01   1.6450001e+01   1.7529597e-04
   3.8750000e+01   1.6450001e+01   1.2202490e-04
   3.8849998e+01   1.6450001e+01   2.5651630e-04
   3.8950001e+01   1.6450001e+01   2.7676864e-04
   3.9049999e+01   1.6450001e+01   5.8445410e-04
   3.9150002e+01   1.6450001e+01   1.5989209e-03
   3.9250000e+01   1.6450001e+01   7.1924069e-04
   3.9349998e+01   1.6450001e+01   3.2409077e-04
   3.9450001e+01   1.6450001e+01   1.9814294e-04
   3.9549999e+01   1.6450001e+01   1.9386390e-04
   3.9650002e+01   1.6450001e+01   2.8029920e-04
   3.9750000e+01   1.6450001e+01   2.8537566e-04
   3.9849998e+01   1.6450001e+01   1.8734229e-04
   3.9950001e+01   1.6450001e+01   1.5663523e-04
   4.0049999e+01   1.6450001e+01   1.6444661e-04
   4.0150002e+01   1.6450001e+01   1.3406917e-04
   4.0250000e+01   1.6450001e+01   8.5194137e-05
   4.0349998e+01   1.6450001e+01   5.8416339e-05
   4.0450001e+01   1.6450001e+01   5.0824809e-05
   4.0549999e+01   1.6450001e+01   4.9013830e-05
   4.0650002e+01   1.6450001e+01   5.1254636e-05
   4.0750000e+01   1.6450001e+01   6.3449261e-05
   4.0849998e+01   1.6450001e+01   3.8274397e-05
   4.0950001e+01   1.6450001e+01   2.8566757e-05
   4.1049999e+01   1.6450001e+01   2.7934761e-05
   4.1150002e+01   1.6450001e+01   3.3952703e-05
   4.1250000e+01   1.6450001e+01   4.4929679e-05
   4.1349998e+01   1.6450001e+01   5.6916288e-05
   4.1450001e+01   1.6450001e+01   6.6141634e-05
   4.1549999e+01   1.6450001e+01   7.2331844e-05
   4.1650002e+01   1.6450001e+01   7.8992110e-05
   4.1750000e+01   1.6450001e+01   8.9873858e-05
   4.1849998e+01   1.6450001e+01   9.4345043e-05
   4.1950001e+01   1.6450001e+01   8.1629936e-05
   4.2049999e+01   1.6450001e+01   7.0375368e-05
   4.2150002e+01   1.6450001e+01   7.5957090e-05
   4.2250000e+01   1.6450001e+01   9.8050637e-05
   4.2349998e+01   1.6450001e+01   1.3400911e-04
   4.2450001e+01   1.6450001e+01   1.9307058e-04
   4.2549999e+01   1.6450001e+01   2.5891213e-04
   4.2650002e+01   1.6450001e+01   1.7125385e-04
   3.6950001e+01   1.6549999e+01   4.6669324e-05
   3.7049999e+01   1.6549999e+01   6.8296315e-05
   3.7150002e+01   1.6549999e+01   9.2954469e-05
   3.7250000e+01   1.6549999e+01   1.1073103e-04
   3.7349998e+01   1.6549999e+01   1.0910888e-04
   3.7450001e+01   1.6549999e+01   8.5131542e-05
   3.7549999e+01   1.6549999e+01   5.6998957e-05
   3.7650002e+01   1.6549999e+01   4.4182856e-05
   3.7750000e+01   1.6549999e+01   4.7948801e-05
   3.7849998e+01   1.6549999e+01   6.1046281e-05
   3.7950001e+01   1.6549999e+01   7.4628013e-05
   3.8049999e+01   1.6549999e+01   8.1285842e-05
   3.8150002e+01   1.6549999e+01   7.9187193e-05
   3.8250000e+01   1.6549999e+01   7.1652459e-05
   3.8349998e+01   1.6549999e+01   6.2039027e-05
   3.8450001e+01   1.6549999e+01   1.2171223e-04
   3.8549999e+01   1.6549999e+01   5.2529201e-04
   3.8650002e+01   1.6549999e+01   1.3966741e-04
   3.8750000e+01   1.6549999e+01   1.1684562e-04
   3.8849998e+01   1.6549999e+01   2.0240276e-04
   3.8950001e+01   1.6549999e+01   3.3043540e-04
   3.9049999e+01   1.6549999e+01   7.4318203e-04
   3.9150002e+01   1.6549999e+01   1.6483170e-03
   3.9250000e+01   1.6549999e+01   7.5722206e-04
   3.9349998e+01   1.6549999e+01   4.5218880e-04
   3.9450001e+01   1.6549999e+01   2.4924227e-04
   3.9549999e+01   1.6549999e+01   3.0142697e-04
   3.9650002e+01   1.6549999e+01   5.4192514e-04
   3.9750000e+01   1.6549999e+01   3.9260974e-04
   3.9849998e+01   1.6549999e+01   2.1070696e-04
   3.9950001e+01   1.6549999e+01   1.6005759e-04
   4.0049999e+01   1.6549999e+01   1.5281189e-04
   4.0150002e+01   1.6549999e+01   1.1848722e-04
   4.0250000e+01   1.6549999e+01   7.2074116e-05
   4.0349998e+01   1.6549999e+01   4.8974518e-05
   4.0450001e+01   1.6549999e+01   4.3496726e-05
   4.0549999e+01   1.6549999e+01   4.2890573e-05
   4.0650002e+01   1.6549999e+01   7.7180805e-05
   4.0750000e+01   1.6549999e+01   2.9943680e-04
   4.0849998e+01   1.6549999e+01   7.0604438e-05
   4.0950001e+01   1.6549999e+01   2.9057665e-05
   4.1049999e+01   1.6549999e+01   2.4703411e-05
   4.1150002e+01   1.6549999e+01   2.8218550e-05
   4.1250000e+01   1.6549999e+01   3.5403384e-05
   4.1349998e+01   1.6549999e+01   4.4121531e-05
   4.1450001e+01   1.6549999e+01   5.2212483e-05
   4.1549999e+01   1.6549999e+01   5.8541624e-05
   4.1650002e+01   1.6549999e+01   6.3052517e-05
   4.1750000e+01   1.6549999e+01   6.6149441e-05
   4.1849998e+01   1.6549999e+01   6.5398664e-05
   4.1950001e+01   1.6549999e+01   5.9664191e-05
   4.2049999e+01   1.6549999e+01   5.7181671e-05
   4.2150002e+01   1.6549999e+01   6.6625682e-05
   4.2250000e+01   1.6549999e+01   9.0324604e-05
   4.2349998e+01   1.6549999e+01   1.2765455e-04
   4.2450001e+01   1.6549999e+01   2.1248170e-04
   4.2549999e+01   1.6549999e+01   5.5885169e-04
   4.2650002e+01   1.6549999e+01   3.3495843e-04
   3.7049999e+01   1.6650000e+01   5.9277536e-05
   3.7150002e+01   1.6650000e+01   8.3668463e-05
   3.7250000e+01   1.6650000e+01   1.0013948e-04
   3.7349998e+01   1.6650000e+01   9.3800743e-05
   3.7450001e+01   1.6650000e+01   6.7760862e-05
   3.7549999e+01   1.6650000e+01   4.3445820e-05
   3.7650002e+01   1.6650000e+01   3.4129454e-05
   3.7750000e+01   1.6650000e+01   3.8489092e-05
   3.7849998e+01   1.6650000e+01   5.0236300e-05
   3.7950001e+01   1.6650000e+01   6.2142775e-05
   3.8049999e+01   1.6650000e+01   6.8748414e-05
   3.8150002e+01   1.6650000e+01   6.8714165e-05
   3.8250000e+01   1.6650000e+01   6.3796579e-05
   3.8349998e+01   1.6650000e+01   5.6142257e-05
   3.8450001e+01   1.6650000e+01   6.5797118e-05
   3.8549999e+01   1.6650000e+01   8.1267892e-05
   3.8650002e+01   1.6650000e+01   7.1635586e-05
   3.8750000e+01   1.6650000e+01   1.0594894e-04
   3.8849998e+01   1.6650000e+01   1.9991347e-04
   3.8950001e+01   1.6650000e+01   3.2684952e-04
   3.9049999e+01   1.6650000e+01   5.3900824e-04
   3.9150002e+01   1.6650000e+01   7.7563926e-04
   3.9250000e+01   1.6650000e+01   6.0851756e-04
   3.9349998e+01   1.6650000e+01   5.3465599e-04
   3.9450001e+01   1.6650000e+01   2.9155574e-04
   3.9549999e+01   1.6650000e+01   3.8456242e-04
   3.9650002e+01   1.6650000e+01   7.3674874e-04
   3.9750000e+01   1.6650000e+01   4.9844419e-04
   3.9849998e+01   1.6650000e+01   2.2952430e-04
   3.9950001e+01   1.6650000e+01   1.4876058e-04
   4.0049999e+01   1.6650000e+01   1.2398785e-04
   4.0150002e+01   1.6650000e+01   9.1930175e-05
   4.0250000e+01   1.6650000e+01   5.6606448e-05
   4.0349998e+01   1.6650000e+01   4.0059083e-05
   4.0450001e+01   1.6650000e+01   3.6742873e-05
   4.0549999e+01   1.6650000e+01   3.7127797e-05
   4.0650002e+01   1.6650000e+01   7.7967335e-05
   4.0750000e+01   1.6650000e+01   4.3187320e-04
   4.0849998e+01   1.6650000e+01   1.0435003e-04
   4.0950001e+01   1.6650000e+01   3.0869160e-05
   4.1049999e+01   1.6650000e+01   2.2193908e-05
   4.1150002e+01   1.6650000e+01   2.3890101e-05
   4.1250000e+01   1.6650000e+01   2.8408667e-05
   4.1349998e+01   1.6650000e+01   3.4616936e-05
   4.1450001e+01   1.6650000e+01   4.1226718e-05
   4.1549999e+01   1.6650000e+01   4.6783622e-05
   4.1650002e+01   1.6650000e+01   5.0010782e-05
   4.1750000e+01   1.6650000e+01   5.0587623e-05
   4.1849998e+01   1.6650000e+01   4.8956339e-05
   4.1950001e+01   1.6650000e+01   4.6941950e-05
   4.2049999e+01   1.6650000e+01   4.9017443e-05
   4.2150002e+01   1.6650000e+01   5.9789800e-05
   4.2250000e+01   1.6650000e+01   8.1062404e-05
   4.2349998e+01   1.6650000e+01   1.0984267e-04
   4.2450001e+01   1.6650000e+01   1.5834917e-04
   4.2549999e+01   1.6650000e+01   2.9200426e-04
   3.7150002e+01   1.6750000e+01   7.3288262e-05
   3.7250000e+01   1.6750000e+01   9.2186252e-05
   3.7349998e+01   1.6750000e+01   8.7589426e-05
   3.7450001e+01   1.6750000e+01   6.1157101e-05
   3.7549999e+01   1.6750000e+01   3.6196729e-05
   3.7650002e+01   1.6750000e+01   2.6498919e-05
   3.7750000e+01   1.6750000e+01   2.9547993e-05
   3.7849998e+01   1.6750000e+01   3.8611601e-05
   3.7950001e+01   1.6750000e+01   4.7956863e-05
   3.8049999e+01   1.6750000e+01   5.4043729e-05
   3.8150002e+01   1.6750000e+01   5.6205088e-05
   3.8250000e+01   1.6750000e+01   5.5510816e-05
   3.8349998e+01   1.6750000e+01   5.2985379e-05
   3.8450001e+01   1.6750000e+01   4.9472470e-05
   3.8549999e+01   1.6750000e+01   4.9196435e-05
   3.8650002e+01   1.6750000e+01   6.4319473e-05
   3.8750000e+01   1.6750000e+01   1.1347128e-04
   3.8849998e+01   1.6750000e+01   2.1210949e-04
   3.8950001e+01   1.6750000e+01   3.2512523e-04
   3.9049999e+01   1.6750000e+01   3.5110753e-04
   3.9150002e+01   1.6750000e+01   3.2160431e-04
   3.9250000e+01   1.6750000e+01   5.5898516e-04
   3.9349998e+01   1.6750000e+01   4.5565228e-04
   3.9450001e+01   1.6750000e+01   2.8906859e-04
   3.9549999e+01   1.6750000e+01   3.3755045e-04
   3.9650002e+01   1.6750000e+01   5.4850616e-04
   3.9750000e+01   1.6750000e+01   4.1802219e-04
   3.9849998e+01   1.6750000e+01   2.1007964e-04
   3.9950001e+01   1.6750000e+01   1.2547670e-04
   4.0049999e+01   1.6750000e+01   9.1151662e-05
   4.0150002e+01   1.6750000e+01   6.4100539e-05
   4.0250000e+01   1.6750000e+01   4.1794734e-05
   4.0349998e+01   1.6750000e+01   3.2404387e-05
   4.0450001e+01   1.6750000e+01   3.1027852e-05
   4.0549999e+01   1.6750000e+01   3.1568430e-05
   4.0650002e+01   1.6750000e+01   4.5610435e-05
   4.0750000e+01   1.6750000e+01   1.1141137e-04
   4.0849998e+01   1.6750000e+01   6.6720873e-05
   4.0950001e+01   1.6750000e+01   2.7639710e-05
   4.1049999e+01   1.6750000e+01   2.0216759e-05
   4.1150002e+01   1.6750000e+01   2.0879574e-05
   4.1250000e+01   1.6750000e+01   2.3560784e-05
   4.1349998e+01   1.6750000e+01   2.7738546e-05
   4.1450001e+01   1.6750000e+01   3.2654538e-05
   4.1549999e+01   1.6750000e+01   3.7055935e-05
   4.1650002e+01   1.6750000e+01   3.9642517e-05
   4.1750000e+01   1.6750000e+01   4.0057639e-05
   4.1849998e+01   1.6750000e+01   3.9329145e-05
   4.1950001e+01   1.6750000e+01   3.9592280e-05
   4.2049999e+01   1.6750000e+01   4.3603919e-05
   4.2150002e+01   1.6750000e+01   5.3765412e-05
   4.2250000e+01   1.6750000e+01   7.0537331e-05
   4.2349998e+01   1.6750000e+01   8.8947811e-05
   4.2450001e+01   1.6750000e+01   1.0040835e-04
   3.7250000e+01   1.6850000e+01   7.7392520e-05
[truncated: 40,671 more chars]
