# Supplementary material for: SEDA: A software package for the Statistical Earthquake Data Analysis
Source: Sci Rep. 2017 Mar 14;7:44171. doi: 10.1038/srep44171 (PMC5349582; doi:10.1038/srep44171)
Supplement: Supplementary Dataset 3 [file srep44171-s4.zip]

Archive with 1 entries (1 files):
- NTEST_ETAS.txt
