# Supplementary material for: SEDA: A software package for the Statistical Earthquake Data Analysis
Source: Sci Rep. 2017 Mar 14;7:44171. doi: 10.1038/srep44171 (PMC5349582; doi:10.1038/srep44171)
Supplement: Supplementary Dataset 3 [file srep44171-s4.zip › NTEST_ETAS.txt]

13
8
19
7
12
24
22
14
24
27
18
12
18
25
31
16
15
24
20
30
39
29
34
19
22
29
16
32
38
14
27
28
31
10
26
26
16
22
13
19
34
27
35
31
27
14
21
15
25
12
24
24
23
25
18
25
19
43
33
20
17
25
15
15
13
13
21
6
17
31
13
24
12
14
16
27
19
18
20
18
34
15
21
29
25
8
35
33
9
20
19
25
19
28
18
19
20
21
37
17
12
22
8
22
20
42
10
15
20
92
19
17
37
13
16
14
21
26
34
23
14
24
20
25
25
24
16
16
23
10
16
19
23
16
55
15
21
21
30
39
22
14
35
20
39
23
30
26
11
11
23
32
27
63
18
33
26
18
21
18
20
10
15
17
25
4
46
11
37
34
18
14
30
17
11
30
22
36
25
41
16
19
22
13
26
8
9
16
18
23
22
25
22
9
13
15
32
18
9
36
28
35
13
20
29
18
15
28
14
28
18
37
13
15
43
15
31
20
16
17
28
13
29
23
36
21
24
7
17
16
20
19
22
23
24
13
16
13
21
23
14
21
44
16
18
28
25
19
24
12
26
17
31
20
18
8
14
25
8
23
18
13
22
20
21
14
17
23
21
37
15
48
23
31
17
30
18
21
18
37
27
15
29
8
17
20
21
27
8
22
24
28
24
30
13
33
39
21
14
20
37
22
27
17
17
17
14
23
13
19
101
16
18
29
14
11
17
26
20
20
43
25
19
201
19
9
32
42
20
27
16
38
26
15
13
40
28
18
8
9
23
22
17
30
36
23
22
29
21
25
24
38
23
22
19
24
18
13
23
16
40
25
12
14
24
26
31
18
14
30
34
26
10
16
21
18
23
23
16
18
22
16
22
20
17
13
11
13
28
10
26
30
23
28
21
6
11
20
18
24
13
17
27
28
19
20
22
6
26
19
15
23
15
18
21
18
19
26
23
26
17
31
45
27
27
25
19
27
17
22
19
14
18
21
12
13
24
13
22
27
36
20
19
20
25
20
54
22
18
23
28
27
35
14
14
28
24
19
23
17
19
21
23
19
15
21
16
22
30
10
46
19
102
16
32
12
25
24
22
9
41
11
21
10
25
31
25
19
46
21
19
18
17
31
33
30
38
15
27
11
25
19
22
28
16
15
33
46
18
17
31
31
9
16
26
19
24
26
11
14
28
30
39
24
27
22
29
18
26
25
14
15
20
24
37
17
25
26
26
19
24
13
28
18
20
26
38
32
57
85
42
16
14
39
20
16
22
19
31
26
38
30
8
28
26
26
23
25
20
27
15
25
85
17
20
20
31
22
17
24
22
18
20
25
21
40
14
31
10
12
15
14
36
17
13
32
16
18
16
10
20
19
27
14
35
20
33
31
13
34
32
40
10
17
31
16
13
30
40
29
33
16
39
31
23
14
34
18
25
18
22
29
22
21
12
18
49
17
20
33
20
13
17
19
14
21
15
21
32
14
21
19
16
32
19
18
28
33
18
17
33
12
46
21
18
18
15
15
22
23
12
25
37
12
30
13
34
21
17
18
24
22
19
15
32
29
17
32
18
33
50
11
15
158
29
12
14
18
21
16
20
20
25
29
24
30
18
25
32
20
36
14
14
17
46
25
11
15
18
10
17
25
18
15
22
17
48
31
13
28
16
5
14
19
24
40
28
32
22
18
32
19
22
28
13
25
29
31
25
19
18
16
24
17
17
34
14
40
10
32
24
9
11
10
20
18
19
31
24
20
39
16
15
24
32
27
18
23
15
22
25
27
23
23
25
23
17
23
41
30
16
22
24
46
8
42
19
22
48
34
29
26
15
16
23
15
13
16
16
24
10
16
7
26
18
13
25
47
25
13
25
18
9
23
17
19
25
17
38
23
24
20
24
30
19
29
13
22
12
18
15
16
28
21
20
14
10
22
15
22
15
24
36
52
19
11
13
17
35
23
26
23
17
19
17
20
29
26
25
18
20
100
16
20
18
56
19
16
40
18
23
22
23
24
26
20
10
12
20
16
12
18
37
18
12
20
30
18
26
15
28
20
15
16
10
31
15
30
25
11
17
27
15
28
22
32
20
9
16
23
14
15
33
26
20
25
20
18
16
7
18
12
25
12
20
22
67
18
17
22
25
26
18
37
13
16
13
22
19
29
22
33
39
20
30
27
19
17
9
12
23
20
11
17
15
17
19
26
8
29
32
19
23
19
15
6
10
18
44
13
20
7
21
9
18
20
37
20
11
30
22
26
20
20
14
15
20
47
12
19
