# Supplementary material for: SEDA: A software package for the Statistical Earthquake Data Analysis
Source: Sci Rep. 2017 Mar 14;7:44171. doi: 10.1038/srep44171 (PMC5349582; doi:10.1038/srep44171)
Supplement: Supplementary Dataset 4 [file srep44171-s5.zip › LTEST_ETAS.txt]

     -46.0      2924
     -80.8      2930
     -81.1      2932
     -92.0      2930
    -141.9      2939
     -64.1      2929
    -113.8      2944
    -137.5      2938
     -95.8      2928
    -155.6      2952
    -155.3      2944
     -95.6      2930
     -97.6      2935
     -93.8      2939
     -69.0      2928
    -108.5      2943
     -84.4      2929
     -76.3      2933
    -126.4      2937
    -120.5      2940
    -125.5      2943
    -119.4      2933
     -79.7      2935
     -93.1      2936
    -108.6      2929
     -95.7      2933
    -117.8      2950
     -77.7      2932
     -88.0      2932
    -100.2      2939
    -118.9      2940
    -157.7      2940
     -70.3      2928
    -118.8      2936
    -104.8      2937
    -102.7      2937
    -105.7      2937
    -132.6      2943
     -55.6      2928
    -120.1      2941
    -213.2      2978
     -80.1      2930
    -103.4      2937
     -87.9      2933
    -149.2      2944
    -111.5      2940
     -98.6      2942
    -115.7      2938
     -77.5      2932
     -80.8      2928
     -93.9      2931
     -59.9      2929
    -108.3      2937
     -66.3      2927
    -144.4      2949
    -135.7      2939
    -125.2      2937
     -85.7      2930
    -146.2      2949
    -119.8      2937
     -93.4      2934
     -65.4      2932
    -126.2      2940
     -82.8      2942
     -70.6      2933
     -82.1      2931
     -98.9      2938
     -53.5      2926
    -156.9      2951
     -72.6      2929
     -74.2      2931
     -98.9      2933
     -95.2      2927
     -84.2      2930
     -75.2      2937
     -88.6      2935
     -57.9      2928
     -63.9      2930
     -94.2      2938
     -85.6      2931
     -70.1      2927
     -98.8      2936
    -150.3      2943
     -80.4      2933
    -135.7      2942
     -63.9      2926
    -131.4      2936
     -77.6      2933
    -160.4      2950
     -99.6      2929
     -95.3      2942
    -122.1      2939
    -149.2      2944
    -102.1      2937
     -73.0      2929
    -181.2      2943
     -83.3      2932
    -120.9      2939
     -75.0      2928
     -84.0      2941
    -126.4      2939
    -158.1      2946
     -87.0      2931
    -110.8      2937
     -72.8      2926
    -187.8      2952
     -86.5      2930
    -108.1      2936
    -139.0      2939
     -74.7      2929
    -136.3      2947
    -126.2      2941
     -86.5      2931
     -72.7      2934
    -197.1      2956
     -94.3      2931
    -130.4      2935
     -74.7      2932
     -94.9      2934
     -76.3      2930
    -149.8      2950
     -96.0      2938
     -73.1      2928
    -109.7      2937
    -107.9      2939
    -196.8      2951
     -92.1      2931
     -90.9      2931
     -73.7      2928
     -78.2      2931
    -181.9      2966
    -120.9      2947
     -86.6      2930
    -171.2      2945
    -110.2      2936
     -85.5      2933
     -58.2      2935
    -166.6      2953
    -114.7      2943
    -126.4      2946
    -126.0      2938
     -77.6      2932
     -70.0      2932
     -68.6      2933
    -141.3      2933
     -78.4      2935
    -117.3      2941
    -106.8      2935
    -138.8      2944
     -90.1      2934
    -134.7      2946
     -92.4      2936
    -190.0      2966
     -94.1      2930
    -154.9      2940
    -127.7      2945
    -115.6      2944
    -124.8      2935
    -136.2      2941
     -70.8      2927
    -109.7      2935
    -141.6      2945
    -114.9      2933
    -107.3      2938
     -80.3      2934
    -129.1      2937
    -174.3      2956
    -140.9      2946
    -182.3      2954
    -100.8      2931
     -89.1      2931
    -106.6      2941
    -112.2      2935
    -141.2      2947
    -122.4      2935
     -71.7      2933
     -95.1      2938
     -83.6      2931
    -107.0      2935
     -81.6      2931
     -92.0      2932
     -84.5      2940
    -116.9      2943
     -81.0      2938
    -116.3      2937
    -117.7      2937
    -161.8      2948
    -119.0      2940
    -143.9      2941
    -108.0      2937
     -82.7      2931
     -49.5      2924
     -83.0      2932
    -150.8      2946
    -144.2      2941
    -102.2      2941
     -76.8      2927
    -129.5      2944
    -145.8      2952
     -79.5      2937
     -94.4      2932
     -56.0      2927
    -112.9      2938
     -74.5      2928
    -116.6      2939
     -79.1      2930
    -104.3      2940
     -74.4      2933
     -89.3      2934
    -123.3      2944
    -116.6      2942
    -129.2      2940
    -145.9      2950
     -85.9      2937
    -132.1      2935
    -160.5      2955
     -83.5      2932
     -83.7      2930
    -101.4      2932
    -155.1      2958
    -111.1      2936
    -139.4      2945
    -117.2      2940
    -124.8      2942
     -82.2      2933
     -88.3      2935
    -177.4      2950
    -110.0      2937
    -150.3      2942
     -92.3      2930
    -111.2      2935
    -141.3      2946
    -115.8      2936
    -151.0      2956
     -92.4      2928
     -94.1      2938
    -115.7      2937
     -82.5      2931
     -70.4      2932
     -98.0      2936
     -65.6      2930
     -77.7      2933
     -81.9      2935
     -81.8      2929
    -120.4      2937
    -193.5      2967
     -95.8      2943
     -87.6      2936
    -128.1      2939
    -114.2      2934
    -144.4      2940
     -73.7      2929
    -123.5      2935
    -111.8      2937
     -89.4      2934
    -105.5      2936
     -87.2      2934
     -62.9      2929
     -83.5      2930
     -51.6      2927
    -150.5      2950
     -96.4      2935
     -99.2      2930
     -75.8      2929
    -120.4      2941
    -167.3      2948
    -173.0      2954
    -101.0      2937
    -128.2      2939
     -89.6      2931
    -137.1      2942
     -92.5      2934
    -146.8      2946
    -113.3      2940
    -103.1      2931
     -84.7      2931
     -69.1      2931
     -75.2      2934
    -125.2      2946
    -108.3      2936
    -190.2      2960
    -104.8      2931
     -57.9      2925
    -101.4      2937
     -61.6      2930
     -71.1      2932
     -93.0      2939
     -79.0      2932
    -161.9      2949
    -155.1      2943
     -96.0      2932
     -79.3      2931
     -86.8      2935
     -53.1      2925
     -99.9      2931
     -71.1      2931
    -178.6      2947
     -56.3      2927
    -173.6      2950
    -107.0      2931
    -137.4      2940
    -111.1      2963
    -185.4      2954
    -132.1      2944
    -126.6      2942
    -104.5      2937
     -81.4      2936
     -86.8      2931
    -183.3      2960
     -62.8      2927
    -133.5      2940
     -68.1      2930
    -135.6      2946
    -173.7      2945
    -106.7      2946
    -158.0      2948
    -121.2      2936
     -93.1      2930
    -115.4      2941
    -113.2      2937
     -89.4      2930
     -94.1      2934
     -82.1      2934
    -120.3      2942
     -67.6      2929
     -44.3      2923
     -99.0      2943
     -95.0      2937
    -101.3      2932
     -99.7      2938
    -123.6      2942
    -182.4      2950
    -113.1      2939
    -147.5      2952
    -120.9      2940
    -104.6      2944
    -175.7      2950
    -147.9      2954
    -104.2      2936
     -89.3      2937
    -145.8      2939
     -82.1      2929
    -120.3      2941
     -84.2      2940
    -186.9      2953
    -185.3      2944
     -79.0      2932
    -118.4      2939
     -85.0      2935
     -98.9      2931
     -73.4      2931
    -153.2      2971
    -112.1      2940
    -145.6      2939
    -148.5      2940
    -180.1      2955
     -95.1      2935
     -97.0      2933
    -101.9      2932
     -83.7      2936
     -77.4      2929
     -47.8      2924
    -102.9      2937
     -78.9      2935
    -102.7      2940
     -75.7      2929
    -117.3      2939
     -94.1      2931
     -70.0      2929
     -78.8      2929
     -83.1      2935
    -225.5      2976
     -63.1      2929
     -58.2      2927
    -139.4      2956
     -67.9      2925
    -107.0      2944
    -124.2      2941
     -81.4      2932
    -141.6      2939
    -117.6      2939
    -108.0      2938
    -101.2      2943
    -114.0      2941
    -113.9      2955
     -84.5      2931
    -164.3      2951
    -100.1      2940
     -36.8      2923
    -156.7      2955
    -119.9      2944
     -79.8      2936
     -68.9      2932
    -127.0      2942
    -114.7      2939
    -458.3      3084
    -148.0      2939
    -129.5      2940
     -93.6      2932
    -132.4      2945
    -141.8      2943
     -50.4      2925
    -119.2      2946
    -111.8      2935
    -163.1      2950
    -348.0      3021
    -123.6      2944
     -84.1      2929
    -115.6      2932
    -102.8      2929
     -93.0      2938
     -83.4      2935
    -132.2      2943
     -61.5      2927
    -109.4      2943
    -100.4      2936
    -123.9      2941
    -154.6      2960
    -176.2      2942
     -98.0      2934
     -80.4      2930
    -122.0      2936
    -105.9      2933
     -94.9      2938
    -137.1      2944
     -96.2      2936
     -74.9      2933
    -142.7      2953
    -117.2      2940
     -82.9      2935
    -127.9      2949
    -117.9      2939
    -193.2      2954
     -92.1      2950
    -101.8      2935
     -85.6      2934
    -100.2      2940
    -157.7      2945
    -110.4      2936
    -111.7      2937
     -98.0      2942
     -74.1      2930
     -97.8      2933
     -92.1      2931
    -145.5      2956
     -76.7      2930
     -68.8      2928
    -192.0      2954
    -135.3      2944
     -84.5      2931
    -100.6      2940
     -86.1      2935
    -109.5      2934
    -108.8      2934
     -86.8      2931
     -79.7      2932
    -112.3      2950
    -182.0      2948
     -58.7      2926
    -121.7      2935
     -70.4      2933
     -80.0      2934
     -72.3      2933
    -231.5      2972
    -124.4      2943
     -84.1      2934
    -114.5      2944
    -113.9      2939
    -103.1      2935
     -65.9      2932
     -79.5      2929
    -108.8      2942
    -136.5      2945
     -74.7      2932
    -106.0      2941
     -93.1      2936
     -85.2      2933
     -90.5      2934
     -59.4      2923
     -98.4      2936
     -91.1      2930
     -26.9      2921
    -105.9      2945
    -109.8      2937
    -150.6      2944
     -63.9      2930
     -88.8      2932
     -71.0      2931
    -142.8      2941
     -92.9      2933
    -219.6      2974
    -150.1      2949
    -107.1      2935
    -137.6      2946
    -219.5      2973
     -92.0      2935
     -70.9      2930
    -120.4      2941
     -71.5      2927
    -173.4      2966
     -98.2      2933
     -94.0      2935
    -175.7      2950
     -88.8      2932
     -94.7      2931
    -124.2      2938
     -80.4      2929
    -129.6      2941
     -53.7      2924
     -97.6      2936
     -66.9      2928
     -59.0      2929
    -194.5      2974
    -127.3      2940
    -107.7      2935
    -101.5      2934
     -89.7      2935
     -80.3      2930
     -78.8      2928
    -120.9      2938
     -91.7      2930
     -98.7      2937
    -122.8      2940
     -71.9      2927
    -159.3      2955
     -91.7      2933
    -137.6      2949
    -137.0      2940
    -150.4      2945
    -102.6      2938
    -105.5      2937
    -102.2      2932
     -88.8      2931
     -93.4      2932
    -155.3      2950
    -112.5      2941
    -105.7      2936
     -73.4      2930
    -154.5      2956
    -115.0      2951
    -157.7      2948
    -131.3      2948
     -64.3      2929
     -89.7      2933
     -88.6      2936
    -113.6      2941
     -38.0      2921
    -100.4      2931
    -163.6      2944
    -101.9      2932
     -71.2      2929
    -150.4      2949
    -138.0      2942
    -110.7      2932
     -92.1      2934
    -162.1      2954
    -167.4      2963
    -131.6      2943
    -117.0      2938
     -89.3      2941
     -78.1      2932
    -123.7      2945
    -114.3      2934
     -72.1      2930
     -89.2      2934
    -155.1      2950
    -126.9      2939
    -115.3      2945
     -88.6      2928
    -111.3      2940
    -132.6      2945
    -135.1      2938
     -91.7      2937
     -81.0      2940
     -98.6      2936
    -171.8      2952
    -144.5      2945
    -124.8      2936
     -64.1      2925
     -58.8      2925
    -118.6      2937
    -137.0      2944
    -114.0      2932
     -87.7      2933
     -75.1      2932
    -118.4      2934
     -61.3      2927
    -107.0      2942
     -87.7      2932
     -98.3      2935
     -89.6      2936
     -58.4      2925
    -122.0      2935
     -85.5      2933
    -109.0      2931
     -95.1      2941
    -133.0      2943
    -180.0      2951
     -87.0      2935
     -96.5      2933
    -132.0      2942
    -100.4      2933
    -140.7      2943
    -124.7      2935
     -85.8      2932
    -256.4      2998
    -113.9      2939
    -136.5      2941
    -135.4      2943
    -140.4      2946
    -109.4      2942
     -83.8      2931
    -167.0      2950
    -124.9      2942
    -149.5      2945
    -110.6      2935
     -65.1      2936
    -113.6      2938
    -106.6      2942
    -147.2      2947
    -125.0      2937
    -111.2      2929
    -116.0      2939
    -158.6      2954
    -106.5      2939
    -214.1      2962
    -101.3      2937
    -101.1      2938
    -152.0      2946
     -76.2      2934
    -172.0      2949
    -108.0      2942
    -154.3      2953
     -85.4      2931
    -158.6      2945
     -79.0      2932
    -115.7      2933
    -134.1      2938
    -146.8      2948
    -125.8      2942
     -76.0      2926
    -188.1      2958
    -130.6      2946
     -66.6      2928
    -123.7      2950
     -73.3      2931
    -114.7      2942
    -151.8      2942
    -122.6      2938
    -113.6      2936
    -105.5      2935
    -117.3      2935
    -116.5      2933
     -92.2      2932
     -91.2      2935
     -71.8      2932
    -144.0      2944
    -148.6      2949
    -112.0      2939
     -84.9      2932
    -147.2      2940
     -84.9      2930
    -159.0      2943
     -81.6      2928
    -146.4      2942
     -56.7      2925
    -134.8      2941
     -98.9      2932
     -90.1      2931
     -81.4      2930
    -155.0      2944
     -48.2      2923
     -74.2      2928
    -156.8      2957
     -84.8      2931
    -197.0      2968
    -138.6      2947
    -158.8      2944
     -76.4      2934
    -171.6      2948
    -163.4      2956
    -106.8      2950
    -118.5      2939
     -75.2      2926
     -96.2      2946
     -82.2      2937
    -116.2      2936
    -119.2      2944
     -57.6      2925
    -125.1      2938
     -67.4      2930
    -174.6      2966
     -57.4      2927
     -80.8      2930
    -120.5      2941
     -91.3      2934
     -75.9      2930
     -68.9      2929
     -90.0      2937
     -81.7      2931
     -59.6      2929
    -100.5      2936
     -69.1      2929
     -65.7      2929
    -108.8      2934
     -80.1      2934
    -126.5      2948
     -75.1      2933
     -91.5      2936
    -110.3      2933
     -89.5      2930
    -117.3      2940
    -107.7      2935
     -53.0      2924
    -125.5      2943
     -85.1      2935
     -87.3      2930
    -120.7      2936
     -55.5      2928
    -175.4      2939
     -79.5      2934
     -67.3      2927
     -94.8      2933
    -104.8      2940
     -92.3      2929
     -81.5      2930
    -151.7      2950
    -109.3      2934
     -84.4      2935
     -90.2      2936
    -195.4      2953
    -140.1      2949
    -150.2      2945
    -121.9      2938
     -86.1      2935
    -132.4      2938
    -112.9      2939
    -107.4      2935
    -144.7      2940
    -346.6      2995
     -84.8      2931
     -58.0      2930
    -131.6      2950
    -136.8      2937
    -119.3      2939
    -112.7      2931
    -126.3      2939
     -68.4      2928
    -111.2      2935
     -86.8      2931
    -105.5      2938
    -166.2      2946
    -105.8      2933
    -162.7      2948
    -101.9      2931
     -98.6      2934
    -131.7      2940
    -163.1      2943
    -114.3      2933
     -72.2      2931
    -156.6      2943
    -148.4      2934
     -88.8      2931
    -188.5      2954
    -100.0      2937
    -207.6      2960
    -158.9      2940
    -106.3      2938
    -106.7      2941
    -114.3      2949
    -119.9      2941
    -101.3      2935
    -140.7      2946
     -96.0      2935
    -173.3      2947
     -81.1      2931
    -189.2      2946
    -127.4      2937
    -144.7      2939
    -116.9      2939
     -74.3      2929
     -85.2      2937
    -166.4      2952
    -126.4      2936
    -102.8      2937
    -106.6      2936
    -131.2      2960
     -57.4      2927
    -165.0      2948
    -126.2      2945
     -76.1      2929
     -49.0      2925
    -140.7      2945
    -111.7      2936
     -77.2      2929
    -150.9      2944
    -130.4      2942
     -84.4      2930
    -115.2      2936
    -110.9      2938
    -180.9      2947
     -98.3      2939
    -112.5      2937
    -169.4      2965
    -132.0      2940
    -147.4      2953
    -108.5      2947
     -96.9      2930
    -175.2      2966
     -90.4      2935
     -73.0      2928
    -101.2      2941
     -76.4      2932
    -123.4      2943
    -157.6      2946
     -73.8      2934
     -85.6      2933
    -144.9      2936
    -137.5      2937
    -121.7      2940
    -139.3      2947
    -110.7      2935
    -116.4      2942
     -87.9      2930
     -69.2      2928
    -104.4      2935
    -115.7      2942
    -100.3      2936
    -163.0      2950
     -72.6      2934
     -99.8      2938
    -110.2      2939
    -168.8      2949
    -152.9      2949
     -76.3      2932
    -130.1      2939
     -57.6      2925
    -119.1      2936
    -125.3      2939
     -94.2      2936
    -151.7      2941
     -93.1      2932
     -81.1      2930
     -95.5      2935
     -88.2      2938
     -81.8      2933
     -95.6      2938
    -151.9      2936
    -120.1      2940
    -157.6      2948
    -145.0      2943
    -119.6      2941
    -103.3      2938
     -73.4      2932
    -124.4      2942
     -68.4      2931
     -83.9      2935
     -69.2      2928
    -106.7      2937
    -111.1      2937
    -144.0      2942
     -62.8      2927
    -130.3      2938
    -111.6      2940
     -96.8      2932
    -122.8      2931
    -153.7      2950
    -136.5      2937
     -79.0      2933
     -82.3      2932
     -96.9      2938
    -107.0      2940
     -73.9      2938
     -83.4      2933
    -105.5      2932
     -80.2      2929
    -145.7      2939
    -139.1      2946
    -159.1      2947
     -84.2      2930
     -82.9      2931
    -112.0      2940
    -127.3      2940
     -67.3      2926
    -122.3      2938
    -105.1      2936
    -139.9      2947
    -236.9      2971
    -132.6      2946
    -129.3      2947
    -168.8      2953
    -106.0      2934
     -70.8      2932
    -101.3      2936
    -101.4      2940
     -78.8      2931
     -92.8      2934
    -109.9      2940
    -147.1      2944
    -100.0      2932
     -97.4      2931
    -185.9      2948
     -83.5      2934
    -132.6      2942
    -123.9      2938
    -100.6      2934
    -208.0      2978
     -84.6      2941
    -102.5      2938
    -102.8      2936
     -96.7      2934
    -103.2      2938
     -62.0      2931
    -137.4      2943
     -59.3      2928
     -88.7      2936
     -90.4      2934
    -109.7      2943
    -119.6      2943
     -62.2      2927
    -114.5      2941
     -88.5      2934
     -78.3      2927
    -118.4      2939
    -265.7      2983
     -83.2      2928
     -67.9      2926
    -143.7      2947
    -122.8      2940
    -110.2      2939
     -92.5      2932
    -107.3      2935
    -134.0      2950
    -139.9      2936
     -75.6      2927
    -130.7      2948
    -148.9      2942
    -113.0      2941
    -118.6      2940
    -101.3      2933
    -136.3      2940
    -100.7      2934
    -119.6      2935
    -111.6      2937
    -125.6      2942
    -114.6      2937
    -176.8      2952
    -126.8      2948
     -86.4      2932
    -128.0      2942
     -94.5      2932
     -72.8      2925
    -114.0      2938
    -137.0      2949
     -88.1      2931
     -99.5      2932
     -85.2      2931
    -114.9      2940
     -80.9      2930
     -90.7      2933
    -118.3      2938
     -67.0      2930
     -77.8      2937
    -161.6      2952
    -115.5      2933
     -52.1      2924
     -79.2      2929
    -123.2      2941
    -125.4      2936
     -83.9      2932
    -113.1      2941
     -58.2      2927
     -76.4      2938
    -121.9      2939
     -41.9      2924
    -109.7      2940
     -94.9      2938
    -143.7      2946
    -144.8      2945
     -90.9      2935
    -143.1      2942
    -145.4      2941
     -82.8      2933
     -37.7      2921
    -106.1      2938
    -157.6      2942
    -103.8      2937
    -141.9      2945
    -151.5      2944
    -108.0      2931
    -158.3      2954
    -120.1      2940
     -54.8      2928
    -140.3      2936
     -87.6      2932
    -126.4      2940
     -68.9      2929
     -96.8      2935
    -113.4      2939
    -111.8      2938
